# Supplementary material for: Dermatologist-like explainable AI enhances trust and confidence in diagnosing melanoma
Source: Nat Commun. 2024 Jan 15;15:524. doi: 10.1038/s41467-023-43095-4 (PMC10789736; doi:10.1038/s41467-023-43095-4)
Supplement: Supplementary file 4 — Supplementary Datasets 1 and 2 [file 41467_2023_43095_MOESM4_ESM.zip]

Archive with 5 entries (4 files):
- Supplementary Data/
- Supplementary Data/Supplementary Data 2.xlsx
- __MACOSX/Supplementary Data/._Supplementary Data 2.xlsx
- Supplementary Data/Supplementary Data 1.xlsx
- __MACOSX/Supplementary Data/._Supplementary Data 1.xlsx
