# Supplementary material for: Dermatologist-like explainable AI enhances trust and confidence in diagnosing melanoma
Source: Nat Commun. 2024 Jan 15;15:524. doi: 10.1038/s41467-023-43095-4 (PMC10789736; doi:10.1038/s41467-023-43095-4)
Supplement: Supplementary file 4 — Supplementary Datasets 1 and 2 [file 41467_2023_43095_MOESM4_ESM.zip › Supplementary Data/Supplementary Data 2.xlsx]

## Sheet: Sheet 1
lesion_id	image_id	split	group
HAM_0000321	ISIC_0032564	test	14.0
HAM_0002534	ISIC_0027620	test	7.0
HAM_0000048	ISIC_0032774	test	4.0
HAM_0005513	ISIC_0033229	test	7.0
HAM_0002541	ISIC_0028098	test	14.0
HAM_0002509	ISIC_0024732	test	4.0
HAM_0001135	ISIC_0033152	test	11.0
HAM_0003003	ISIC_0033502	test	9.0
HAM_0003176	ISIC_0030756	test	2.0
HAM_0001551	ISIC_0027420	test	2.0
HAM_0002099	ISIC_0026847	test	8.0
HAM_0002906	ISIC_0027517	test	9.0
HAM_0005953	ISIC_0032626	test	8.0
HAM_0005535	ISIC_0025391	test	4.0
HAM_0006923	ISIC_0032592	test	5.0
HAM_0003912	ISIC_0030741	test	7.0
HAM_0004405	ISIC_0033500	test	9.0
HAM_0006793	ISIC_0030796	test	12.0
HAM_0003243	ISIC_0031814	test	6.0
HAM_0004638	ISIC_0029344	test	10.0
HAM_0002715	ISIC_0024714	test	9.0
HAM_0002824	ISIC_0025987	test	12.0
HAM_0003044	ISIC_0028544	test	11.0
HAM_0006955	ISIC_0025105	test	1.0
HAM_0007514	ISIC_0028118	test	14.0
HAM_0004956	ISIC_0030810	test	12.0
HAM_0003142	ISIC_0031806	test	4.0
HAM_0002698	ISIC_0031247	test	2.0
HAM_0002488	ISIC_0032645	test	9.0
HAM_0005907	ISIC_0027623	test	8.0
HAM_0005368	ISIC_0032722	test	13.0
HAM_0007049	ISIC_0028179	test	10.0
HAM_0003223	ISIC_0024922	test	7.0
HAM_0005447	ISIC_0026389	test	6.0
HAM_0000492	ISIC_0029859	test	8.0
HAM_0001702	ISIC_0028592	test	2.0
HAM_0005450	ISIC_0030176	test	-1.0
HAM_0006747	ISIC_0029223	test	11.0
HAM_0005785	ISIC_0026236	test	5.0
HAM_0001747	ISIC_0028361	test	4.0
HAM_0003542	ISIC_0033714	test	4.0
HAM_0003520	ISIC_0025724	test	10.0
HAM_0004056	ISIC_0033377	test	7.0
HAM_0006182	ISIC_0033419	test	10.0
HAM_0005395	ISIC_0027471	test	14.0
HAM_0005809	ISIC_0033368	test	4.0
HAM_0007390	ISIC_0027174	test	6.0
HAM_0001609	ISIC_0030809	test	3.0
HAM_0003073	ISIC_0034183	test	12.0
HAM_0001596	ISIC_0029780	test	3.0
HAM_0001120	ISIC_0025726	test	4.0
HAM_0001964	ISIC_0024733	test	3.0
HAM_0002841	ISIC_0032653	test	3.0
HAM_0006666	ISIC_0032908	test	5.0
HAM_0003327	ISIC_0027312	test	5.0
HAM_0002197	ISIC_0028709	test	11.0
HAM_0002970	ISIC_0027350	test	13.0
HAM_0005315	ISIC_0032219	test	1.0
HAM_0006492	ISIC_0031092	test	6.0
HAM_0002657	ISIC_0031046	test	13.0
HAM_0006900	ISIC_0030080	test	5.0
HAM_0005248	ISIC_0034264	test	13.0
HAM_0003343	ISIC_0027861	test	8.0
HAM_0004128	ISIC_0030378	test	11.0
HAM_0006497	ISIC_0027302	test	10.0
HAM_0006037	ISIC_0026571	test	7.0
HAM_0006764	ISIC_0027590	test	5.0
HAM_0004038	ISIC_0032990	test	8.0
HAM_0006613	ISIC_0031894	test	11.0
HAM_0005116	ISIC_0032953	test	8.0
HAM_0006321	ISIC_0033985	test	6.0
HAM_0006681	ISIC_0030219	test	7.0
HAM_0006273	ISIC_0031573	test	8.0
HAM_0006423	ISIC_0028352	test	8.0
HAM_0005352	ISIC_0027100	test	3.0
HAM_0006538	ISIC_0029397	test	6.0
HAM_0004129	ISIC_0034002	test	1.0
HAM_0000517	ISIC_0030507	test	7.0
HAM_0005881	ISIC_0030967	test	10.0
HAM_0005545	ISIC_0033881	test	1.0
HAM_0001986	ISIC_0024999	test	1.0
HAM_0001753	ISIC_0024929	test	13.0
HAM_0004709	ISIC_0026558	test	4.0
HAM_0002764	ISIC_0030366	test	9.0
HAM_0002838	ISIC_0030818	test	13.0
HAM_0007300	ISIC_0025336	test	1.0
HAM_0003625	ISIC_0033429	test	2.0
HAM_0004571	ISIC_0034100	test	8.0
HAM_0000040	ISIC_0027190	test	1.0
HAM_0000854	ISIC_0029534	test	1.0
HAM_0000796	ISIC_0028041	test	2.0
HAM_0007533	ISIC_0033757	test	13.0
HAM_0004579	ISIC_0025603	test	12.0
HAM_0000291	ISIC_0031360	test	13.0
HAM_0002533	ISIC_0027755	test	1.0
HAM_0004364	ISIC_0026697	test	1.0
HAM_0002130	ISIC_0029570	test	11.0
HAM_0005927	ISIC_0028173	test	14.0
HAM_0006268	ISIC_0026432	test	3.0
HAM_0004936	ISIC_0029705	test	2.0
HAM_0006926	ISIC_0030839	test	13.0
HAM_0000125	ISIC_0032372	test	6.0
HAM_0002079	ISIC_0029146	test	13.0
HAM_0006934	ISIC_0028287	test	2.0
HAM_0003509	ISIC_0027832	test	14.0
HAM_0004024	ISIC_0034067	test	11.0
HAM_0000861	ISIC_0026125	test	2.0
HAM_0003171	ISIC_0025941	test	13.0
HAM_0002796	ISIC_0027654	test	10.0
HAM_0000952	ISIC_0030689	test	14.0
HAM_0005909	ISIC_0026045	test	9.0
HAM_0001150	ISIC_0030486	test	3.0
HAM_0000410	ISIC_0031796	test	6.0
HAM_0001517	ISIC_0028825	test	8.0
HAM_0005173	ISIC_0025400	test	-1.0
HAM_0001077	ISIC_0027928	test	6.0
HAM_0004053	ISIC_0027067	test	12.0
HAM_0001974	ISIC_0033533	test	10.0
HAM_0000923	ISIC_0024428	test	5.0
HAM_0004167	ISIC_0033753	test	14.0
HAM_0003506	ISIC_0034188	test	11.0
HAM_0002338	ISIC_0028103	test	12.0
HAM_0000682	ISIC_0030786	test	4.0
HAM_0007574	ISIC_0034089	test	10.0
HAM_0004550	ISIC_0032728	test	1.0
HAM_0007079	ISIC_0029904	test	3.0
HAM_0000311	ISIC_0028205	test	14.0
HAM_0004565	ISIC_0027561	test	3.0
HAM_0005997	ISIC_0033740	test	12.0
HAM_0004620	ISIC_0033713	test	11.0
HAM_0001913	ISIC_0030798	test	10.0
HAM_0003578	ISIC_0027242	test	9.0
HAM_0002939	ISIC_0033968	test	8.0
HAM_0005374	ISIC_0032871	test	7.0
HAM_0007522	ISIC_0027904	test	6.0
HAM_0007462	ISIC_0034298	test	5.0
HAM_0006154	ISIC_0030082	test	4.0
HAM_0000900	ISIC_0026552	test	3.0
HAM_0007589	ISIC_0034049	test	2.0
HAM_0003820	ISIC_0029109	test	1.0
HAM_0003062	ISIC_0024319	test	5.0
HAM_0001220	ISIC_0027931	test	12.0
HAM_0002890	ISIC_0033289	test	2.0
HAM_0004283	ISIC_0028357	test	2.0
HAM_0002835	ISIC_0028510	test	4.0
HAM_0003919	ISIC_0032344	test	11.0
HAM_0000075	ISIC_0025651	test	12.0
HAM_0006300	ISIC_0028281	test	13.0
HAM_0005995	ISIC_0033689	test	9.0
HAM_0006739	ISIC_0032098	test	11.0
HAM_0000179	ISIC_0033700	test	10.0
HAM_0002150	ISIC_0027364	test	3.0
HAM_0003760	ISIC_0032145	test	8.0
HAM_0002411	ISIC_0025946	test	11.0
HAM_0003627	ISIC_0026497	test	10.0
HAM_0006210	ISIC_0026454	test	9.0
HAM_0001405	ISIC_0033836	test	14.0
HAM_0000662	ISIC_0033956	test	7.0
HAM_0005121	ISIC_0030423	test	10.0
HAM_0006207	ISIC_0030034	test	5.0
HAM_0002552	ISIC_0033232	test	-1.0
HAM_0005613	ISIC_0030564	test	5.0
HAM_0000104	ISIC_0031913	test	9.0
HAM_0002295	ISIC_0027999	test	6.0
HAM_0002557	ISIC_0025927	test	14.0
HAM_0003622	ISIC_0027776	test	7.0
HAM_0005110	ISIC_0028494	test	14.0
HAM_0006435	ISIC_0033573	test	6.0
HAM_0002714	ISIC_0032265	test	8.0
HAM_0004007	ISIC_0028960	test	1.0
HAM_0002696	ISIC_0026207	test	11.0
HAM_0000330	ISIC_0030824	test	3.0
HAM_0001134	ISIC_0026913	test	9.0
HAM_0004337	ISIC_0031981	test	5.0
HAM_0004895	ISIC_0024753	test	12.0
HAM_0007102	ISIC_0028655	test	13.0
HAM_0007541	ISIC_0032573	test	4.0
HAM_0006556	ISIC_0027402	test	14.0
HAM_0005724	ISIC_0030032	test	14.0
HAM_0002011	ISIC_0031711	test	7.0
HAM_0000014	ISIC_0025640	test	12.0
HAM_0002515	ISIC_0028744	test	3.0
HAM_0002349	ISIC_0025735	test	12.0
HAM_0003497	ISIC_0030970	test	4.0
HAM_0004761	ISIC_0026826	test	13.0
HAM_0002143	ISIC_0025451	test	2.0
HAM_0003662	ISIC_0028757	test	7.0
HAM_0001344	ISIC_0033055	test	6.0
HAM_0000536	ISIC_0031844	test	-1.0
HAM_0003031	ISIC_0030445	test	9.0
HAM_0005748	ISIC_0034065	test	9.0
HAM_0004450	ISIC_0028868	test	10.0
HAM_0007054	ISIC_0025413	test	5.0
HAM_0000850	ISIC_0028588	test	1.0
HAM_0000304	ISIC_0033316	test	6.0
HAM_0001001	ISIC_0026852	test	5.0
HAM_0002253	ISIC_0033106	test	3.0
HAM_0005590	ISIC_0024458	test	7.0
HAM_0004985	ISIC_0024518	test	2.0
HAM_0000375	ISIC_0031233	test	12.0
HAM_0006080	ISIC_0032668	train
HAM_0006700	ISIC_0032659	train
HAM_0003606	ISIC_0032661	train
HAM_0003386	ISIC_0032662	train
HAM_0000468	ISIC_0032663	train
HAM_0000294	ISIC_0032664	train
HAM_0002431	ISIC_0032657	train
HAM_0002574	ISIC_0032666	train
HAM_0003352	ISIC_0032667	train
HAM_0007259	ISIC_0032669	train
HAM_0005206	ISIC_0032674	train
HAM_0004574	ISIC_0032671	train
HAM_0006517	ISIC_0032672	train
HAM_0003441	ISIC_0032673	train
HAM_0002641	ISIC_0032676	train
HAM_0006799	ISIC_0032677	train
HAM_0005942	ISIC_0032679	train
HAM_0001358	ISIC_0032680	train
HAM_0005383	ISIC_0032683	train
HAM_0006923	ISIC_0032656	train
HAM_0005601	ISIC_0032670	train
HAM_0004714	ISIC_0032651	train
HAM_0001808	ISIC_0032615	train
HAM_0006567	ISIC_0032649	train
HAM_0003566	ISIC_0032684	train
HAM_0006101	ISIC_0032617	train
HAM_0006883	ISIC_0032619	train
HAM_0003106	ISIC_0032620	train
HAM_0005760	ISIC_0032621	train
HAM_0000002	ISIC_0032622	train
HAM_0001484	ISIC_0032623	train
HAM_0004129	ISIC_0032624	train
HAM_0007348	ISIC_0032625	train
HAM_0003969	ISIC_0032627	train
HAM_0002908	ISIC_0032650	train
HAM_0007483	ISIC_0032628	train
HAM_0003759	ISIC_0032630	train
HAM_0007462	ISIC_0032633	train
HAM_0002956	ISIC_0032637	train
HAM_0005711	ISIC_0032638	train
HAM_0003018	ISIC_0032639	train
HAM_0002878	ISIC_0032640	train
HAM_0006147	ISIC_0032641	train
HAM_0003966	ISIC_0032644	train
HAM_0001076	ISIC_0032646	train
HAM_0003106	ISIC_0032648	train
HAM_0000483	ISIC_0032629	train
HAM_0005608	ISIC_0032685	train
HAM_0004149	ISIC_0032755	train
HAM_0007367	ISIC_0032689	train
HAM_0007180	ISIC_0032726	train
HAM_0004716	ISIC_0032729	train
HAM_0004284	ISIC_0032730	train
HAM_0007552	ISIC_0032731	train
HAM_0000321	ISIC_0032733	train
HAM_0006700	ISIC_0032734	train
HAM_0004503	ISIC_0032735	train
HAM_0003202	ISIC_0032736	train
HAM_0006014	ISIC_0032737	train
HAM_0001790	ISIC_0032739	train
HAM_0000579	ISIC_0032742	train
HAM_0001692	ISIC_0032743	train
HAM_0005566	ISIC_0032746	train
HAM_0001040	ISIC_0032747	train
HAM_0004145	ISIC_0032749	train
HAM_0007163	ISIC_0032750	train
HAM_0005992	ISIC_0032751	train
HAM_0007052	ISIC_0032752	train
HAM_0002016	ISIC_0032753	train
HAM_0003346	ISIC_0032754	train
HAM_0000402	ISIC_0032612	train
HAM_0004811	ISIC_0032724	train
HAM_0001344	ISIC_0032687	train
HAM_0005992	ISIC_0032723	train
HAM_0003202	ISIC_0032718	train
HAM_0000706	ISIC_0032690	train
HAM_0007541	ISIC_0032691	train
HAM_0006700	ISIC_0032693	train
HAM_0004853	ISIC_0032695	train
HAM_0001686	ISIC_0032698	train
HAM_0001465	ISIC_0032699	train
HAM_0005190	ISIC_0032700	train
HAM_0005814	ISIC_0032701	train
HAM_0004814	ISIC_0032702	train
HAM_0003447	ISIC_0032703	train
HAM_0002890	ISIC_0032704	train
HAM_0007367	ISIC_0032705	train
HAM_0007124	ISIC_0032707	train
HAM_0003130	ISIC_0032708	train
HAM_0004284	ISIC_0032709	train
HAM_0003507	ISIC_0032710	train
HAM_0006869	ISIC_0032711	train
HAM_0005209	ISIC_0032713	train
HAM_0003346	ISIC_0032714	train
HAM_0000553	ISIC_0032716	train
HAM_0005363	ISIC_0032717	train
HAM_0006295	ISIC_0032720	train
HAM_0006802	ISIC_0032610	train
HAM_0003602	ISIC_0032533	train
HAM_0005566	ISIC_0032608	train
HAM_0001327	ISIC_0032489	train
HAM_0004068	ISIC_0032492	train
HAM_0004226	ISIC_0032494	train
HAM_0005578	ISIC_0032496	train
HAM_0001791	ISIC_0032504	train
HAM_0003335	ISIC_0032509	train
HAM_0003620	ISIC_0032511	train
HAM_0003735	ISIC_0032512	train
HAM_0007415	ISIC_0032515	train
HAM_0006539	ISIC_0032516	train
HAM_0004240	ISIC_0032517	train
HAM_0003744	ISIC_0032518	train
HAM_0005715	ISIC_0032519	train
HAM_0004548	ISIC_0032520	train
HAM_0005206	ISIC_0032521	train
HAM_0005303	ISIC_0032522	train
HAM_0004411	ISIC_0032524	train
HAM_0005364	ISIC_0032525	train
HAM_0005249	ISIC_0032526	train
HAM_0007451	ISIC_0032527	train
HAM_0005942	ISIC_0032529	train
HAM_0003254	ISIC_0032478	train
HAM_0003676	ISIC_0032530	train
HAM_0001744	ISIC_0032476	train
HAM_0003282	ISIC_0032474	train
HAM_0002234	ISIC_0032412	train
HAM_0003055	ISIC_0032420	train
HAM_0004461	ISIC_0032421	train
HAM_0001014	ISIC_0032423	train
HAM_0001819	ISIC_0032424	train
HAM_0001349	ISIC_0032425	train
HAM_0005818	ISIC_0032427	train
HAM_0004410	ISIC_0032428	train
HAM_0006942	ISIC_0032430	train
HAM_0005504	ISIC_0032433	train
HAM_0001207	ISIC_0032436	train
HAM_0005328	ISIC_0032441	train
HAM_0005484	ISIC_0032443	train
HAM_0000949	ISIC_0032444	train
HAM_0007343	ISIC_0032447	train
HAM_0006908	ISIC_0032450	train
HAM_0003590	ISIC_0032459	train
HAM_0001274	ISIC_0032462	train
HAM_0005061	ISIC_0032466	train
HAM_0002581	ISIC_0032470	train
HAM_0003932	ISIC_0032471	train
HAM_0007448	ISIC_0032475	train
HAM_0003512	ISIC_0032609	train
HAM_0005409	ISIC_0032531	train
HAM_0006329	ISIC_0032758	train
HAM_0006496	ISIC_0032579	train
HAM_0006782	ISIC_0032581	train
HAM_0004038	ISIC_0032582	train
HAM_0000006	ISIC_0032583	train
HAM_0003966	ISIC_0032584	train
HAM_0002721	ISIC_0032585	train
HAM_0005758	ISIC_0032586	train
HAM_0003288	ISIC_0032587	train
HAM_0005351	ISIC_0032590	train
HAM_0004118	ISIC_0032593	train
HAM_0004000	ISIC_0032594	train
HAM_0004829	ISIC_0032595	train
HAM_0001863	ISIC_0032596	train
HAM_0005992	ISIC_0032597	train
HAM_0006545	ISIC_0032598	train
HAM_0003352	ISIC_0032599	train
HAM_0001645	ISIC_0032601	train
HAM_0004811	ISIC_0032602	train
HAM_0000064	ISIC_0032603	train
HAM_0003083	ISIC_0032604	train
HAM_0006334	ISIC_0032605	train
HAM_0003460	ISIC_0032577	train
HAM_0004405	ISIC_0032532	train
HAM_0000970	ISIC_0032574	train
HAM_0007005	ISIC_0032568	train
HAM_0006566	ISIC_0032535	train
HAM_0001928	ISIC_0032537	train
HAM_0007541	ISIC_0032540	train
HAM_0007415	ISIC_0032541	train
HAM_0003852	ISIC_0032542	train
HAM_0000388	ISIC_0032544	train
HAM_0000547	ISIC_0032546	train
HAM_0002993	ISIC_0032547	train
HAM_0002253	ISIC_0032548	train
HAM_0002244	ISIC_0032549	train
HAM_0000179	ISIC_0032550	train
HAM_0003947	ISIC_0032551	train
HAM_0001105	ISIC_0032552	train
HAM_0002616	ISIC_0032555	train
HAM_0006869	ISIC_0032558	train
HAM_0000709	ISIC_0032559	train
HAM_0003614	ISIC_0032560	train
HAM_0005194	ISIC_0032561	train
HAM_0004963	ISIC_0032563	train
HAM_0007299	ISIC_0032565	train
HAM_0004574	ISIC_0032566	train
HAM_0002235	ISIC_0032569	train
HAM_0004226	ISIC_0032760	train
HAM_0001264	ISIC_0032838	train
HAM_0004000	ISIC_0032762	train
HAM_0007216	ISIC_0032962	train
HAM_0007451	ISIC_0032964	train
HAM_0005483	ISIC_0032965	train
HAM_0004076	ISIC_0032966	train
HAM_0001272	ISIC_0032968	train
HAM_0000676	ISIC_0032969	train
HAM_0005409	ISIC_0032970	train
HAM_0003824	ISIC_0032971	train
HAM_0002502	ISIC_0032973	train
HAM_0002135	ISIC_0032974	train
HAM_0001647	ISIC_0032975	train
HAM_0006330	ISIC_0032976	train
HAM_0007444	ISIC_0032977	train
HAM_0001133	ISIC_0032980	train
HAM_0004949	ISIC_0032981	train
HAM_0002841	ISIC_0032982	train
HAM_0005636	ISIC_0032984	train
HAM_0002552	ISIC_0032985	train
HAM_0002519	ISIC_0032986	train
HAM_0001155	ISIC_0032987	train
HAM_0006540	ISIC_0032988	train
HAM_0000579	ISIC_0032961	train
HAM_0005135	ISIC_0032989	train
HAM_0000169	ISIC_0032960	train
HAM_0004272	ISIC_0032957	train
HAM_0006426	ISIC_0032922	train
HAM_0002363	ISIC_0032924	train
HAM_0002342	ISIC_0032925	train
HAM_0001948	ISIC_0032926	train
HAM_0001734	ISIC_0032927	train
HAM_0002501	ISIC_0032928	train
HAM_0007169	ISIC_0032934	train
HAM_0002552	ISIC_0032936	train
HAM_0006379	ISIC_0032937	train
HAM_0004687	ISIC_0032938	train
HAM_0005628	ISIC_0032940	train
HAM_0007483	ISIC_0032942	train
HAM_0002417	ISIC_0032943	train
HAM_0005083	ISIC_0032944	train
HAM_0003649	ISIC_0032946	train
HAM_0005248	ISIC_0032948	train
HAM_0001097	ISIC_0032950	train
HAM_0001046	ISIC_0032951	train
HAM_0003310	ISIC_0032952	train
HAM_0000704	ISIC_0032954	train
HAM_0000064	ISIC_0032955	train
HAM_0006824	ISIC_0032958	train
HAM_0004927	ISIC_0032921	train
HAM_0002923	ISIC_0032992	train
HAM_0000772	ISIC_0032994	train
HAM_0007032	ISIC_0033034	train
HAM_0005364	ISIC_0033035	train
HAM_0004189	ISIC_0033036	train
HAM_0004109	ISIC_0033037	train
HAM_0003466	ISIC_0033038	train
HAM_0002149	ISIC_0033042	train
HAM_0001509	ISIC_0033044	train
HAM_0007367	ISIC_0033046	train
HAM_0002824	ISIC_0033047	train
HAM_0001615	ISIC_0033048	train
HAM_0001948	ISIC_0033049	train
HAM_0003439	ISIC_0033050	train
HAM_0001506	ISIC_0033051	train
HAM_0004038	ISIC_0033052	train
HAM_0001264	ISIC_0033057	train
HAM_0002363	ISIC_0033058	train
HAM_0001400	ISIC_0033059	train
HAM_0001506	ISIC_0033061	train
HAM_0002759	ISIC_0033062	train
HAM_0005280	ISIC_0033063	train
HAM_0001935	ISIC_0033067	train
HAM_0001405	ISIC_0033033	train
HAM_0002956	ISIC_0032993	train
HAM_0003505	ISIC_0033032	train
HAM_0004302	ISIC_0033029	train
HAM_0003346	ISIC_0032995	train
HAM_0005265	ISIC_0032998	train
HAM_0007259	ISIC_0032999	train
HAM_0001511	ISIC_0033002	train
HAM_0002750	ISIC_0033003	train
HAM_0003602	ISIC_0033004	train
HAM_0003744	ISIC_0033006	train
HAM_0006550	ISIC_0033007	train
HAM_0002501	ISIC_0033009	train
HAM_0004099	ISIC_0033010	train
HAM_0006078	ISIC_0033013	train
HAM_0006539	ISIC_0033014	train
HAM_0006396	ISIC_0033015	train
HAM_0005135	ISIC_0033016	train
HAM_0002732	ISIC_0033017	train
HAM_0007415	ISIC_0033018	train
HAM_0002325	ISIC_0033021	train
HAM_0004011	ISIC_0033023	train
HAM_0006184	ISIC_0033024	train
HAM_0003057	ISIC_0033026	train
HAM_0001174	ISIC_0033027	train
HAM_0002431	ISIC_0033030	train
HAM_0005198	ISIC_0032920	train
HAM_0000706	ISIC_0032918	train
HAM_0002342	ISIC_0032917	train
HAM_0002016	ISIC_0032805	train
HAM_0005970	ISIC_0032806	train
HAM_0002488	ISIC_0032807	train
HAM_0006078	ISIC_0032809	train
HAM_0001863	ISIC_0032810	train
HAM_0002574	ISIC_0032811	train
HAM_0005748	ISIC_0032812	train
HAM_0002582	ISIC_0032813	train
HAM_0004615	ISIC_0032815	train
HAM_0006372	ISIC_0032817	train
HAM_0003193	ISIC_0032818	train
HAM_0001720	ISIC_0032819	train
HAM_0006372	ISIC_0032820	train
HAM_0006391	ISIC_0032821	train
HAM_0001246	ISIC_0032822	train
HAM_0006886	ISIC_0032823	train
HAM_0005571	ISIC_0032825	train
HAM_0003002	ISIC_0032830	train
HAM_0001321	ISIC_0032831	train
HAM_0004548	ISIC_0032832	train
HAM_0005893	ISIC_0032833	train
HAM_0005571	ISIC_0032803	train
HAM_0003073	ISIC_0032836	train
HAM_0003947	ISIC_0032802	train
HAM_0001863	ISIC_0032797	train
HAM_0003254	ISIC_0032765	train
HAM_0005274	ISIC_0032766	train
HAM_0006520	ISIC_0032767	train
HAM_0004444	ISIC_0032769	train
HAM_0003137	ISIC_0032770	train
HAM_0000407	ISIC_0032771	train
HAM_0005496	ISIC_0032772	train
HAM_0006334	ISIC_0032779	train
HAM_0006615	ISIC_0032780	train
HAM_0001040	ISIC_0032781	train
HAM_0005303	ISIC_0032782	train
HAM_0006391	ISIC_0032783	train
HAM_0003507	ISIC_0032784	train
HAM_0004963	ISIC_0032785	train
HAM_0002139	ISIC_0032786	train
HAM_0001935	ISIC_0032787	train
HAM_0003623	ISIC_0032788	train
HAM_0004754	ISIC_0032790	train
HAM_0006121	ISIC_0032792	train
HAM_0003133	ISIC_0032794	train
HAM_0005961	ISIC_0032795	train
HAM_0003133	ISIC_0032801	train
HAM_0002115	ISIC_0032408	train
HAM_0003679	ISIC_0032840	train
HAM_0003280	ISIC_0032841	train
HAM_0006782	ISIC_0032886	train
HAM_0006802	ISIC_0032887	train
HAM_0002939	ISIC_0032888	train
HAM_0006080	ISIC_0032891	train
HAM_0003354	ISIC_0032892	train
HAM_0005383	ISIC_0032893	train
HAM_0003259	ISIC_0032895	train
HAM_0004063	ISIC_0032896	train
HAM_0002721	ISIC_0032899	train
HAM_0005106	ISIC_0032901	train
HAM_0005248	ISIC_0032902	train
HAM_0005608	ISIC_0032903	train
HAM_0006284	ISIC_0032904	train
HAM_0003614	ISIC_0032905	train
HAM_0001943	ISIC_0032909	train
HAM_0006882	ISIC_0032910	train
HAM_0002329	ISIC_0032911	train
HAM_0004881	ISIC_0032913	train
HAM_0002136	ISIC_0032914	train
HAM_0001524	ISIC_0032915	train
HAM_0002030	ISIC_0032916	train
HAM_0003713	ISIC_0032885	train
HAM_0001739	ISIC_0032884	train
HAM_0003193	ISIC_0032882	train
HAM_0004984	ISIC_0032879	train
HAM_0000388	ISIC_0032844	train
HAM_0006376	ISIC_0032845	train
HAM_0006675	ISIC_0032846	train
HAM_0002004	ISIC_0032847	train
HAM_0001908	ISIC_0032851	train
HAM_0004773	ISIC_0032853	train
HAM_0006121	ISIC_0032855	train
HAM_0001863	ISIC_0032856	train
HAM_0007148	ISIC_0032858	train
HAM_0005961	ISIC_0032859	train
HAM_0001740	ISIC_0032761	train
HAM_0005331	ISIC_0032860	train
HAM_0000176	ISIC_0032862	train
HAM_0001218	ISIC_0032864	train
HAM_0007519	ISIC_0032865	train
HAM_0003495	ISIC_0032869	train
HAM_0007245	ISIC_0032870	train
HAM_0001570	ISIC_0032872	train
HAM_0003174	ISIC_0032873	train
HAM_0001790	ISIC_0032874	train
HAM_0003625	ISIC_0032875	train
HAM_0001645	ISIC_0032878	train
HAM_0006615	ISIC_0032861	train
HAM_0001567	ISIC_0032407	train
HAM_0000152	ISIC_0032244	train
HAM_0006803	ISIC_0032400	train
HAM_0000274	ISIC_0031479	train
HAM_0004485	ISIC_0031481	train
HAM_0005083	ISIC_0031482	train
HAM_0002298	ISIC_0031483	train
HAM_0007238	ISIC_0031494	train
HAM_0001953	ISIC_0031498	train
HAM_0006722	ISIC_0031499	train
HAM_0007138	ISIC_0031501	train
HAM_0001830	ISIC_0031502	train
HAM_0000525	ISIC_0031510	train
HAM_0003933	ISIC_0031515	train
HAM_0001202	ISIC_0031517	train
HAM_0006389	ISIC_0031518	train
HAM_0001637	ISIC_0031521	train
HAM_0001657	ISIC_0031529	train
HAM_0004007	ISIC_0031541	train
HAM_0007188	ISIC_0031543	train
HAM_0007229	ISIC_0031545	train
HAM_0001192	ISIC_0031546	train
HAM_0002693	ISIC_0031550	train
HAM_0000433	ISIC_0031554	train
HAM_0004170	ISIC_0031476	train
HAM_0000837	ISIC_0031555	train
HAM_0000072	ISIC_0031474	train
HAM_0002567	ISIC_0031466	train
HAM_0007295	ISIC_0031380	train
HAM_0003684	ISIC_0031385	train
HAM_0000417	ISIC_0031386	train
HAM_0002591	ISIC_0031389	train
HAM_0002746	ISIC_0031399	train
HAM_0000593	ISIC_0031401	train
HAM_0006150	ISIC_0031404	train
HAM_0002333	ISIC_0031405	train
HAM_0000060	ISIC_0031406	train
HAM_0000201	ISIC_0031408	train
HAM_0003782	ISIC_0031410	train
HAM_0004675	ISIC_0031411	train
HAM_0002797	ISIC_0031412	train
HAM_0006380	ISIC_0031417	train
HAM_0002942	ISIC_0031418	train
HAM_0004747	ISIC_0031435	train
HAM_0002100	ISIC_0031440	train
HAM_0000509	ISIC_0031447	train
HAM_0006401	ISIC_0031451	train
HAM_0000135	ISIC_0031460	train
HAM_0002861	ISIC_0031462	train
HAM_0004443	ISIC_0031473	train
HAM_0006241	ISIC_0031379	train
HAM_0006521	ISIC_0031557	train
HAM_0004663	ISIC_0031560	train
HAM_0005925	ISIC_0031644	train
HAM_0001037	ISIC_0031645	train
HAM_0003684	ISIC_0031646	train
HAM_0005428	ISIC_0031654	train
HAM_0003828	ISIC_0031657	train
HAM_0001316	ISIC_0031660	train
HAM_0006947	ISIC_0031662	train
HAM_0002946	ISIC_0031663	train
HAM_0000775	ISIC_0031666	train
HAM_0000509	ISIC_0031667	train
HAM_0006130	ISIC_0031670	train
HAM_0006837	ISIC_0031674	train
HAM_0007553	ISIC_0031676	train
HAM_0004318	ISIC_0031678	train
HAM_0006069	ISIC_0031681	train
HAM_0000523	ISIC_0031694	train
HAM_0004127	ISIC_0031700	train
HAM_0005327	ISIC_0031703	train
HAM_0004747	ISIC_0031705	train
HAM_0002865	ISIC_0031708	train
HAM_0000282	ISIC_0031709	train
HAM_0004607	ISIC_0031642	train
HAM_0006760	ISIC_0031559	train
HAM_0003742	ISIC_0031631	train
HAM_0005625	ISIC_0031623	train
HAM_0006744	ISIC_0031561	train
HAM_0001869	ISIC_0031563	train
HAM_0005090	ISIC_0031564	train
HAM_0000442	ISIC_0031565	train
HAM_0001803	ISIC_0031567	train
HAM_0007374	ISIC_0031583	train
HAM_0001671	ISIC_0031586	train
HAM_0000569	ISIC_0031592	train
HAM_0006835	ISIC_0031594	train
HAM_0002794	ISIC_0031596	train
HAM_0005381	ISIC_0031598	train
HAM_0003263	ISIC_0031599	train
HAM_0002128	ISIC_0031603	train
HAM_0003710	ISIC_0031611	train
HAM_0005873	ISIC_0031612	train
HAM_0005408	ISIC_0031613	train
HAM_0000569	ISIC_0031615	train
HAM_0000376	ISIC_0031617	train
HAM_0005339	ISIC_0031618	train
HAM_0000597	ISIC_0031621	train
HAM_0005886	ISIC_0031622	train
HAM_0002489	ISIC_0031629	train
HAM_0000022	ISIC_0031377	train
HAM_0000603	ISIC_0031374	train
HAM_0000531	ISIC_0031369	train
HAM_0000798	ISIC_0031064	train
HAM_0000632	ISIC_0031070	train
HAM_0006420	ISIC_0031074	train
HAM_0001961	ISIC_0031076	train
HAM_0005826	ISIC_0031077	train
HAM_0003387	ISIC_0031079	train
HAM_0005561	ISIC_0031080	train
HAM_0006596	ISIC_0031081	train
HAM_0005828	ISIC_0031085	train
HAM_0004596	ISIC_0031087	train
HAM_0000174	ISIC_0031091	train
HAM_0005056	ISIC_0031094	train
HAM_0006725	ISIC_0031107	train
HAM_0000922	ISIC_0031111	train
HAM_0000707	ISIC_0031113	train
HAM_0000217	ISIC_0031115	train
HAM_0005176	ISIC_0031117	train
HAM_0006900	ISIC_0031118	train
HAM_0006205	ISIC_0031121	train
HAM_0003434	ISIC_0031126	train
HAM_0004443	ISIC_0031131	train
HAM_0002159	ISIC_0031059	train
HAM_0001934	ISIC_0031134	train
HAM_0001052	ISIC_0031053	train
HAM_0002567	ISIC_0031048	train
HAM_0004923	ISIC_0030973	train
HAM_0002007	ISIC_0030978	train
HAM_0003175	ISIC_0030979	train
HAM_0003303	ISIC_0030980	train
HAM_0001552	ISIC_0030981	train
HAM_0004665	ISIC_0030990	train
HAM_0002131	ISIC_0030995	train
HAM_0002323	ISIC_0031001	train
HAM_0000517	ISIC_0031005	train
HAM_0003919	ISIC_0031011	train
HAM_0005752	ISIC_0031013	train
HAM_0002675	ISIC_0031014	train
HAM_0007518	ISIC_0031015	train
HAM_0000287	ISIC_0031019	train
HAM_0005678	ISIC_0031023	train
HAM_0002911	ISIC_0031025	train
HAM_0004806	ISIC_0031031	train
HAM_0000888	ISIC_0031034	train
HAM_0000778	ISIC_0031039	train
HAM_0005994	ISIC_0031042	train
HAM_0001454	ISIC_0031045	train
HAM_0001688	ISIC_0031049	train
HAM_0006030	ISIC_0031142	train
HAM_0006853	ISIC_0031143	train
HAM_0004267	ISIC_0031145	train
HAM_0001872	ISIC_0031290	train
HAM_0004418	ISIC_0031293	train
HAM_0006832	ISIC_0031295	train
HAM_0000922	ISIC_0031301	train
HAM_0001846	ISIC_0031302	train
HAM_0004547	ISIC_0031303	train
HAM_0001125	ISIC_0031304	train
HAM_0000063	ISIC_0031306	train
HAM_0002187	ISIC_0031308	train
HAM_0003497	ISIC_0031310	train
HAM_0000150	ISIC_0031311	train
HAM_0000204	ISIC_0031314	train
HAM_0006312	ISIC_0031337	train
HAM_0001744	ISIC_0031339	train
HAM_0000996	ISIC_0031340	train
HAM_0003435	ISIC_0031350	train
HAM_0000168	ISIC_0031353	train
HAM_0002823	ISIC_0031354	train
HAM_0001334	ISIC_0031363	train
HAM_0000014	ISIC_0031366	train
HAM_0002576	ISIC_0031368	train
HAM_0006025	ISIC_0031285	train
HAM_0006974	ISIC_0031281	train
HAM_0001014	ISIC_0031278	train
HAM_0000928	ISIC_0031268	train
HAM_0005006	ISIC_0031146	train
HAM_0003833	ISIC_0031149	train
HAM_0006709	ISIC_0031158	train
HAM_0000068	ISIC_0031160	train
HAM_0001031	ISIC_0031163	train
HAM_0003428	ISIC_0031170	train
HAM_0005191	ISIC_0031177	train
HAM_0004935	ISIC_0031178	train
HAM_0000988	ISIC_0031186	train
HAM_0006214	ISIC_0031189	train
HAM_0005730	ISIC_0031710	train
HAM_0006932	ISIC_0031192	train
HAM_0007350	ISIC_0031202	train
HAM_0004164	ISIC_0031203	train
HAM_0002628	ISIC_0031204	train
HAM_0007443	ISIC_0031206	train
HAM_0001299	ISIC_0031208	train
HAM_0001028	ISIC_0031220	train
HAM_0001712	ISIC_0031221	train
HAM_0002238	ISIC_0031238	train
HAM_0000767	ISIC_0031239	train
HAM_0003223	ISIC_0031249	train
HAM_0000924	ISIC_0031194	train
HAM_0001455	ISIC_0032405	train
HAM_0006145	ISIC_0031713	train
HAM_0003222	ISIC_0031720	train
HAM_0001769	ISIC_0032176	train
HAM_0003369	ISIC_0032181	train
HAM_0006651	ISIC_0032182	train
HAM_0004866	ISIC_0032184	train
HAM_0000104	ISIC_0032186	train
HAM_0000006	ISIC_0032187	train
HAM_0006028	ISIC_0032189	train
HAM_0006214	ISIC_0032190	train
HAM_0006618	ISIC_0032191	train
HAM_0007070	ISIC_0032192	train
HAM_0007075	ISIC_0032195	train
HAM_0003400	ISIC_0032197	train
HAM_0005789	ISIC_0032204	train
HAM_0000513	ISIC_0032207	train
HAM_0001100	ISIC_0032209	train
HAM_0007454	ISIC_0032214	train
HAM_0006094	ISIC_0032218	train
HAM_0003521	ISIC_0032220	train
HAM_0000963	ISIC_0032227	train
HAM_0004878	ISIC_0032232	train
HAM_0006174	ISIC_0032233	train
HAM_0000302	ISIC_0032175	train
HAM_0006105	ISIC_0032236	train
HAM_0003345	ISIC_0032165	train
HAM_0004318	ISIC_0032158	train
HAM_0002973	ISIC_0032086	train
HAM_0004479	ISIC_0032090	train
HAM_0005789	ISIC_0032095	train
HAM_0003848	ISIC_0032096	train
HAM_0003313	ISIC_0032107	train
HAM_0006947	ISIC_0032109	train
HAM_0002834	ISIC_0032110	train
HAM_0003652	ISIC_0032112	train
HAM_0003305	ISIC_0032125	train
HAM_0000045	ISIC_0032126	train
HAM_0002430	ISIC_0032134	train
HAM_0001458	ISIC_0032136	train
HAM_0004337	ISIC_0032140	train
HAM_0003723	ISIC_0032141	train
HAM_0007176	ISIC_0032144	train
HAM_0000521	ISIC_0032148	train
HAM_0001964	ISIC_0032149	train
HAM_0000230	ISIC_0032150	train
HAM_0007553	ISIC_0032151	train
HAM_0003869	ISIC_0032152	train
HAM_0000353	ISIC_0032157	train
HAM_0001427	ISIC_0032163	train
HAM_0005107	ISIC_0032082	train
HAM_0003951	ISIC_0032242	train
HAM_0002671	ISIC_0033068	train
HAM_0004806	ISIC_0032327	train
HAM_0004813	ISIC_0032331	train
HAM_0006197	ISIC_0032334	train
HAM_0004024	ISIC_0032338	train
HAM_0001881	ISIC_0032340	train
HAM_0003221	ISIC_0032341	train
HAM_0004410	ISIC_0032342	train
HAM_0005056	ISIC_0032345	train
HAM_0007585	ISIC_0032347	train
HAM_0005888	ISIC_0032355	train
HAM_0007127	ISIC_0032362	train
HAM_0007003	ISIC_0032363	train
HAM_0003677	ISIC_0032364	train
HAM_0001715	ISIC_0032368	train
HAM_0001279	ISIC_0032374	train
HAM_0000279	ISIC_0032375	train
HAM_0000174	ISIC_0032376	train
HAM_0001342	ISIC_0032378	train
HAM_0003248	ISIC_0032380	train
HAM_0003102	ISIC_0032389	train
HAM_0000876	ISIC_0032396	train
HAM_0004564	ISIC_0032322	train
HAM_0004701	ISIC_0032243	train
HAM_0000099	ISIC_0032313	train
HAM_0007014	ISIC_0032310	train
HAM_0004979	ISIC_0032245	train
HAM_0002119	ISIC_0032248	train
HAM_0001764	ISIC_0032251	train
HAM_0001764	ISIC_0032253	train
HAM_0006457	ISIC_0032257	train
HAM_0003521	ISIC_0032258	train
HAM_0005840	ISIC_0032260	train
HAM_0003256	ISIC_0032269	train
HAM_0006451	ISIC_0032274	train
HAM_0005175	ISIC_0032278	train
HAM_0004991	ISIC_0032279	train
HAM_0004174	ISIC_0032281	train
HAM_0002647	ISIC_0032284	train
HAM_0006223	ISIC_0032287	train
HAM_0000032	ISIC_0032291	train
HAM_0003685	ISIC_0032292	train
HAM_0007448	ISIC_0032294	train
HAM_0007278	ISIC_0032300	train
HAM_0006456	ISIC_0032305	train
HAM_0003802	ISIC_0032308	train
HAM_0006185	ISIC_0032309	train
HAM_0005086	ISIC_0032311	train
HAM_0005078	ISIC_0032081	train
HAM_0005555	ISIC_0032079	train
HAM_0001088	ISIC_0032078	train
HAM_0006972	ISIC_0031832	train
HAM_0002517	ISIC_0031838	train
HAM_0001027	ISIC_0031839	train
HAM_0001136	ISIC_0031848	train
HAM_0000391	ISIC_0031857	train
HAM_0006853	ISIC_0031863	train
HAM_0003423	ISIC_0031866	train
HAM_0001012	ISIC_0031867	train
HAM_0006225	ISIC_0031871	train
HAM_0002326	ISIC_0031875	train
HAM_0000976	ISIC_0031880	train
HAM_0002946	ISIC_0031883	train
HAM_0007426	ISIC_0031887	train
HAM_0000521	ISIC_0031889	train
HAM_0007420	ISIC_0031890	train
HAM_0001113	ISIC_0031900	train
HAM_0005700	ISIC_0031904	train
HAM_0003320	ISIC_0031905	train
HAM_0002772	ISIC_0031908	train
HAM_0000136	ISIC_0031915	train
HAM_0002031	ISIC_0031917	train
HAM_0000597	ISIC_0031822	train
HAM_0004681	ISIC_0031919	train
HAM_0003957	ISIC_0031821	train
HAM_0003987	ISIC_0031813	train
HAM_0006706	ISIC_0031725	train
HAM_0001037	ISIC_0031726	train
HAM_0005855	ISIC_0031727	train
HAM_0005237	ISIC_0031733	train
HAM_0006400	ISIC_0031741	train
HAM_0001803	ISIC_0031742	train
HAM_0001671	ISIC_0031745	train
HAM_0003534	ISIC_0031746	train
HAM_0000269	ISIC_0031748	train
HAM_0003940	ISIC_0031754	train
HAM_0004054	ISIC_0031756	train
HAM_0004222	ISIC_0031757	train
HAM_0003509	ISIC_0031778	train
HAM_0001284	ISIC_0031779	train
HAM_0002051	ISIC_0031784	train
HAM_0006616	ISIC_0031794	train
HAM_0002711	ISIC_0031795	train
HAM_0005051	ISIC_0031798	train
HAM_0003836	ISIC_0031802	train
HAM_0004835	ISIC_0031809	train
HAM_0003113	ISIC_0031811	train
HAM_0004461	ISIC_0031817	train
HAM_0007195	ISIC_0031923	train
HAM_0002423	ISIC_0031924	train
HAM_0002271	ISIC_0031930	train
HAM_0005643	ISIC_0032015	train
HAM_0007368	ISIC_0032017	train
HAM_0003194	ISIC_0032019	train
HAM_0000335	ISIC_0032021	train
HAM_0002698	ISIC_0032023	train
HAM_0006145	ISIC_0032027	train
HAM_0002518	ISIC_0032028	train
HAM_0005519	ISIC_0032029	train
HAM_0006205	ISIC_0032034	train
HAM_0002228	ISIC_0032035	train
HAM_0004637	ISIC_0032036	train
HAM_0004643	ISIC_0032044	train
HAM_0005697	ISIC_0032046	train
HAM_0005568	ISIC_0032047	train
HAM_0007189	ISIC_0032055	train
HAM_0000721	ISIC_0032058	train
HAM_0006924	ISIC_0032065	train
HAM_0007442	ISIC_0032067	train
HAM_0002609	ISIC_0032070	train
HAM_0004593	ISIC_0032072	train
HAM_0003710	ISIC_0032074	train
HAM_0001107	ISIC_0032009	train
HAM_0007477	ISIC_0032007	train
HAM_0000751	ISIC_0032003	train
HAM_0003531	ISIC_0031999	train
HAM_0005692	ISIC_0031931	train
HAM_0004291	ISIC_0031932	train
HAM_0001455	ISIC_0031933	train
HAM_0002003	ISIC_0031934	train
HAM_0007538	ISIC_0031941	train
HAM_0003408	ISIC_0031942	train
HAM_0001276	ISIC_0031948	train
HAM_0000060	ISIC_0031953	train
HAM_0001588	ISIC_0031956	train
HAM_0004081	ISIC_0031957	train
HAM_0000863	ISIC_0031718	train
HAM_0006433	ISIC_0031958	train
HAM_0004518	ISIC_0031960	train
HAM_0002511	ISIC_0031965	train
HAM_0005421	ISIC_0031970	train
HAM_0002182	ISIC_0031972	train
HAM_0005060	ISIC_0031975	train
HAM_0006828	ISIC_0031977	train
HAM_0002345	ISIC_0031982	train
HAM_0006430	ISIC_0031984	train
HAM_0003904	ISIC_0031988	train
HAM_0007108	ISIC_0031991	train
HAM_0001088	ISIC_0031959	train
HAM_0004503	ISIC_0033069	train
HAM_0004550	ISIC_0033138	train
HAM_0004963	ISIC_0033071	train
HAM_0001994	ISIC_0033923	train
HAM_0000206	ISIC_0033925	train
HAM_0004043	ISIC_0033926	train
HAM_0002386	ISIC_0033927	train
HAM_0006396	ISIC_0033928	train
HAM_0001509	ISIC_0033929	train
HAM_0001740	ISIC_0033930	train
HAM_0005490	ISIC_0033931	train
HAM_0004303	ISIC_0033932	train
HAM_0007265	ISIC_0033933	train
HAM_0007299	ISIC_0033934	train
HAM_0004118	ISIC_0033935	train
HAM_0000216	ISIC_0033936	train
HAM_0006813	ISIC_0033937	train
HAM_0003280	ISIC_0033938	train
HAM_0006329	ISIC_0033939	train
HAM_0002208	ISIC_0033940	train
HAM_0002434	ISIC_0033941	train
HAM_0000322	ISIC_0033942	train
HAM_0001839	ISIC_0033943	train
HAM_0005363	ISIC_0033944	train
HAM_0004444	ISIC_0033922	train
HAM_0007343	ISIC_0033946	train
HAM_0005351	ISIC_0033921	train
HAM_0002386	ISIC_0033919	train
HAM_0005185	ISIC_0033876	train
HAM_0003351	ISIC_0033878	train
HAM_0004149	ISIC_0033880	train
HAM_0004949	ISIC_0033883	train
HAM_0005737	ISIC_0033885	train
HAM_0003556	ISIC_0033886	train
HAM_0004221	ISIC_0033887	train
HAM_0001280	ISIC_0033893	train
HAM_0000676	ISIC_0033894	train
HAM_0000855	ISIC_0033897	train
HAM_0002342	ISIC_0033901	train
HAM_0000048	ISIC_0033902	train
HAM_0005820	ISIC_0033904	train
HAM_0000042	ISIC_0033905	train
HAM_0005433	ISIC_0033906	train
HAM_0001801	ISIC_0033909	train
HAM_0005711	ISIC_0033911	train
HAM_0002874	ISIC_0033912	train
HAM_0003801	ISIC_0033914	train
HAM_0004714	ISIC_0033915	train
HAM_0004548	ISIC_0033917	train
HAM_0006980	ISIC_0033920	train
HAM_0002732	ISIC_0033874	train
HAM_0005545	ISIC_0033947	train
HAM_0006334	ISIC_0033950	train
HAM_0002878	ISIC_0033984	train
HAM_0003602	ISIC_0033986	train
HAM_0005961	ISIC_0033988	train
HAM_0007444	ISIC_0033989	train
HAM_0006379	ISIC_0033990	train
HAM_0006980	ISIC_0033992	train
HAM_0001948	ISIC_0033993	train
HAM_0004149	ISIC_0033994	train
HAM_0005673	ISIC_0033995	train
HAM_0004172	ISIC_0033996	train
HAM_0005213	ISIC_0033998	train
HAM_0002377	ISIC_0033999	train
HAM_0001793	ISIC_0034000	train
HAM_0003614	ISIC_0034001	train
HAM_0003097	ISIC_0034004	train
HAM_0006763	ISIC_0034005	train
HAM_0000709	ISIC_0034006	train
HAM_0006610	ISIC_0034008	train
HAM_0002915	ISIC_0034009	train
HAM_0001720	ISIC_0034010	train
HAM_0006011	ISIC_0034012	train
HAM_0006042	ISIC_0033983	train
HAM_0001641	ISIC_0033948	train
HAM_0000042	ISIC_0033981	train
HAM_0003801	ISIC_0033978	train
HAM_0007433	ISIC_0033951	train
HAM_0006886	ISIC_0033953	train
HAM_0002015	ISIC_0033954	train
HAM_0000432	ISIC_0033955	train
HAM_0002617	ISIC_0033957	train
HAM_0005206	ISIC_0033958	train
HAM_0002136	ISIC_0033959	train
HAM_0003535	ISIC_0033960	train
HAM_0003884	ISIC_0033961	train
HAM_0005010	ISIC_0033962	train
HAM_0003143	ISIC_0033963	train
HAM_0001046	ISIC_0033964	train
HAM_0007148	ISIC_0033965	train
HAM_0001673	ISIC_0033966	train
HAM_0001506	ISIC_0033967	train
HAM_0007451	ISIC_0033971	train
HAM_0006158	ISIC_0033972	train
HAM_0002434	ISIC_0033974	train
HAM_0003983	ISIC_0033975	train
HAM_0003181	ISIC_0033976	train
HAM_0004129	ISIC_0033977	train
HAM_0003602	ISIC_0033980	train
HAM_0006101	ISIC_0033872	train
HAM_0000064	ISIC_0033871	train
HAM_0001615	ISIC_0033870	train
HAM_0005300	ISIC_0033755	train
HAM_0002030	ISIC_0033756	train
HAM_0002923	ISIC_0033759	train
HAM_0001218	ISIC_0033763	train
HAM_0007299	ISIC_0033764	train
HAM_0005300	ISIC_0033767	train
HAM_0000639	ISIC_0033768	train
HAM_0006284	ISIC_0033769	train
HAM_0002015	ISIC_0033771	train
HAM_0004109	ISIC_0033773	train
HAM_0003057	ISIC_0033774	train
HAM_0004708	ISIC_0033775	train
HAM_0005711	ISIC_0033779	train
HAM_0001211	ISIC_0033781	train
HAM_0005052	ISIC_0033786	train
HAM_0006418	ISIC_0033787	train
HAM_0002139	ISIC_0033788	train
HAM_0006182	ISIC_0033789	train
HAM_0004043	ISIC_0033792	train
HAM_0003143	ISIC_0033793	train
HAM_0007052	ISIC_0033794	train
HAM_0004687	ISIC_0033754	train
HAM_0006520	ISIC_0033795	train
HAM_0000079	ISIC_0033752	train
HAM_0002135	ISIC_0033746	train
HAM_0006980	ISIC_0033715	train
HAM_0006445	ISIC_0033717	train
HAM_0003801	ISIC_0033718	train
HAM_0001708	ISIC_0033719	train
HAM_0002898	ISIC_0033721	train
HAM_0004367	ISIC_0033723	train
HAM_0005052	ISIC_0033724	train
HAM_0001928	ISIC_0033725	train
HAM_0007519	ISIC_0033726	train
HAM_0002206	ISIC_0033727	train
HAM_0005256	ISIC_0033728	train
HAM_0000439	ISIC_0033729	train
HAM_0001647	ISIC_0033730	train
HAM_0003966	ISIC_0033731	train
HAM_0001994	ISIC_0033734	train
HAM_0004303	ISIC_0033737	train
HAM_0004145	ISIC_0033738	train
HAM_0004296	ISIC_0033739	train
HAM_0006628	ISIC_0033742	train
HAM_0001026	ISIC_0033743	train
HAM_0005686	ISIC_0033745	train
HAM_0000747	ISIC_0033748	train
HAM_0004411	ISIC_0033796	train
HAM_0006539	ISIC_0033798	train
HAM_0001912	ISIC_0033799	train
HAM_0002325	ISIC_0033835	train
HAM_0000402	ISIC_0033837	train
HAM_0005539	ISIC_0033838	train
HAM_0005194	ISIC_0033839	train
HAM_0004503	ISIC_0033840	train
HAM_0002952	ISIC_0033843	train
HAM_0001739	ISIC_0033845	train
HAM_0006516	ISIC_0033846	train
HAM_0000002	ISIC_0033848	train
HAM_0006615	ISIC_0033849	train
HAM_0004574	ISIC_0033850	train
HAM_0005489	ISIC_0033851	train
HAM_0004708	ISIC_0033852	train
HAM_0002377	ISIC_0033856	train
HAM_0007552	ISIC_0033857	train
HAM_0001192	ISIC_0033859	train
HAM_0004599	ISIC_0033861	train
HAM_0001808	ISIC_0033862	train
HAM_0007086	ISIC_0033863	train
HAM_0004076	ISIC_0033864	train
HAM_0004872	ISIC_0033867	train
HAM_0001412	ISIC_0033834	train
HAM_0000165	ISIC_0033833	train
HAM_0005383	ISIC_0033832	train
HAM_0007343	ISIC_0033831	train
HAM_0003735	ISIC_0033800	train
HAM_0000611	ISIC_0033801	train
HAM_0003625	ISIC_0033802	train
HAM_0005331	ISIC_0033803	train
HAM_0000611	ISIC_0033804	train
HAM_0005040	ISIC_0033805	train
HAM_0004881	ISIC_0033806	train
HAM_0001974	ISIC_0033807	train
HAM_0004859	ISIC_0033812	train
HAM_0000423	ISIC_0033813	train
HAM_0000855	ISIC_0034013	train
HAM_0002086	ISIC_0033814	train
HAM_0006675	ISIC_0033816	train
HAM_0002208	ISIC_0033818	train
HAM_0000388	ISIC_0033819	train
HAM_0002086	ISIC_0033820	train
HAM_0000432	ISIC_0033822	train
HAM_0000704	ISIC_0033823	train
HAM_0003288	ISIC_0033824	train
HAM_0007552	ISIC_0033825	train
HAM_0001697	ISIC_0033827	train
HAM_0003288	ISIC_0033830	train
HAM_0005759	ISIC_0033815	train
HAM_0000407	ISIC_0033712	train
HAM_0003993	ISIC_0034014	train
HAM_0000067	ISIC_0034017	train
HAM_0003843	ISIC_0034216	train
HAM_0003310	ISIC_0034217	train
HAM_0002671	ISIC_0034218	train
HAM_0002502	ISIC_0034220	train
HAM_0002235	ISIC_0034222	train
HAM_0003852	ISIC_0034224	train
HAM_0002030	ISIC_0034225	train
HAM_0001905	ISIC_0034226	train
HAM_0003505	ISIC_0034227	train
HAM_0001264	ISIC_0034230	train
HAM_0005312	ISIC_0034231	train
HAM_0000216	ISIC_0034232	train
HAM_0004844	ISIC_0034233	train
HAM_0004706	ISIC_0034234	train
HAM_0005893	ISIC_0034236	train
HAM_0002170	ISIC_0034237	train
HAM_0004578	ISIC_0034239	train
HAM_0002367	ISIC_0034240	train
HAM_0004773	ISIC_0034241	train
HAM_0005483	ISIC_0034242	train
HAM_0002723	ISIC_0034243	train
HAM_0004088	ISIC_0034215	train
HAM_0006121	ISIC_0034244	train
HAM_0005194	ISIC_0034213	train
HAM_0005433	ISIC_0034210	train
HAM_0001777	ISIC_0034176	train
HAM_0004882	ISIC_0034178	train
HAM_0001133	ISIC_0034179	train
HAM_0007086	ISIC_0034180	train
HAM_0002908	ISIC_0034182	train
HAM_0003137	ISIC_0034184	train
HAM_0002476	ISIC_0034187	train
HAM_0003325	ISIC_0034190	train
HAM_0001708	ISIC_0034191	train
HAM_0005995	ISIC_0034192	train
HAM_0005759	ISIC_0034194	train
HAM_0007367	ISIC_0034198	train
HAM_0005265	ISIC_0034199	train
HAM_0007032	ISIC_0034202	train
HAM_0005190	ISIC_0034203	train
HAM_0001651	ISIC_0034204	train
HAM_0007583	ISIC_0034205	train
HAM_0001133	ISIC_0034206	train
HAM_0007475	ISIC_0034207	train
HAM_0005777	ISIC_0034208	train
HAM_0001547	ISIC_0034209	train
HAM_0007558	ISIC_0034211	train
HAM_0006042	ISIC_0034174	train
HAM_0005594	ISIC_0034245	train
HAM_0006559	ISIC_0034247	train
HAM_0006545	ISIC_0034289	train
HAM_0002009	ISIC_0034290	train
HAM_0007475	ISIC_0034292	train
HAM_0004099	ISIC_0034293	train
HAM_0007032	ISIC_0034294	train
HAM_0001509	ISIC_0034295	train
HAM_0001547	ISIC_0034297	train
HAM_0003512	ISIC_0034300	train
HAM_0001943	ISIC_0034301	train
HAM_0002257	ISIC_0034304	train
HAM_0002915	ISIC_0034305	train
HAM_0000439	ISIC_0034307	train
HAM_0004272	ISIC_0034308	train
HAM_0003424	ISIC_0034310	train
HAM_0007124	ISIC_0034311	train
HAM_0003679	ISIC_0034313	train
HAM_0006042	ISIC_0034314	train
HAM_0004304	ISIC_0034316	train
HAM_0006376	ISIC_0034317	train
HAM_0000747	ISIC_0034319	train
HAM_0002244	ISIC_0034320	train
HAM_0003606	ISIC_0034288	train
HAM_0000002	ISIC_0034246	train
HAM_0004578	ISIC_0034287	train
HAM_0001673	ISIC_0034285	train
HAM_0002898	ISIC_0034251	train
HAM_0006097	ISIC_0034253	train
HAM_0002616	ISIC_0034254	train
HAM_0005636	ISIC_0034256	train
HAM_0005905	ISIC_0034257	train
HAM_0003634	ISIC_0034258	train
HAM_0002759	ISIC_0034261	train
HAM_0000097	ISIC_0034262	train
HAM_0002671	ISIC_0034263	train
HAM_0005116	ISIC_0034267	train
HAM_0006666	ISIC_0034268	train
HAM_0000662	ISIC_0034269	train
HAM_0000443	ISIC_0034271	train
HAM_0002329	ISIC_0034272	train
HAM_0002016	ISIC_0034273	train
HAM_0004706	ISIC_0034274	train
HAM_0000392	ISIC_0034275	train
HAM_0004375	ISIC_0034278	train
HAM_0004296	ISIC_0034281	train
HAM_0004882	ISIC_0034282	train
HAM_0004240	ISIC_0034284	train
HAM_0004176	ISIC_0034286	train
HAM_0005021	ISIC_0034173	train
HAM_0002617	ISIC_0034172	train
HAM_0004172	ISIC_0034171	train
HAM_0001511	ISIC_0034060	train
HAM_0000553	ISIC_0034061	train
HAM_0004914	ISIC_0034062	train
HAM_0002235	ISIC_0034064	train
HAM_0003335	ISIC_0034068	train
HAM_0003441	ISIC_0034069	train
HAM_0006435	ISIC_0034071	train
HAM_0001889	ISIC_0034073	train
HAM_0001465	ISIC_0034074	train
HAM_0006517	ISIC_0034076	train
HAM_0002641	ISIC_0034077	train
HAM_0003193	ISIC_0034078	train
HAM_0005374	ISIC_0034079	train
HAM_0000304	ISIC_0034083	train
HAM_0001777	ISIC_0034084	train
HAM_0007117	ISIC_0034085	train
HAM_0003460	ISIC_0034086	train
HAM_0005368	ISIC_0034087	train
HAM_0006666	ISIC_0034088	train
HAM_0005715	ISIC_0034090	train
HAM_0004145	ISIC_0034091	train
HAM_0005280	ISIC_0034059	train
HAM_0007021	ISIC_0034092	train
HAM_0006559	ISIC_0034056	train
HAM_0004056	ISIC_0034051	train
HAM_0002206	ISIC_0034020	train
HAM_0005496	ISIC_0034021	train
HAM_0002732	ISIC_0034022	train
HAM_0003634	ISIC_0034023	train
HAM_0003418	ISIC_0034025	train
HAM_0006462	ISIC_0034028	train
HAM_0002208	ISIC_0034029	train
HAM_0003181	ISIC_0034030	train
HAM_0002170	ISIC_0034032	train
HAM_0005312	ISIC_0034033	train
HAM_0005141	ISIC_0034034	train
HAM_0002015	ISIC_0034035	train
HAM_0003843	ISIC_0034036	train
HAM_0006491	ISIC_0034038	train
HAM_0000402	ISIC_0034039	train
HAM_0005496	ISIC_0034041	train
HAM_0004829	ISIC_0034042	train
HAM_0000747	ISIC_0034044	train
HAM_0000179	ISIC_0034046	train
HAM_0000042	ISIC_0034048	train
HAM_0002723	ISIC_0034050	train
HAM_0003566	ISIC_0034052	train
HAM_0003421	ISIC_0034094	train
HAM_0005573	ISIC_0034096	train
HAM_0002915	ISIC_0034097	train
HAM_0002750	ISIC_0034136	train
HAM_0000439	ISIC_0034137	train
HAM_0003824	ISIC_0034138	train
HAM_0006391	ISIC_0034139	train
HAM_0005636	ISIC_0034140	train
HAM_0000483	ISIC_0034141	train
HAM_0002923	ISIC_0034144	train
HAM_0004949	ISIC_0034145	train
HAM_0001046	ISIC_0034146	train
HAM_0004773	ISIC_0034148	train
HAM_0003735	ISIC_0034149	train
HAM_0006011	ISIC_0034150	train
HAM_0004296	ISIC_0034152	train
HAM_0000067	ISIC_0034153	train
HAM_0001097	ISIC_0034156	train
HAM_0002721	ISIC_0034157	train
HAM_0001824	ISIC_0034158	train
HAM_0000553	ISIC_0034159	train
HAM_0000006	ISIC_0034162	train
HAM_0004063	ISIC_0034166	train
HAM_0004914	ISIC_0034170	train
HAM_0006184	ISIC_0034134	train
HAM_0004829	ISIC_0034133	train
HAM_0003466	ISIC_0034132	train
HAM_0005106	ISIC_0034131	train
HAM_0007005	ISIC_0034099	train
HAM_0004853	ISIC_0034101	train
HAM_0003713	ISIC_0034102	train
HAM_0002993	ISIC_0034104	train
HAM_0004550	ISIC_0034105	train
HAM_0000097	ISIC_0034106	train
HAM_0005809	ISIC_0034107	train
HAM_0005997	ISIC_0034108	train
HAM_0006567	ISIC_0034109	train
HAM_0000268	ISIC_0034110	train
HAM_0006637	ISIC_0034016	train
HAM_0002641	ISIC_0034111	train
HAM_0001889	ISIC_0034116	train
HAM_0004927	ISIC_0034117	train
HAM_0002824	ISIC_0034118	train
HAM_0006445	ISIC_0034120	train
HAM_0000216	ISIC_0034121	train
HAM_0002448	ISIC_0034122	train
HAM_0004599	ISIC_0034124	train
HAM_0006628	ISIC_0034127	train
HAM_0004226	ISIC_0034128	train
HAM_0001667	ISIC_0034129	train
HAM_0000579	ISIC_0034112	train
HAM_0006491	ISIC_0033070	train
HAM_0007562	ISIC_0033711	train
HAM_0000169	ISIC_0033708	train
HAM_0005566	ISIC_0033266	train
HAM_0007086	ISIC_0033267	train
HAM_0007163	ISIC_0033268	train
HAM_0006189	ISIC_0033269	train
HAM_0007180	ISIC_0033272	train
HAM_0001777	ISIC_0033273	train
HAM_0006330	ISIC_0033274	train
HAM_0003280	ISIC_0033275	train
HAM_0000304	ISIC_0033276	train
HAM_0003983	ISIC_0033278	train
HAM_0006802	ISIC_0033279	train
HAM_0002448	ISIC_0033281	train
HAM_0004716	ISIC_0033282	train
HAM_0001246	ISIC_0033283	train
HAM_0002448	ISIC_0033285	train
HAM_0005758	ISIC_0033286	train
HAM_0001928	ISIC_0033287	train
HAM_0000578	ISIC_0033288	train
HAM_0003713	ISIC_0033291	train
HAM_0000313	ISIC_0033292	train
HAM_0001801	ISIC_0033293	train
HAM_0005820	ISIC_0033265	train
HAM_0002431	ISIC_0033294	train
HAM_0005759	ISIC_0033263	train
HAM_0003535	ISIC_0033259	train
HAM_0001883	ISIC_0033224	train
HAM_0000799	ISIC_0033226	train
HAM_0006634	ISIC_0033227	train
HAM_0005364	ISIC_0033231	train
HAM_0003137	ISIC_0033233	train
HAM_0007259	ISIC_0033236	train
HAM_0001040	ISIC_0033237	train
HAM_0007574	ISIC_0033238	train
HAM_0006321	ISIC_0033239	train
HAM_0005303	ISIC_0033240	train
HAM_0006545	ISIC_0033241	train
HAM_0006883	ISIC_0033242	train
HAM_0003106	ISIC_0033243	train
HAM_0000970	ISIC_0033244	train
HAM_0004754	ISIC_0033245	train
HAM_0003676	ISIC_0033249	train
HAM_0006610	ISIC_0033250	train
HAM_0001651	ISIC_0033251	train
HAM_0002434	ISIC_0033253	train
HAM_0005513	ISIC_0033255	train
HAM_0004011	ISIC_0033258	train
HAM_0005274	ISIC_0033261	train
HAM_0000547	ISIC_0033222	train
HAM_0005539	ISIC_0033296	train
HAM_0005433	ISIC_0033298	train
HAM_0003506	ISIC_0033336	train
HAM_0005581	ISIC_0033337	train
HAM_0000316	ISIC_0033339	train
HAM_0005887	ISIC_0033340	train
HAM_0005820	ISIC_0033342	train
HAM_0003003	ISIC_0033343	train
HAM_0006540	ISIC_0033344	train
HAM_0006147	ISIC_0033345	train
HAM_0006080	ISIC_0033347	train
HAM_0001615	ISIC_0033348	train
HAM_0004099	ISIC_0033350	train
HAM_0001870	ISIC_0033351	train
HAM_0003803	ISIC_0033352	train
HAM_0005213	ISIC_0033356	train
HAM_0004882	ISIC_0033357	train
HAM_0001246	ISIC_0033359	train
HAM_0001883	ISIC_0033360	train
HAM_0007234	ISIC_0033362	train
HAM_0002363	ISIC_0033363	train
HAM_0006634	ISIC_0033365	train
HAM_0006158	ISIC_0033367	train
HAM_0004272	ISIC_0033334	train
HAM_0000407	ISIC_0033297	train
HAM_0006445	ISIC_0033333	train
HAM_0005760	ISIC_0033328	train
HAM_0000107	ISIC_0033299	train
HAM_0003700	ISIC_0033300	train
HAM_0005040	ISIC_0033302	train
HAM_0005740	ISIC_0033303	train
HAM_0004998	ISIC_0033304	train
HAM_0004706	ISIC_0033308	train
HAM_0002136	ISIC_0033309	train
HAM_0000119	ISIC_0033310	train
HAM_0005190	ISIC_0033311	train
HAM_0007117	ISIC_0033312	train
HAM_0001437	ISIC_0033314	train
HAM_0006516	ISIC_0033315	train
HAM_0000662	ISIC_0033317	train
HAM_0001808	ISIC_0033318	train
HAM_0005972	ISIC_0033319	train
HAM_0005249	ISIC_0033320	train
HAM_0005608	ISIC_0033323	train
HAM_0004304	ISIC_0033324	train
HAM_0005777	ISIC_0033325	train
HAM_0001692	ISIC_0033326	train
HAM_0005374	ISIC_0033327	train
HAM_0005995	ISIC_0033331	train
HAM_0005887	ISIC_0033221	train
HAM_0006372	ISIC_0033220	train
HAM_0006857	ISIC_0033219	train
HAM_0002519	ISIC_0033109	train
HAM_0005814	ISIC_0033110	train
HAM_0006628	ISIC_0033111	train
HAM_0005686	ISIC_0033112	train
HAM_0001400	ISIC_0033113	train
HAM_0000709	ISIC_0033114	train
HAM_0007348	ISIC_0033115	train
HAM_0001905	ISIC_0033116	train
HAM_0005483	ISIC_0033117	train
HAM_0005942	ISIC_0033119	train
HAM_0007558	ISIC_0033120	train
HAM_0001824	ISIC_0033121	train
HAM_0004620	ISIC_0033122	train
HAM_0001863	ISIC_0033125	train
HAM_0007005	ISIC_0033126	train
HAM_0007348	ISIC_0033128	train
HAM_0004811	ISIC_0033129	train
HAM_0001870	ISIC_0033131	train
HAM_0003803	ISIC_0033133	train
HAM_0001943	ISIC_0033134	train
HAM_0007494	ISIC_0033136	train
HAM_0004444	ISIC_0033108	train
HAM_0005116	ISIC_0033137	train
HAM_0004814	ISIC_0033107	train
HAM_0000097	ISIC_0033103	train
HAM_0000176	ISIC_0033073	train
HAM_0005368	ISIC_0033074	train
HAM_0002170	ISIC_0033075	train
HAM_0004716	ISIC_0033076	train
HAM_0007433	ISIC_0033077	train
HAM_0001667	ISIC_0033080	train
HAM_0007583	ISIC_0033081	train
HAM_0003803	ISIC_0033083	train
HAM_0003181	ISIC_0033085	train
HAM_0006295	ISIC_0033086	train
HAM_0000578	ISIC_0033087	train
HAM_0000880	ISIC_0033089	train
HAM_0001870	ISIC_0033090	train
HAM_0003824	ISIC_0033091	train
HAM_0006799	ISIC_0033093	train
HAM_0004615	ISIC_0033094	train
HAM_0006158	ISIC_0033096	train
HAM_0003993	ISIC_0033097	train
HAM_0003700	ISIC_0033099	train
HAM_0000313	ISIC_0033100	train
HAM_0004375	ISIC_0033102	train
HAM_0006496	ISIC_0033104	train
HAM_0005274	ISIC_0033141	train
HAM_0003447	ISIC_0033142	train
HAM_0001912	ISIC_0033145	train
HAM_0000321	ISIC_0033183	train
HAM_0000095	ISIC_0033186	train
HAM_0001935	ISIC_0033188	train
HAM_0006496	ISIC_0033189	train
HAM_0001175	ISIC_0033191	train
HAM_0005336	ISIC_0033192	train
HAM_0001863	ISIC_0033193	train
HAM_0003634	ISIC_0033194	train
HAM_0002841	ISIC_0033196	train
HAM_0004754	ISIC_0033198	train
HAM_0004872	ISIC_0033202	train
HAM_0006886	ISIC_0033204	train
HAM_0004284	ISIC_0033206	train
HAM_0006869	ISIC_0033207	train
HAM_0001465	ISIC_0033209	train
HAM_0006857	ISIC_0033210	train
HAM_0001824	ISIC_0033213	train
HAM_0005513	ISIC_0033214	train
HAM_0007494	ISIC_0033215	train
HAM_0000611	ISIC_0033216	train
HAM_0004802	ISIC_0030966	train
HAM_0003418	ISIC_0033182	train
HAM_0003097	ISIC_0033181	train
HAM_0005010	ISIC_0033180	train
HAM_0002898	ISIC_0033179	train
HAM_0004000	ISIC_0033147	train
HAM_0002519	ISIC_0033148	train
HAM_0007433	ISIC_0033149	train
HAM_0002367	ISIC_0033150	train
HAM_0003649	ISIC_0033153	train
HAM_0005336	ISIC_0033154	train
HAM_0003512	ISIC_0033155	train
HAM_0002574	ISIC_0033157	train
HAM_0001740	ISIC_0033160	train
HAM_0004615	ISIC_0033162	train
HAM_0007343	ISIC_0033369	train
HAM_0004221	ISIC_0033163	train
HAM_0005249	ISIC_0033166	train
HAM_0006813	ISIC_0033167	train
HAM_0003447	ISIC_0033168	train
HAM_0001358	ISIC_0033170	train
HAM_0003566	ISIC_0033171	train
HAM_0001692	ISIC_0033172	train
HAM_0006321	ISIC_0033174	train
HAM_0003556	ISIC_0033175	train
HAM_0006295	ISIC_0033177	train
HAM_0001570	ISIC_0033178	train
HAM_0002009	ISIC_0033165	train
HAM_0004304	ISIC_0033710	train
HAM_0001484	ISIC_0033370	train
HAM_0004176	ISIC_0033373	train
HAM_0005280	ISIC_0033595	train
HAM_0005496	ISIC_0033598	train
HAM_0006418	ISIC_0033599	train
HAM_0003542	ISIC_0033600	train
HAM_0005010	ISIC_0033603	train
HAM_0000772	ISIC_0033604	train
HAM_0003884	ISIC_0033605	train
HAM_0005627	ISIC_0033607	train
HAM_0000313	ISIC_0033610	train
HAM_0000799	ISIC_0033611	train
HAM_0007583	ISIC_0033612	train
HAM_0003700	ISIC_0033616	train
HAM_0005135	ISIC_0033618	train
HAM_0005748	ISIC_0033619	train
HAM_0001889	ISIC_0033621	train
HAM_0007574	ISIC_0033624	train
HAM_0005300	ISIC_0033625	train
HAM_0001076	ISIC_0033627	train
HAM_0004984	ISIC_0033630	train
HAM_0003418	ISIC_0033632	train
HAM_0005265	ISIC_0033633	train
HAM_0005581	ISIC_0033594	train
HAM_0001905	ISIC_0033634	train
HAM_0003225	ISIC_0033593	train
HAM_0000799	ISIC_0033586	train
HAM_0001400	ISIC_0033547	train
HAM_0003744	ISIC_0033548	train
HAM_0005351	ISIC_0033549	train
HAM_0003424	ISIC_0033552	train
HAM_0003143	ISIC_0033555	train
HAM_0004424	ISIC_0033557	train
HAM_0005740	ISIC_0033558	train
HAM_0006426	ISIC_0033559	train
HAM_0003421	ISIC_0033560	train
HAM_0004708	ISIC_0033561	train
HAM_0000880	ISIC_0033562	train
HAM_0003505	ISIC_0033563	train
HAM_0003969	ISIC_0033564	train
HAM_0006873	ISIC_0033566	train
HAM_0005627	ISIC_0033568	train
HAM_0006566	ISIC_0033569	train
HAM_0003679	ISIC_0033570	train
HAM_0003130	ISIC_0033574	train
HAM_0004571	ISIC_0033578	train
HAM_0001437	ISIC_0033580	train
HAM_0005972	ISIC_0033585	train
HAM_0005740	ISIC_0033590	train
HAM_0000055	ISIC_0033546	train
HAM_0005500	ISIC_0033636	train
HAM_0005040	ISIC_0033638	train
HAM_0007562	ISIC_0033671	train
HAM_0006675	ISIC_0033672	train
HAM_0005198	ISIC_0033673	train
HAM_0001358	ISIC_0033674	train
HAM_0001412	ISIC_0033678	train
HAM_0003983	ISIC_0033679	train
HAM_0001641	ISIC_0033680	train
HAM_0001511	ISIC_0033683	train
HAM_0003441	ISIC_0033684	train
HAM_0002494	ISIC_0033686	train
HAM_0007117	ISIC_0033687	train
HAM_0004424	ISIC_0033688	train
HAM_0000855	ISIC_0033694	train
HAM_0000176	ISIC_0033696	train
HAM_0002367	ISIC_0033698	train
HAM_0004714	ISIC_0033699	train
HAM_0003884	ISIC_0033702	train
HAM_0005594	ISIC_0033703	train
HAM_0001280	ISIC_0033704	train
HAM_0003993	ISIC_0033706	train
HAM_0002874	ISIC_0033707	train
HAM_0003225	ISIC_0033670	train
HAM_0006873	ISIC_0033637	train
HAM_0006182	ISIC_0033669	train
HAM_0004814	ISIC_0033667	train
HAM_0007265	ISIC_0033639	train
HAM_0002386	ISIC_0033640	train
HAM_0003259	ISIC_0033641	train
HAM_0000483	ISIC_0033643	train
HAM_0002993	ISIC_0033644	train
HAM_0006191	ISIC_0033645	train
HAM_0005571	ISIC_0033648	train
HAM_0001683	ISIC_0033649	train
HAM_0001218	ISIC_0033650	train
HAM_0004998	ISIC_0033651	train
HAM_0005363	ISIC_0033652	train
HAM_0004859	ISIC_0033653	train
HAM_0002004	ISIC_0033654	train
HAM_0007343	ISIC_0033655	train
HAM_0006491	ISIC_0033657	train
HAM_0007367	ISIC_0033658	train
HAM_0003097	ISIC_0033661	train
HAM_0006376	ISIC_0033662	train
HAM_0004240	ISIC_0033663	train
HAM_0007444	ISIC_0033664	train
HAM_0002582	ISIC_0033665	train
HAM_0000706	ISIC_0033668	train
HAM_0007558	ISIC_0033545	train
HAM_0003947	ISIC_0033544	train
HAM_0005601	ISIC_0033541	train
HAM_0005185	ISIC_0033412	train
HAM_0004927	ISIC_0033415	train
HAM_0003386	ISIC_0033416	train
HAM_0003606	ISIC_0033420	train
HAM_0006516	ISIC_0033423	train
HAM_0000079	ISIC_0033424	train
HAM_0002502	ISIC_0033425	train
HAM_0001143	ISIC_0033426	train
HAM_0001641	ISIC_0033427	train
HAM_0003083	ISIC_0033428	train
HAM_0002009	ISIC_0033430	train
HAM_0000206	ISIC_0033431	train
HAM_0005893	ISIC_0033432	train
HAM_0007169	ISIC_0033433	train
HAM_0001839	ISIC_0033434	train
HAM_0006637	ISIC_0033435	train
HAM_0006567	ISIC_0033439	train
HAM_0000392	ISIC_0033440	train
HAM_0005601	ISIC_0033441	train
HAM_0002417	ISIC_0033442	train
HAM_0004118	ISIC_0033443	train
HAM_0005573	ISIC_0033411	train
HAM_0003073	ISIC_0033444	train
HAM_0005539	ISIC_0033409	train
HAM_0001994	ISIC_0033407	train
HAM_0004411	ISIC_0033376	train
HAM_0000262	ISIC_0033380	train
HAM_0005573	ISIC_0033382	train
HAM_0003002	ISIC_0033384	train
HAM_0001321	ISIC_0033385	train
HAM_0002750	ISIC_0033386	train
HAM_0001105	ISIC_0033387	train
HAM_0002501	ISIC_0033388	train
HAM_0000268	ISIC_0033389	train
HAM_0001405	ISIC_0033390	train
HAM_0003174	ISIC_0033392	train
HAM_0002617	ISIC_0033393	train
HAM_0004844	ISIC_0033394	train
HAM_0004367	ISIC_0033396	train
HAM_0000970	ISIC_0033398	train
HAM_0003759	ISIC_0033399	train
HAM_0001651	ISIC_0033402	train
HAM_0003535	ISIC_0033403	train
HAM_0006623	ISIC_0033404	train
HAM_0003506	ISIC_0033405	train
HAM_0006550	ISIC_0033406	train
HAM_0007475	ISIC_0033408	train
HAM_0007265	ISIC_0033447	train
HAM_0002257	ISIC_0033448	train
HAM_0003424	ISIC_0033451	train
HAM_0003542	ISIC_0033506	train
HAM_0000547	ISIC_0033510	train
HAM_0006147	ISIC_0033511	train
HAM_0003623	ISIC_0033512	train
HAM_0001683	ISIC_0033513	train
HAM_0005185	ISIC_0033514	train
HAM_0005083	ISIC_0033516	train
HAM_0001683	ISIC_0033517	train
HAM_0002952	ISIC_0033518	train
HAM_0001908	ISIC_0033519	train
HAM_0006462	ISIC_0033520	train
HAM_0001484	ISIC_0033521	train
HAM_0004321	ISIC_0033522	train
HAM_0003495	ISIC_0033524	train
HAM_0003018	ISIC_0033525	train
HAM_0003439	ISIC_0033526	train
HAM_0003259	ISIC_0033527	train
HAM_0006191	ISIC_0033530	train
HAM_0005209	ISIC_0033532	train
HAM_0005953	ISIC_0033534	train
HAM_0006824	ISIC_0033538	train
HAM_0006520	ISIC_0033503	train
HAM_0006799	ISIC_0033501	train
HAM_0002051	ISIC_0033498	train
HAM_0001697	ISIC_0033497	train
HAM_0003386	ISIC_0033452	train
HAM_0005021	ISIC_0033454	train
HAM_0006559	ISIC_0033455	train
HAM_0003507	ISIC_0033459	train
HAM_0000294	ISIC_0033461	train
HAM_0001175	ISIC_0033462	train
HAM_0007533	ISIC_0033463	train
HAM_0006437	ISIC_0033469	train
HAM_0003421	ISIC_0033470	train
HAM_0001321	ISIC_0033471	train
HAM_0000704	ISIC_0033371	train
HAM_0003352	ISIC_0033472	train
HAM_0006857	ISIC_0033475	train
HAM_0002824	ISIC_0033476	train
HAM_0007021	ISIC_0033477	train
HAM_0006623	ISIC_0033478	train
HAM_0004321	ISIC_0033479	train
HAM_0003556	ISIC_0033485	train
HAM_0005673	ISIC_0033487	train
HAM_0002253	ISIC_0033492	train
HAM_0006550	ISIC_0033493	train
HAM_0001734	ISIC_0033496	train
HAM_0000322	ISIC_0033473	train
HAM_0005141	ISIC_0033217	train
HAM_0003350	ISIC_0024310	train
HAM_0000836	ISIC_0030960	train
HAM_0003583	ISIC_0026501	train
HAM_0005107	ISIC_0026502	train
HAM_0000871	ISIC_0026506	train
HAM_0003974	ISIC_0026512	train
HAM_0005910	ISIC_0026513	train
HAM_0003520	ISIC_0026516	train
HAM_0007255	ISIC_0026519	train
HAM_0000876	ISIC_0026531	train
HAM_0006974	ISIC_0026541	train
HAM_0002581	ISIC_0026544	train
HAM_0001299	ISIC_0026545	train
HAM_0002834	ISIC_0026500	train
HAM_0000971	ISIC_0026546	train
HAM_0005828	ISIC_0026554	train
HAM_0006514	ISIC_0026559	train
HAM_0000896	ISIC_0026560	train
HAM_0004546	ISIC_0026561	train
HAM_0006150	ISIC_0026569	train
HAM_0007001	ISIC_0026573	train
HAM_0006835	ISIC_0026577	train
HAM_0005008	ISIC_0026580	train
HAM_0000889	ISIC_0026581	train
HAM_0000459	ISIC_0026584	train
HAM_0001976	ISIC_0026586	train
HAM_0004802	ISIC_0026551	train
HAM_0003821	ISIC_0026588	train
HAM_0000054	ISIC_0026498	train
HAM_0005786	ISIC_0026491	train
HAM_0000889	ISIC_0026401	train
HAM_0001452	ISIC_0026402	train
HAM_0003663	ISIC_0026403	train
HAM_0003727	ISIC_0026404	train
HAM_0005510	ISIC_0026406	train
HAM_0001022	ISIC_0026414	train
HAM_0000752	ISIC_0026419	train
HAM_0004428	ISIC_0026420	train
HAM_0002067	ISIC_0026421	train
HAM_0005267	ISIC_0026423	train
HAM_0001919	ISIC_0026424	train
HAM_0003156	ISIC_0026494	train
HAM_0003667	ISIC_0026427	train
HAM_0007570	ISIC_0026430	train
HAM_0006251	ISIC_0026437	train
HAM_0004850	ISIC_0026438	train
HAM_0004288	ISIC_0026445	train
HAM_0003311	ISIC_0026452	train
HAM_0001027	ISIC_0026455	train
HAM_0005588	ISIC_0026458	train
HAM_0006965	ISIC_0026475	train
HAM_0006430	ISIC_0026487	train
HAM_0005387	ISIC_0026488	train
HAM_0004153	ISIC_0026489	train
HAM_0006118	ISIC_0026429	train
HAM_0007167	ISIC_0026400	train
HAM_0001406	ISIC_0026592	train
HAM_0007144	ISIC_0026599	train
HAM_0007030	ISIC_0026711	train
HAM_0003980	ISIC_0026712	train
HAM_0002198	ISIC_0026722	train
HAM_0007202	ISIC_0026726	train
HAM_0003277	ISIC_0026730	train
HAM_0007293	ISIC_0026735	train
HAM_0006137	ISIC_0026738	train
HAM_0002033	ISIC_0026739	train
HAM_0005987	ISIC_0026741	train
HAM_0000261	ISIC_0026743	train
HAM_0006330	ISIC_0026745	train
HAM_0004532	ISIC_0026706	train
HAM_0000588	ISIC_0026746	train
HAM_0005017	ISIC_0026752	train
HAM_0001934	ISIC_0026753	train
HAM_0001446	ISIC_0026754	train
HAM_0001656	ISIC_0026759	train
HAM_0004564	ISIC_0026761	train
HAM_0002701	ISIC_0026764	train
HAM_0002491	ISIC_0026770	train
HAM_0007242	ISIC_0026774	train
HAM_0000928	ISIC_0026777	train
HAM_0002575	ISIC_0026781	train
HAM_0002110	ISIC_0026782	train
HAM_0000798	ISIC_0026751	train
HAM_0004979	ISIC_0026596	train
HAM_0007275	ISIC_0026705	train
HAM_0002869	ISIC_0026694	train
HAM_0002319	ISIC_0026600	train
HAM_0002899	ISIC_0026601	train
HAM_0002906	ISIC_0026604	train
HAM_0001497	ISIC_0026608	train
HAM_0004279	ISIC_0026610	train
HAM_0002470	ISIC_0026611	train
HAM_0002532	ISIC_0026615	train
HAM_0006916	ISIC_0026618	train
HAM_0007165	ISIC_0026622	train
HAM_0007548	ISIC_0026633	train
HAM_0001095	ISIC_0026647	train
HAM_0004824	ISIC_0026698	train
HAM_0001835	ISIC_0026652	train
HAM_0007036	ISIC_0026655	train
HAM_0005436	ISIC_0026658	train
HAM_0002981	ISIC_0026664	train
HAM_0000778	ISIC_0026665	train
HAM_0000900	ISIC_0026666	train
HAM_0006916	ISIC_0026670	train
HAM_0006526	ISIC_0026671	train
HAM_0003944	ISIC_0026672	train
HAM_0004836	ISIC_0026674	train
HAM_0000619	ISIC_0026690	train
HAM_0002661	ISIC_0026692	train
HAM_0000591	ISIC_0026654	train
HAM_0007324	ISIC_0026398	train
HAM_0005127	ISIC_0026384	train
HAM_0003222	ISIC_0026382	train
HAM_0005879	ISIC_0026084	train
HAM_0005403	ISIC_0026086	train
HAM_0002196	ISIC_0026089	train
HAM_0006696	ISIC_0026094	train
HAM_0006543	ISIC_0026096	train
HAM_0003419	ISIC_0026097	train
HAM_0000634	ISIC_0026099	train
HAM_0003698	ISIC_0026101	train
HAM_0000039	ISIC_0026103	train
HAM_0003172	ISIC_0026105	train
HAM_0001669	ISIC_0026106	train
HAM_0000337	ISIC_0026081	train
HAM_0003159	ISIC_0026108	train
HAM_0002714	ISIC_0026113	train
HAM_0004910	ISIC_0026115	train
HAM_0007310	ISIC_0026120	train
HAM_0003491	ISIC_0026123	train
HAM_0003078	ISIC_0026124	train
HAM_0000025	ISIC_0026126	train
HAM_0006171	ISIC_0026131	train
HAM_0004833	ISIC_0026133	train
HAM_0002973	ISIC_0026140	train
HAM_0003525	ISIC_0026141	train
HAM_0006983	ISIC_0026147	train
HAM_0000374	ISIC_0026111	train
HAM_0002975	ISIC_0026148	train
HAM_0004762	ISIC_0026080	train
HAM_0001190	ISIC_0026071	train
HAM_0001242	ISIC_0025988	train
HAM_0003033	ISIC_0025989	train
HAM_0000609	ISIC_0025990	train
HAM_0005232	ISIC_0025993	train
HAM_0003990	ISIC_0025996	train
HAM_0003583	ISIC_0026006	train
HAM_0001934	ISIC_0026008	train
HAM_0000952	ISIC_0026009	train
HAM_0000028	ISIC_0026012	train
HAM_0004095	ISIC_0026017	train
HAM_0006725	ISIC_0026022	train
HAM_0001361	ISIC_0026076	train
HAM_0000815	ISIC_0026023	train
HAM_0004133	ISIC_0026028	train
HAM_0004225	ISIC_0026029	train
HAM_0003580	ISIC_0026030	train
HAM_0002103	ISIC_0026034	train
HAM_0000362	ISIC_0026043	train
HAM_0002271	ISIC_0026048	train
HAM_0000773	ISIC_0026049	train
HAM_0005770	ISIC_0026052	train
HAM_0001319	ISIC_0026053	train
HAM_0006605	ISIC_0026055	train
HAM_0000431	ISIC_0026067	train
HAM_0000509	ISIC_0026027	train
HAM_0004607	ISIC_0026150	train
HAM_0003932	ISIC_0026151	train
HAM_0000787	ISIC_0026157	train
HAM_0004897	ISIC_0026293	train
HAM_0004265	ISIC_0026296	train
HAM_0005762	ISIC_0026297	train
HAM_0001680	ISIC_0026303	train
HAM_0002216	ISIC_0026305	train
HAM_0000233	ISIC_0026314	train
HAM_0006104	ISIC_0026323	train
HAM_0002881	ISIC_0026328	train
HAM_0001479	ISIC_0026329	train
HAM_0001803	ISIC_0026330	train
HAM_0000794	ISIC_0026340	train
HAM_0004910	ISIC_0026281	train
HAM_0002176	ISIC_0026341	train
HAM_0005318	ISIC_0026347	train
HAM_0001002	ISIC_0026348	train
HAM_0001444	ISIC_0026352	train
HAM_0007504	ISIC_0026359	train
HAM_0003990	ISIC_0026360	train
HAM_0007311	ISIC_0026367	train
HAM_0006522	ISIC_0026369	train
HAM_0000272	ISIC_0026370	train
HAM_0006478	ISIC_0026372	train
HAM_0002238	ISIC_0026374	train
HAM_0004418	ISIC_0026376	train
[truncated: 1,612 more rows]
