# Supplementary material for: Dermatologist-like explainable AI enhances trust and confidence in diagnosing melanoma
Source: Nat Commun. 2024 Jan 15;15:524. doi: 10.1038/s41467-023-43095-4 (PMC10789736; doi:10.1038/s41467-023-43095-4)
Supplement: Supplementary file 4 — Supplementary Datasets 1 and 2 [file 41467_2023_43095_MOESM4_ESM.zip › Supplementary Data/Supplementary Data 1.xlsx]

## Sheet: Sheet1
Name	Affiliation
Alexander Salava	Department of Dermatology and Allergology, Helsinki University Hospital, Finland
Alexander Thiem	Clinic and Polyclinic for Dermatology and Venereology, University Medical Center Rostock, Rostock, Germany
Alexandris Dimitrios	Evaggelismos General Hospital, Athens, Greece
Amr Mohammad Ammar	Al-Azhar University, Cairo, Egypt
Ana Sanader Vučemilović	Clinical Hospital Centre Split, Croatia
Andrea Miyuki Yoshimura	State University of Campinas, Brazil
Andzelka Ilieva	Private Clinical Hospital Zan Mitrev Clinic Skopje, North Macedonia
Anja Gesierich	Department of Dermatology, Venereology and Allergology, University Hospital Würzburg, Würzburg, Germany
Antonia Reimer-Taschenbrecker	Northwestern University, Feinberg School of Medicine, Department of Dermatology, Chicago, IL, USA: Medical Center – University of Freiburg, Department of Dermatology, Freiburg, Germany
Antonios G.A. Kolios	Department of Dermatology, University Hospital Zurich, Zurich, Switzerland
Arturs Kalva	Department of Public Health and Epidemiology, Riga Stradins University, Riga, Latvia
Arzu Ferhatosmanoğlu	Department of Dermatology and Venereology, Karadeniz Technical University Faculty of Medicine, Istanbul,Turkey
Aude Beyens	Department of Dermatology, Ghent University Hospital, Ghent, Belgium AND Center for Medical Genetics Ghent, Ghent University Hospital, Ghent, Belgium
Bastian Schilling	Department of Dermatology, Venereology and Allergology, University Hospital Würzburg, Würzburg, Germany
Claudia Pföhler	University Clinic Saarland, Clinic for Dermatology, Homburg/Saar, Germany
Dilara Ilhan Erdil	Istanbul Teaching and Research Hospital, Istanbul,Turkey
Dobrila Jovanovic	Dermatovenerologist
Emoke Racz	Department of Dermatology, University Medical Center Groningen, University of Groningen, Groningen, the Netherlands
Falk G. Bechara	Clinic for Dermatology, Venereology and Allergology, Ruhr-Universität Bochum, Bochum, Germany
Federico Vaccaro	Department of Dermatology, University of Modena and Reggio Emilia, Modena, Italy
Filomena Barbato	Dermatologia ASL NA1 P.O. SS ANNUNZIATA, Naples, Italy
Florentia Dimitriou	Clinic for Dermatology, Universitätsspital Zürich, Zürich, Switzerland
Gabriela Poch	Charité - Universitätsmedizin Berlin, corporate member of Freie Universität Berlin and Humboldt-Universität zu Berlin, Department of Dermatology, Venereology and Allergology, Berlin, Germany
Gunel Rasulova	Koç University School of Medicine, Department of Dermatology and Venereology, Istanbul,Turkey
Hulya Cenk	Pamukkale University, Department of Dermatology, Denizli, Turkey
Ihor Kohut	Ukraine
Irem Yanatma	Fethiye State Hospital, Fethiye, Turkey
Isabel Kolm	Clinic for Dermatology, Universitätsspital Zürich, Zürich, Switzerland
Isabel Wolff	University Skin Clinic Tübingen, Tübingen, Germany
Isabelle Hoorens	Department of Dermatology, Ghent, Belgium
Iskra Petrovska Sheshova	Dermatology Aesthetic Clinic Dr.Iskra, Skopje, North Macedonia
Ivana Jocic	Department of Dermatology and Venereology, School of Medicine, Military Medical Academy, Belgrade, Serbia
Jana Knuever	Department of Dermatology, University Hospital Cologne, University of Cologne, Cologne, Germany
Janik Fleißner	Department of Dermatology, Venereology and Allergology, University Hospital Würzburg, Würzburg, Germany
Janis Raphael Thamm	Clinic for Dermatology and Allergology, University Clinic Augsburg, Augsburg, Germany
Johan Dahlberg	Norrlands Universitetssjukhus, Umeå, Sweden
Juan José Lluch-Galcerá	Hospital Universitari Germans Trias i Pujol, Dermatology Department, Barcelona, Spain
Juan Sebastián Andreani Figueroa	Dermatology Department, Universidad del Desarrollo, Facultad de Medicina Clínica Alemana, Santiago, Region Metropolitana, Chile
Julia Holzgruber	Kepler University Clinic, Johannes Kepler University, Linz, Germany
Julia Welzel	Clinic for Dermatology and Allergology, University Clinic Augsburg, Augsburg, Germany
Jochen S. Utikal	Department of Dermatology, Venereology and Allergology, University Medical Center Mannheim, Ruprecht-Karl University of Heidelberg, Mannheim, Germany
Katerina Damevska	Faculty of Medicine, Ss Cyril and Methodius University in Skopje, Macedonia
Konstantin Drexler	Department of Dermatology, University Hospital Regensburg, Regensburg, Germany
Kristine Elisabeth Mayer	Clinic and Polyclinic for Dermatology and Allergology, Technical University Munich, Munich, Germany
Lara Valeska Maul	Clinic for Dermatology, Universitätsspital Basel, Basel, Switzerland
Laura Garzona-Navas	Hospital Clinica Biblica, Costa Rica
Laura Isabell Bley	Clinic for Skin Diseases, University Clinic Münster, Münster, Germany
Laurenz Schmitt	University Clinic Aachen, Aachen, Germany
Lena Reipen	Department of Dermatology, Venereology and Allergology, University Hospital Würzburg, Würzburg, Germany
Lidia Shafik	East Surrey Hospital, Surrey and Sussex Healthcare Trust, Surrey, United Kingdom
Lidija Petrovska	Dermatology department, PHI Clinical hospital Shtip, Republic of North Macedonia
Linda Golle	University and Policlinic for Dermatology and Venereology Halle (Saale)
Luise Jopen	University Skin Clinic Magdeburg, Germany ; Private Skin Practice Düsseldorf, Germany
Magda Gogilidze	International Dermatological Clinic Kani, Georgia
Maria Rosa Burg	Clinic and Polyclinic for Dermatology and Venereology, University Clinic Hamburg-Eppendorf, Hamburg, Germany
Marina Monaco	Hospital Aleman de Buenos Aires, Buenos Aires, Argentina
Marion Jost	Clinic for Dermatology, Venereology and Allergology, UKSH Campus Kiel, Kiel, Germany
Markus V. Heppt	Department of Dermatology, Uniklinikum Erlangen, Friedrich-Alexander-Universität Erlangen-Nürnberg, Erlangen, Germany
Martha Alejandra Morales-Sánchez	Centro Dermatológico Dr. Ladislao de la Pascua, Ciudad de Mexico, Mexico
Martyna Sławińska	Department of Dermatology, Venereology and Allergology, Faculty of Medicine, Medical University of Gdańsk, Poland
Michael Erdmann	Department of Dermatology, Uniklinikum Erlangen, Friedrich-Alexander-Universität Erlangen-Nürnberg, Erlangen, Germany
Miriam Mengoni	University Skin Clinic Magdeburg, Magdeburg, Germany
Miroslav Dragolov	Mirabel Clinic, Burgas, Bulgaria
Nicolás Iglesias-Pena	Dermatology Department, IMQ San Rafael, A Coruña, Spain
Nina Booken	Clinic and Polyclinic for Dermatology and Venereology, University Clinic Hamburg-Eppendorf, Hamburg, Germany
Nkechi Anne Enechukwu	Department of Medicine, Nnamdi Azikiwe University, Nnewi, Anambra Nigeria
Oana-Diana Persa	Department of Dermatology and Allergology, Technical University of Munich, Munich, Germany.
Olumayowa Abimbola Oninla	Department of Dermatology and Venereology, Faculty of Clinical Sciences, College of Health Sciences, Obafemi Awolowo University, Ile-Ife, Osun State, Nigeria
Panagiota Theofilogiannakou	Dermatology Department, Evaggelismos General Hospital of Athens, Greece
Paula Kage	Private Dermatology Practice Dr. Eva Kämmerer, Freiberg, Germany
Roque Rafael Oliveira Neto	Federal University of Mato Grosso UFMT, Mato Grosso, Brazil
Rosario Peralta	Medical Research Institute A. Lanari, University of Buenos Aires, Argentina
Rym Afiouni	Faculty of Medicine, Saint-Joseph University, Beirut, Lebanon
Sandra Schuh	Clinic for Dermatology and Allergology, University Clinic Augsburg, Augsburg, Germany
Saskia Schnabl-Scheu	University Skin Clinic Tübingen, Tübingen, Germany
Seçil Vural	Department of Dermatology, Koç University School of Medicine, Istanbul, Turkey
Sandra Schuh	Clinic for Dermatology and Allergology, University Clinic Augsburg, Augsburg, Germany
Sebastian Haferkamp	Department of Dermatology, University Hospital Regensburg, Regensburg, Germany
Seçil Vural	Department of Dermatology, Koç University School of Medicine, Istanbul, Turkey
Sharon Hudson	Clinical Nurse Consultant, Australia
Sonia Rodriguez Saa	Dermatology Department, Hospital El Carmen, Mendoza, Argentina
Sören Hartmann	Department of Dermatology, University of Dresden, Dresden, Germany
Sören Korsing	Charité - Universitätsmedizin Berlin, corporate member of Freie Universität Berlin and Humboldt-Universität zu Berlin, Department of Dermatology, Venereology and Allergology, Berlin, Germany
Stefana Damevska	Department of Dermarology and Venereology, Acibadem CityClinic Tokuda Hospital, Sofia, Bulgaria
Stefanie Finck	Centre for Dermatology, Venereology and Allergology, Clinic Stuttgart, Stuttgart, Germany
Stephan Alexander Braun	Department of Dermatology, University Hospital Muenster, 48149 Muenster, Germany; Department of Dermatology, Medical Faculty, Heinrich-Heine University, 40225 Duesseldorf, Germany
Teresa Grünke	University Skin Clinic Tübingen, Tübingen, Germany
Tobias Welponer	Department of Dermatology and Allergology, Paracelsus Medical University Salzburg, Salzburg, Austria
Tomica Sotirovski	Clinic of Dermatology, Medical Faculty, Ss Cyril and Methodius University Skopje, North Macedonia
Vanda Bondare-Ansberga	Rîga 1st Hospital, Riga, Latvia
Verena Gerlinde Frings	Department of Dermatology, Venereology and Allergology, University Hospital Würzburg, Würzburg, Germany
Viktor Simeonovski	University Clinic for Dermatology, Skopje, North Macedonia, University "Ss.Cyril and Methodius", Skopje, North Macedonia
Wiebke Sondermann	University Clinic Essen, Clinic for Dermatology, Venereology and Allergology
Zorica Zafirovik	University Clinic of Dermatology, Faculty of Medicine, University "Ss. Cyril and Methodius" Skopje, North Macedonia
