# Supplementary material for: Dermatologist-like explainable AI enhances trust and confidence in diagnosing melanoma
Source: Nat Commun. 2024 Jan 15;15:524. doi: 10.1038/s41467-023-43095-4 (PMC10789736; doi:10.1038/s41467-023-43095-4)
Supplement: Supplementary file 6 — Source Data [file 41467_2023_43095_MOESM6_ESM.zip]

Archive with 39 entries (38 files):
- Source Data/
- Source Data/Supplementary_Fig2e.xlsx
- Source Data/Supplementary_Fig4d.xlsx
- Source Data/Supplementary_Fig1b.xlsx
- Source Data/Fig4a.xlsx
- __MACOSX/Source Data/._Fig4a.xlsx
- Source Data/.DS_Store
- __MACOSX/Source Data/._.DS_Store
- Source Data/Supplementary_Fig2h.xlsx
- Source Data/Supplementary_Fig2d.xlsx
- Source Data/Supplementary_Fig4b.xlsx
- __MACOSX/Source Data/._Supplementary_Fig4b.xlsx
- Source Data/Supplementary_Fig2c.xlsx
- Source Data/Fig3a.xlsx
- __MACOSX/Source Data/._Fig3a.xlsx
- Source Data/Supplementary_Fig2b.xlsx
- Source Data/Fig5a.xlsx
- Source Data/Supplementary_Fig4c.xlsx
- Source Data/Fig5b.xlsx
- Source Data/Fig4d.xlsx
- Source Data/Fig3c.xlsx
- Source Data/Supplementary_Fig2a.xlsx
- Source Data/Supplementary_Tab1.xlsx
- __MACOSX/Source Data/._Supplementary_Tab1.xlsx
- Source Data/Fig3b.xlsx
- Source Data/Supplementary_Fig4a.xlsx
- __MACOSX/Source Data/._Supplementary_Fig4a.xlsx
- Source Data/Fig5c.xlsx
- Source Data/Supplementary_Fig2g.xlsx
- Source Data/Supplementary_Table2.xlsx
- __MACOSX/Source Data/._Supplementary_Table2.xlsx
- Source Data/Supplementary_Fig1a.xlsx
- __MACOSX/Source Data/._Supplementary_Fig1a.xlsx
- Source Data/Fig4b.xlsx
- Source Data/Fig4c.xlsx
- Source Data/Supplementary_Table3.xlsx
- __MACOSX/Source Data/._Supplementary_Table3.xlsx
- Source Data/Supplementary_Fig2f.xlsx
- Source Data/Fig3d.xlsx
