# Supplementary material for: Dermatologist-like explainable AI enhances trust and confidence in diagnosing melanoma
Source: Nat Commun. 2024 Jan 15;15:524. doi: 10.1038/s41467-023-43095-4 (PMC10789736; doi:10.1038/s41467-023-43095-4)
Supplement: Supplementary file 6 — Source Data [file 41467_2023_43095_MOESM6_ESM.zip › Source Data/Supplementary_Fig2e.xlsx]

## Sheet: Extended_Data_Fig3e
participant	mask	baseline	our XAI
g80	8903	0.748115	0.875181
g80	6917	0.4351	0.440856
g80	6901	0.731315	0.718022
g80	7382	0.313093	0.636207
g80	8545	0.419389	0.460253
g80	2147	0.592068	0.756392
g80	9128	0.494224	0.384185
g80	9052	0.0790805	0.383757
g80	1508	0.159957	8.21693e-10
g80	1997	0.484174	0.455364
g80	2141	0.103277	0.811209
g80	1916	0.308782	0.369392
g50	7175	0.602664	0.700621
g50	9001	0.382204	4.21763e-10
g50	1237	0.548977	0.543166
g50	8387	0.333493	0.282895
g50	7033	0.660296	0.576366
g50	7055	0.492416	0.522123
g50	8759	0.532088	0.806379
g50	8679	0.31094	0.465837
g50	8333	5.93895e-11	0.807934
g50	7873	0.407536	0.566082
g50	2012	7.87092e-11	0.405377
g50	1830	0.104273	0.201271
g50	2266	0.535163	0.596918
g40	9162	0.214253	0.771338
g40	9153	0.742198	0.723254
g40	8970	0.191875	0.167545
g40	7871	0.818293	0.799489
g40	1266	0.717481	0.85423
g40	1376	0.034857	0.337755
g40	2046	0.257706	0.268235
g49	8146	0.118166	0.28333
g49	6730	0.286217	0.389038
g49	7113	9.04895e-11	0.174302
g49	1467	0.235034	0.28675
g49	8914	0.677056	0.811533
g49	7826	0.233889	0.311238
g49	6921	0.099735	0.100681
g49	1633	0.595447	0.347023
g49	2004	0.282536	0.282488
g49	1696	0.494026	0.90272
g49	2205	0.00466576	0.337382
g55	8940	0.521207	0.731556
g55	8832	6.56987e-11	0.666067
g55	7198	0.50421	0.50421
g55	8048	0.112407	0.223494
g55	7370	0.17577	0.17577
g55	1702	0.305578	0.455456
g55	9078	0.00711939	0.145856
g55	8193	0.455644	0.455644
g55	8132	0.299723	0.137007
g55	1881	6.84463e-11	0.567809
g55	1995	0.0317709	0.00643649
g55	2286	0.387116	0.578593
g55	1992	0.00815944	0.486354
g77	8146	0.441681	0.604384
g77	8008	0.00474058	0.624031
g77	7113	0.104087	0.757567
g77	1467	0.749435	0.88252
g77	8683	0.793573	0.830811
g77	7826	0.180071	0.180038
g77	6780	0.553154	0.59263
g77	1633	0.435967	0.356161
g77	2205	9.62927e-11	0.0566193
g3	7534	0.154047	0.244476
g3	1547	0.490944	0.56573
g3	2202	0.150046	1.2285e-09
g3	8601	0.240754	0.58977
g3	1991	0.299654	0.300856
g3	7169	0.0947412	0.235148
g3	1839	7.90514e-11	0.405375
g3	1622	0.625849	0.911179
g42	7439	0.0943751	0.617264
g42	2317	0.260027	0.636677
g42	6838	0.382883	0.555273
g42	2218	0.653788	0.871302
g42	8645	0.637502	0.668599
g42	8932	0.162274	0.763191
g42	1850	0.615174	0.644979
g42	1498	0.553786	0.513427
g42	2093	0.62086	0.620818
g60	8715	0.15778	0.788922
g60	2316	0.191953	0.865872
g60	7115	0.210573	8.4674e-10
g60	6948	0.0759202	2.52525e-09
g60	7099	0.685111	0.838411
g60	1291	0.42111	0.407044
g60	2065	0.333674	0.508227
g60	1464	0.679805	0.775144
g60	1998	0.795577	0.80076
g9	1227	4.56788e-11	0.916655
g9	8383	0.0499369	0.0101917
g9	2025	0.20051	0.0808201
g9	8889	0.542368	0.777032
g9	8126	0.0555155	0.828791
g9	1928	0.586314	0.775234
g9	6869	0.0268132	0.305773
g9	2117	0.0624888	8.81834e-10
g9	1307	7.71664e-11	0.451045
g9	1784	0.378198	0.796224
g9	1263	8.01346e-11	7.49625e-11
g44	2171	0.28937	0.70633
g44	8242	0.405941	0.557573
g44	9148	0.218125	0.182747
g44	8398	0.215029	0.169025
g44	7121	0.534677	0.522248
g44	2315	0.244806	0.681756
g44	1437	0.225423	0.203522
g44	1766	0.363868	0.315606
g31	9061	0.452001	0.542057
g31	7534	0.550776	0.579712
g31	8123	0.365013	0.449081
g31	1547	0.296604	0.238402
g31	8601	0.557808	0.74162
g31	1991	0.798	0.879177
g31	7169	0.608385	0.787083
g31	2121	0.827034	0.881392
g31	1839	0.269623	0.713215
g31	1622	0.62443	0.925593
g31	1802	7.35781e-11	0.52314
g31	1946	0.563911	0.825041
g43	7251	0.0792344	2.41546e-09
g43	8439	0.586686	0.606979
g43	1296	0.598834	0.760966
g43	7268	9.2098e-11	1.21655e-09
g43	8446	0.369121	0.536527
g43	6711	0.222971	0.344155
g43	8667	0.362219	0.202856
g43	1962	0.32538	0.495185
g43	1742	0.754329	0.790567
g43	1558	7.82411e-11	0.251317
g53	7739	0.454382	0.482083
g53	8532	9.39232e-11	0.114774
g53	7124	0.446103	0.769479
g53	2211	7.85855e-11	0.304481
g53	2153	0.143087	0.384695
g53	8418	0.0295972	0.312285
g53	2247	0.213599	0.17176
g53	1295	0.0840429	0.136521
g53	1834	0.141611	0.30152
g6	9203	0.0847038	0.185823
g6	8078	0.362911	0.216524
g6	6851	0.154469	0.150027
g6	2221	0.149097	0.3985
g6	2250	0.335354	0.89232
g6	8615	0.232137	0.121802
g6	8590	0.232243	0.764693
g6	1763	0.16409	1.11483e-09
g6	1328	0.100502	0.0977991
g6	1427	0.312757	0.21622
g22	8387	0.647547	0.661928
g22	7033	0.495838	0.650701
g22	7055	0.495028	0.53228
g22	8679	0.44714	0.710372
g22	8333	5.18296e-11	0.905877
g22	7873	0.254599	0.616911
g22	1830	0.547759	0.729044
g22	2266	0.485132	0.574701
g39	1875	0.894528	0.884797
g39	7739	0.0722306	0.31766
g39	8532	8.18063e-11	0.357984
g39	7124	0.303016	0.575808
g39	2211	8.47027e-11	0.217384
g39	2153	0.456994	0.475198
g39	8418	0.28525	0.905284
g39	2247	0.723702	0.835146
g39	1487	0.257941	6.72948e-10
g39	1295	0.35816	0.640502
g39	1834	0.516367	0.631702
g39	1409	0.477044	0.716132
g69	8940	0.456248	0.675918
g69	8832	6.6921e-11	0.640638
g69	7198	0.410642	0.410642
g69	8048	0.575598	0.701879
g69	7370	0.185008	0.185008
g69	1702	0.246014	0.363814
g69	9078	0.119895	0.119895
g69	8193	0.362138	0.362138
g69	1995	0.176433	0.037969
g69	2286	9.05059e-11	0.170023
g69	1992	0.377047	0.785781
g61	9102	0.665828	0.949876
g61	1482	0.671152	0.840484
g61	8120	9.49577e-11	2.0202e-09
g61	8330	0.294284	0.0761105
g61	8110	0.480444	0.515933
g61	7278	0.625441	0.748108
g61	8176	0.768537	0.730039
g61	1529	0.566733	0.71968
g61	1563	0.580015	0.783231
g61	1541	0.0535042	0.840524
g61	2070	0.794439	0.842558
g51	1227	8.19336e-11	0.343142
g51	8383	0.416285	0.0998978
g51	2025	0.181772	0.0652798
g51	8889	0.245761	0.239243
g51	1928	0.565513	0.725069
g51	8480	0.505025	0.505769
g51	2117	0.0479986	9.94036e-10
g51	1307	8.03084e-11	0.387988
g51	1784	0.111075	0.613542
g51	1263	0.05326	0.0782548
g26	9162	0.236758	0.776722
g26	2253	0.428437	0.851344
g26	9153	0.701514	0.683044
g26	8873	0.378282	0.0891521
g26	9156	0.582932	0.606805
g26	8920	0.42109	0.672153
g26	7871	0.801001	0.850515
g26	1266	0.755783	0.872082
g26	7564	0.599139	0.777407
g26	2123	0.395559	0.500088
g26	1376	0.229001	0.711573
g26	2046	0.520084	0.56788
g26	2148	0.377542	0.541484
g28	8829	0.0943701	2.01207e-09
g28	7439	8.20816e-11	0.337091
g28	2317	0.279774	0.690024
g28	6838	0.410039	0.524278
g28	7722	0.718506	1.75285e-10
g28	2218	0.462379	0.426769
g28	8645	0.630908	0.811125
g28	1498	0.379853	0.34911
g28	2093	0.199982	0.199964
g79	8383	0.383376	0.0905701
g79	2025	0.190758	0.0692999
g79	8889	0.69199	0.825908
g79	8126	0.0879541	0.829719
g79	8480	0.472683	0.472683
g79	6869	0.140707	0.637587
g79	2117	0.0408461	1.07296e-09
g79	1233	0.0277095	0.0270581
g79	1307	8.16593e-11	0.360875
g79	1784	0.39756	0.88715
g79	1263	0.0556062	0.601423
g15	7251	0.0142461	1.38889e-08
g15	8439	0.0483654	0.286209
g15	1296	0.54092	0.697027
g15	7268	9.86291e-11	9.70874e-09
g15	1962	0.192045	0.112575
g15	2226	0.733493	0.717136
g15	7624	0.474151	0.882142
g15	1558	0.269113	0.800086
g15	1855	0.73605	0.718786
g78	7175	0.575256	0.623007
g78	9001	0.490827	3.06373e-10
g78	1237	0.770963	0.764527
g78	8387	0.608206	0.610912
g78	7033	0.508783	0.667014
g78	8759	0.517497	0.723848
g78	8679	0.138048	0.695994
g78	8333	5.53342e-11	0.882249
g78	7873	0.322187	0.670058
g78	2012	7.1623e-11	0.544333
g78	1615	0.0350803	0.574784
g78	1830	0.505728	0.457018
g78	2266	0.570063	0.681743
g24	8903	0.775734	0.872052
g24	6917	0.306162	0.306621
g24	6901	0.74769	0.693665
g24	7382	0.356964	0.680805
g24	8545	0.35666	0.364599
g24	2147	0.639741	0.833107
g24	9052	0.492503	0.805401
g24	1508	0.111336	1.2285e-09
g24	1997	0.705436	0.817983
g24	2141	0.105317	0.827346
g24	1916	0.491679	0.39621
g5	1482	0.504023	0.575159
g5	8330	0.386939	0.112655
g5	8110	0.501803	0.552013
g5	7211	0.358183	0.407695
g5	7278	0.529896	0.467769
g5	8176	0.622194	0.616666
g5	6978	0.188381	0.65102
g5	1529	0.486112	0.624651
g5	1563	0.583611	0.735008
g5	1541	0.0920844	0.689959
g5	2070	0.795432	0.716618
g35	8146	0.452333	0.642433
g35	6730	0.332448	0.510232
g35	8008	6.79071e-11	0.584424
g35	7113	0.105569	0.544724
g35	8683	0.786214	0.789714
g35	7826	0.29514	0.392763
g35	1633	8.05477e-11	0.113729
g35	2004	0.266793	0.26692
g35	2205	0.155512	0.839609
g11	7739	0.112603	0.460028
g11	8532	8.38997e-11	0.315966
g11	7124	0.29869	0.724225
g11	2211	0.142048	0.733218
g11	2153	0.127977	0.334234
g11	1213	0.0664676	0.0136577
g11	2247	0.343758	0.243942
g11	8160	0.282186	0.195906
g11	1834	0.134128	0.151353
g11	1409	0.464312	0.717032
g29	7251	0.146459	1.26103e-09
g29	8439	0.562139	0.673848
g29	1296	0.40275	0.342921
g29	7268	8.91742e-11	8.48896e-10
g29	8446	0.236405	0.360632
g29	6711	0.79525	0.908902
g29	8667	0.231386	0.168406
g29	1962	0.363316	0.678923
g29	2226	0.69895	0.687445
g29	7624	0.298518	0.494335
g29	1742	0.736854	0.790046
g29	1558	0.25609	0.185831
g29	1855	0.683471	0.670246
g48	9203	0.435484	0.496962
g48	8078	0.330883	0.16183
g48	2221	0.402939	0.540627
g48	8031	0.690479	0.712135
g48	8615	0.0458605	0.564438
g48	1763	0.265569	5.71429e-10
g48	1427	0.323318	0.25473
g19	9102	0.708704	0.91776
g19	1482	0.676967	0.773204
g19	8120	8.01282e-11	4.09165e-10
g19	8330	0.312495	0.0858353
g19	8110	0.4788	0.509542
g19	7211	0.71901	0.59656
g19	8176	0.397108	0.395472
g19	6978	0.0739975	0.213304
g19	7770	0.450426	0.471362
g19	1529	0.653176	0.686327
g19	1563	0.513134	0.303396
g19	1541	0.00829103	0.252997
g19	2070	0.615364	0.47992
g10	8903	0.776247	0.898875
g10	8545	0.355708	0.360728
g10	1997	0.339214	0.29963
g10	1916	0.0667578	0.555787
g30	2171	0.338774	0.842223
g30	8242	0.356898	0.627419
g30	9148	0.213625	0.16165
g30	7121	0.504433	0.492471
g30	2019	8.29119e-11	0.234131
g30	2315	0.213349	0.770577
g30	1649	0.205064	0.310837
g30	1437	0.613606	0.678643
g30	1766	0.701794	0.77233
g30	1477	0.459206	0.629997
g32	2128	0.169114	0.165049
g32	8715	0.19782	0.687451
g32	2316	0.0972597	0.596789
g32	7115	0.177592	1.02249e-09
g32	6948	0.088745	2.14592e-09
g32	7099	0.753268	0.806894
g32	8472	0.429606	0.725589
g32	2065	0.158532	0.148876
g32	1464	0.132206	0.51347
g32	1998	0.593428	0.565524
g36	1237	0.223088	0.220203
g36	7033	0.252059	0.224067
g36	7055	0.519538	0.560797
g36	8759	0.306759	0.339394
g36	8679	0.598736	0.726794
g36	8333	5.78771e-11	0.835166
g36	7873	9.16338e-11	0.139627
g36	1615	0.0252832	0.60183
g36	1830	0.287815	0.4077
g36	2266	0.473098	0.607251
g14	8829	0.449799	3.43407e-10
g14	7439	0.131861	0.933988
g14	2317	0.240872	0.691827
g14	6838	0.427685	0.571071
g14	7722	0.591933	2.37023e-10
g14	2218	0.640018	0.905494
g14	8645	0.537274	0.664354
g14	8932	0.153768	0.903706
g14	1418	6.11098e-11	0.770716
g14	1498	0.56916	0.611987
g14	2093	0.558874	0.558834
g85	7251	0.2024	8.84956e-10
g85	8439	0.624534	0.710373
g85	1296	0.0930321	0.0820505
g85	7268	8.69112e-11	6.80272e-10
g85	8446	0.335153	0.480575
g85	6711	0.786403	0.859438
g85	1962	0.558951	0.926974
g85	1742	0.775721	0.759511
g85	1558	0.505316	0.470843
g85	1855	0.387333	0.373644
g76	1306	0.0827204	0.0827204
g76	9203	0.515168	0.539969
g76	8078	0.75453	0.73984
g76	6851	0.659183	0.880008
g76	2221	0.45995	0.620789
g76	8031	0.561052	0.53391
g76	8615	6.20078e-11	0.374956
g76	1763	0.17095	1.0661e-09
g76	1328	0.644753	0.657541
g76	1427	0.227326	0.437183
g82	9162	0.226746	0.770714
g82	2253	0.143042	0.1431
g82	9153	0.749096	0.730078
g82	8873	0.0979816	0.0203973
g82	8970	0.211742	0.335406
g82	8920	0.426115	0.634347
g82	1266	0.0183631	0.0183631
g82	7564	0.106415	0.102146
g82	2123	0.404549	0.557986
g82	1376	8.08473e-11	0.187031
g82	2046	0.648818	0.626021
g82	2148	0.798546	0.591507
g16	2171	0.385145	0.754779
g16	8242	0.547487	0.845333
g16	9148	0.194319	0.332674
g16	8598	0.744976	0.8271
g16	8398	0.466823	0.650783
g16	7121	0.639262	0.663485
g16	2019	0.0171629	0.37092
g16	2315	0.424058	0.796942
g16	8109	0.125864	0.12584
g16	1649	0.225951	0.315093
g16	1437	0.614361	0.66439
g16	1766	0.508342	0.431126
g16	1477	0.258441	0.543187
g23	8383	0.430772	0.104098
g23	2025	0.185468	0.0718225
g23	8889	0.407819	0.408412
g23	8126	0.0834495	0.790934
g23	2044	0.275394	5.27426e-10
g23	8480	0.626238	0.638771
g23	2117	0.0487937	9.69932e-10
g23	1233	0.514962	0.514806
g23	1263	0.243416	0.563539
g34	1306	0.562398	0.56195
g34	9203	0.381794	0.417766
g34	2221	0.336961	0.267494
g34	8615	0.0969993	0.502751
g34	8590	0.238351	0.60317
g34	1763	0.164594	1.11111e-09
g34	1792	0.291671	0.853785
g73	9061	0.510634	0.607786
g73	7534	0.220534	0.2922
g73	8123	0.345601	0.414784
g73	1547	0.479616	0.545929
g73	2202	0.136131	1.36426e-09
g73	8601	0.584151	0.881664
g73	1991	0.848192	0.877163
g73	7169	0.0658723	0.211175
g73	2121	0.63307	0.622931
g73	1839	0.209653	0.610876
g73	1622	0.642662	0.908647
g27	8940	0.610272	0.616499
g27	8832	0.0341769	0.742536
g27	7198	0.666135	0.66454
g27	8048	0.543872	0.698841
g27	7370	0.288394	0.288394
g27	9078	0.359154	0.361107
g27	8193	0.609164	0.612758
g27	8132	0.36587	0.176612
g27	1881	0.222827	0.439928
g27	1995	0.323421	0.0743015
g27	1992	0.388385	0.648008
g65	1227	4.92659e-11	0.933687
g65	8383	0.411523	0.0985296
g65	8889	0.577906	0.816746
g65	2044	0.243678	5.85138e-10
g65	8480	0.566679	0.573925
g65	6869	0.17283	0.679152
g65	2117	0.0594148	9.04159e-10
g65	1233	0.641225	0.77557
g65	1784	9.09339e-11	0.111485
g65	1263	0.00683216	0.432093
g84	7439	8.79585e-11	0.187976
g84	2317	0.192056	0.201339
g84	6838	0.120801	0.0953315
g84	7722	0.181225	1e-09
g84	2218	0.474504	0.433771
g84	8645	0.150407	0.239885
g84	8932	0.161363	0.900451
g84	2182	0.3731	0.320313
g84	1418	0.00408024	0.851864
g84	1850	0.624438	0.650158
g84	1498	0.243622	0.230439
g84	2093	0.185664	0.185647
g38	8903	0.755363	0.867665
g38	6901	0.315865	0.40519
g38	7382	0.347989	0.679908
g38	8545	0.131099	0.131013
g38	9128	0.565056	0.443895
g38	9052	0.549214	0.828131
g38	1997	0.400031	0.37845
g38	1907	0.165009	0.598726
g38	2141	0.10901	0.812636
g38	1916	0.416439	0.350644
g37	1227	8.20546e-11	0.340779
g37	8383	0.4	0.0952453
g37	2025	0.19588	0.0767373
g37	8889	0.598765	0.628218
g37	8126	0.101467	0.798217
g37	1928	0.624399	0.795649
g37	2044	0.221664	6.60939e-10
g37	8480	0.515061	0.543079
g37	6869	0.354826	0.849766
g37	2117	0.0431168	1.09769e-09
g37	1784	0.012872	0.4802
g37	1263	0.0090509	0.421846
g57	7251	0.129706	1.43678e-09
g57	8439	0.543132	0.693738
g57	1296	0.519892	0.602189
g57	7268	8.98957e-11	9.19118e-10
g57	8446	0.192824	0.161078
g57	8667	0.691124	0.767019
g57	1962	0.508282	0.911215
g57	7624	0.47332	0.895465
g57	1558	0.235818	0.785377
g57	1593	0.713152	0.837551
g21	8008	0.300501	0.567064
g21	7113	0.0101561	0.106436
g21	7826	0.31119	0.442272
g21	6780	0.187773	0.176181
g21	2004	0.337658	0.362079
g21	1696	0.398649	0.893503
g66	8903	0.215029	0.199242
g66	6917	0.110515	0.109956
g66	6901	0.469269	0.181961
g66	7382	0.309695	0.655206
g66	8545	0.43935	0.440043
g66	2147	0.39883	0.408073
g66	9128	0.547533	0.429252
g66	9052	0.559862	0.84277
g66	1508	0.0701621	2.20264e-09
g66	1997	0.429421	0.368223
g66	2141	7.49906e-11	0.434479
g66	1916	0.157748	0.499027
g33	1482	0.590853	0.650742
g33	8330	0.0560262	0.0133431
g33	7211	0.780171	0.7253
g33	8176	0.788497	0.789902
g33	6978	0.371084	0.254492
g33	1529	0.457927	0.628644
g33	1541	0.109123	0.21448
g33	2070	0.782924	0.851905
g25	1875	0.89277	0.880427
g25	7739	0.472718	0.519099
g25	8532	6.53766e-11	0.687762
g25	7124	0.46364	0.790841
g25	2211	8.50123e-11	0.200887
g25	2153	0.424583	0.375485
g25	1213	0.0823541	0.0170332
g25	1487	0.219462	8.08407e-10
g25	1834	0.156164	0.149084
g25	1409	0.464389	0.708252
g75	1482	0.629227	0.689673
g75	8110	0.480065	0.523466
g75	7211	0.573257	0.606915
g75	7278	0.692216	0.736214
g75	8176	0.767001	0.76422
g75	6978	0.292969	0.604336
g75	7770	0.57474	0.702777
g75	1529	0.51369	0.692565
g75	1563	0.615848	0.804152
g75	1541	0.0625589	0.849567
g75	2070	0.766524	0.637251
e79	8146	0.189132	0.05034
e79	8008	0.19693	0.636616
e79	7113	0.00305169	0.0811201
e79	8683	0.244534	0.199316
e79	7826	0.420742	0.521432
e79	6780	0.480643	0.528707
e79	1633	0.436261	0.447133
e79	2004	0.273923	0.27422
e10	9001	0.456831	3.36587e-10
e10	1237	0.621144	0.614893
e10	8387	0.58114	0.615141
e10	7033	0.516534	0.675391
e10	7055	0.527397	0.567882
e10	8759	0.544922	0.691013
e10	8679	0.457073	0.678871
e10	7873	0.278431	0.595105
e10	2012	7.46547e-11	0.484774
e10	1830	0.504567	0.683117
e10	2266	0.436209	0.523171
e66	7175	0.607831	0.689136
e66	9001	0.380899	4.23549e-10
e66	8387	0.685037	0.724432
e66	7033	0.470078	0.469665
e66	7055	0.482296	0.503727
e66	8759	0.0588137	0.257729
e66	8679	0.388047	0.795595
e66	8333	5.95593e-11	0.803335
e66	7873	0.512022	0.564804
e66	1615	0.0283458	0.507884
e66	1830	0.633747	0.62705
e66	2266	0.727009	0.686702
e77	9102	0.697553	0.94076
e77	1482	0.711638	0.768259
e77	8120	8.66476e-11	6.64452e-10
e77	8330	0.33626	0.0899159
e77	8110	0.504076	0.52596
e77	7211	0.807325	0.769223
e77	7278	0.457044	0.56333
e77	8176	0.794282	0.767222
e77	6978	0.314557	0.567999
e77	7770	0.598941	0.706076
e77	1529	0.520227	0.686128
e77	1563	0.572634	0.76325
e77	1541	0.049448	0.85537
e77	2070	0.786881	0.857568
e19	7534	0.568684	0.773984
e19	1547	0.604053	0.675196
e19	2202	0.162241	1.12867e-09
e19	8601	0.569038	0.673863
e19	1991	0.874159	0.900808
e19	7169	0.595185	0.757045
e19	1839	0.263271	0.754294
e19	1622	0.618437	0.908936
e19	1802	7.41785e-11	0.51109
e19	1946	0.553649	0.783968
e76	8715	0.200798	0.694194
e76	2316	0.162678	0.758755
e76	2267	0.0305405	0.395141
e76	7115	0.312426	5.38213e-10
e76	6948	0.0701856	2.73973e-09
e76	7099	0.545025	0.735085
e76	8472	0.422505	0.729697
e76	8421	0.617536	0.599652
e76	1291	0.549471	0.6727
e76	2124	0.523778	0.524506
e76	1464	0.433554	0.549443
e76	2128	0.768209	0.854896
e76	1998	0.762835	0.810517
e9	8146	0.421111	0.373567
e9	8008	0.0378939	0.650911
e9	7113	0.123511	0.429114
e9	1467	0.15345	0.148451
e9	8683	0.428314	0.354182
e9	7826	0.374104	0.401592
e9	6780	0.254991	0.26769
e9	6921	0.000177683	0.216773
e9	2004	0.333803	0.336565
e47	9061	0.429863	0.516981
e47	7534	0.588813	0.760457
e47	1547	0.562188	0.640371
e47	8601	0.555239	0.794072
e47	1991	0.859397	0.914747
e47	7169	0.588708	0.736895
e47	1839	0.347176	0.776788
e47	1802	7.33622e-11	0.527474
e14	9162	0.290731	0.664934
e14	2253	0.480685	0.920235
e14	9153	0.872659	0.880115
e14	8970	0.801943	0.80904
e14	9156	0.777346	0.841417
e14	8920	0.411537	0.561971
e14	1266	0.659279	0.566222
e14	7564	0.664703	0.788441
e14	2123	0.369804	0.448373
e14	1376	0.237608	0.714451
e14	2046	0.468119	0.511714
e14	2148	0.444115	0.623957
e59	7251	0.199013	9.01713e-10
e59	8439	0.0453793	0.0419895
e59	1296	0.593069	0.772824
e59	7268	9.16422e-11	1.14155e-09
e59	8446	0.400797	0.600349
e59	6711	0.00457841	0.0835431
e59	8667	0.554079	0.616614
e59	1962	0.506498	0.892994
e59	1742	0.235894	0.235201
e59	1558	0.489675	0.40356
e59	1855	0.345076	0.332678
e35	1482	0.73236	0.780872
e35	8120	9.07276e-11	1.0142e-09
e35	8330	0.340822	0.102987
e35	8110	0.525697	0.579074
e35	7211	0.40429	0.440826
e35	7278	0.733411	0.763301
e35	8176	0.306875	0.27374
e35	6978	0.298046	0.660093
e35	7770	0.649171	0.740342
e35	1563	0.571438	0.747808
e35	2070	0.478126	0.356896
e80	7175	0.620266	0.699012
e80	1237	0.837277	0.896714
e80	8387	0.667257	0.702106
e80	7033	0.49759	0.651046
e80	7055	0.457921	0.482232
e80	8759	0.579743	0.78507
e80	8679	0.422885	0.722704
e80	8333	6.0529e-11	0.785061
e80	7873	0.280486	0.630396
e80	2012	7.86968e-11	0.405619
e80	1615	0.0184695	0.470719
e80	1830	0.557583	0.740699
e80	2266	0.503062	0.609607
e83	1875	0.913493	0.917299
e83	8532	0.00923873	0.763735
e83	7124	0.00430852	0.0442985
e83	2211	8.24674e-11	0.261905
e83	2153	0.317717	0.878022
e83	1213	0.234031	0.0516445
e83	2247	0.624524	0.787465
e83	1487	0.255974	6.78887e-10
e83	1834	0.564824	0.688254
e83	1409	0.461589	0.727982
e65	8146	0.139539	0.0851029
e65	6730	0.145946	0.26497
e65	8008	0.011651	0.617164
e65	7113	0.0164713	0.0520862
e65	1467	0.359292	0.445817
e65	7826	0.223717	0.223677
e65	6780	0.254457	0.227192
e65	6921	0.349177	0.851005
e65	2004	0.124988	0.124965
e65	1696	0.480465	0.911808
e65	2205	0.139692	0.840767
e71	8940	0.68935	0.793875
e71	8832	0.0278382	0.882681
e71	7198	0.439555	0.439555
e71	8048	0.749601	0.791316
e71	7370	0.226855	0.226855
e71	1702	0.468091	0.79242
e71	9078	0.48283	0.50437
e71	8193	0.396901	0.397061
e71	8132	0.247571	0.114074
e71	1881	0.270429	0.618869
e71	1995	0.232632	0.051304
e71	2286	0.373499	0.599785
e71	1992	0.363958	0.762655
e54	8903	0.713718	0.798881
e54	6901	0.671798	0.655128
e54	8545	0.477961	0.512809
e54	2147	0.610459	0.820644
e54	9128	0.636661	0.549623
e54	9052	0.58433	0.718286
e54	1508	0.244803	5.02513e-10
e54	1997	0.647128	0.878833
e54	2141	0.110394	0.767347
e54	1916	0.442098	0.495189
e33	7534	0.137515	0.131535
e33	8123	0.054096	0.054096
e33	1547	0.567298	0.705656
e33	2202	0.0836357	2.28311e-09
e33	8601	0.379832	0.489729
e33	1991	0.309584	0.304658
e33	7169	0.104806	0.0760743
e33	1839	0.103864	0.223044
e33	1622	0.120435	0.126021
e33	1802	8.83783e-11	0.226072
e33	1946	0.565251	0.857311
e49	9102	0.214489	0.182022
e49	1482	0.147143	0.147143
e49	8120	9.20387e-11	1.20627e-09
e49	8330	0.331563	0.0903884
e49	8110	0.454477	0.487187
e49	7278	0.530708	0.428031
e49	8176	0.371783	0.355131
e49	6978	0.159331	0.723676
e49	7770	0.306574	0.480751
e49	1529	0.468046	0.450073
e49	1563	0.69089	0.508149
e49	1541	0.0938754	0.215424
e49	2070	0.204972	0.146341
e8	1306	0.412904	0.412904
e8	9203	0.432217	0.365035
e8	8078	0.387014	0.378144
e8	6851	0.57457	0.799541
e8	2221	0.607702	0.805737
e8	8031	0.277306	0.245716
e8	8615	0.113147	0.551337
e8	1763	0.158363	1.15875e-09
e8	1328	0.200466	0.195352
e8	1427	0.233614	0.476884
e51	8146	0.542301	0.603272
e51	8008	0.0483092	0.667917
e51	7113	0.0730522	0.245912
e51	1467	0.679816	0.722167
e51	8914	0.6947	0.78629
e51	8683	0.762479	0.743811
e51	7826	0.297498	0.539927
e51	6780	0.423326	0.467917
e51	1633	0.515015	0.714924
e51	2004	0.338021	0.377566
e51	1696	0.40613	0.753149
e51	2205	0.147501	0.821965
e26	7382	0.279915	0.727891
e26	2147	0.56412	0.737288
e26	9128	0.482613	0.374516
e26	1997	0.671844	0.881844
e26	1907	0.175551	0.627502
e26	2141	0.104583	0.803386
e26	1916	0.483027	0.541637
e84	9162	0.193678	0.77496
e84	9153	0.729032	0.71161
e84	8873	0.354214	0.0825436
e84	8970	0.12617	0.270399
e84	9156	0.608895	0.637438
e84	8920	0.437051	0.654559
e84	7871	0.754779	0.763235
e84	1266	0.223259	0.202483
e84	7564	0.550172	0.788802
e84	2123	0.379488	0.546328
e84	1376	0.218571	0.0915235
e84	2046	0.53808	0.5857
e84	2148	9.11079e-11	0.0228811
e62	2128	0.785961	0.876844
e62	2316	0.0836804	0.724466
e62	2267	0.030509	0.413401
e62	7115	0.355967	4.60193e-10
e62	6948	0.1082	1.74216e-09
e62	7099	0.454178	0.651459
e62	2065	0.416063	0.600169
e62	1464	0.539944	0.774467
e62	1998	0.890222	0.806413
e86	7439	0.0633858	0.538113
e86	2317	0.111318	0.128048
e86	6838	0.479957	0.562184
e86	7722	0.611799	2.26091e-10
e86	2218	0.561287	0.537234
e86	8645	0.448317	0.671819
e86	8932	0.165488	0.422507
e86	2182	0.416655	0.383223
e86	1418	9.68711e-11	0.055604
e86	1850	0.740746	0.732202
e86	1498	0.306732	0.280881
e86	2093	0.290581	0.290556
e68	8903	0.457861	0.406225
e68	6917	0.0593638	0.0590555
e68	6901	0.333964	0.040163
e68	7382	0.00774693	0.350413
e68	8545	0.414863	0.41967
e68	2147	0.194099	0.234394
e68	9128	0.387273	0.29636
e68	9052	0.394448	0.346141
e68	1508	0.0258278	3.80228e-09
e68	1997	0.145945	0.122008
e68	2141	8.96218e-11	0.172496
e68	1916	0.285193	0.462764
e25	1227	8.02504e-11	0.376027
e25	8383	0.255367	0.0568884
e25	1928	0.520502	0.740347
e25	6869	0.227107	0.855411
e25	1784	0.188226	0.411009
e25	1263	0.0601188	0.521957
e3	8439	0.266218	0.248428
e3	8446	0.000944912	0.0716513
e3	6711	0.189755	0.166475
e3	8667	0.537153	0.250182
e3	1962	0.547453	0.899938
e3	2226	0.796442	0.747826
e3	7624	0.485559	0.901531
e3	1742	0.281801	0.25988
e3	1558	0.371646	0.319271
e3	1855	0.0810707	0.0740935
e5	9061	0.285073	0.254089
e5	7534	0.202497	0.273418
e5	8123	0.331858	0.384807
e5	1547	0.555803	0.491156
e5	2202	0.132664	1.40252e-09
e5	8601	0.351917	0.339144
e5	7169	0.298997	0.275664
e5	1839	0.062278	0.477364
e5	1622	0.211411	0.228703
e5	1946	8.72676e-11	0.227716
e13	1875	0.90272	0.914671
e13	7739	0.435532	0.480628
e13	8532	9.04732e-11	0.184022
e13	7124	0.416408	0.655355
e13	2211	0.00150779	0.233863
e13	2153	0.0438327	0.16806
e13	8418	7.9783e-11	0.390777
e13	2247	0.285763	0.223868
e13	1487	0.305588	5.52486e-10
e13	1834	0.16925	0.182554
e4	2171	0.374367	0.687389
e4	8242	0.584103	0.813555
e4	8598	0.67261	0.735006
e4	8398	0.612953	0.855687
e4	7121	0.620197	0.606603
e4	2019	0.404616	0.873816
e4	2315	0.456797	0.836743
e4	1433	0.409741	0.91057
e4	1649	0.387063	0.672455
e4	1437	0.747706	0.697976
e4	1766	0.567519	0.670747
e4	1477	0.471614	0.737652
e6	2128	0.308642	0.318486
e6	8715	0.16686	0.759882
e6	2316	0.362511	0.556616
e6	7115	0.0903815	2.10526e-09
e6	6948	0.107843	1.74825e-09
e6	7099	0.370211	0.481109
e6	8472	0.4308	0.278613
e6	8421	0.403944	0.390499
e6	1291	0.612746	0.589453
e6	2065	0.510798	0.206513
e6	1464	0.68396	0.828261
e6	2124	0.411667	0.413275
e6	1998	0.556075	0.531966
e34	2128	0.180401	0.176091
e34	8715	0.21523	0.708303
e34	2316	8.67077e-11	0.214101
e34	6948	0.0738893	2.5974e-09
e34	7099	0.0486322	0.126327
e34	1291	0.535764	0.514258
e34	2065	0.139242	0.130677
e34	1464	0.487498	0.534178
e34	1998	0.0103093	0.0097033
e46	2171	0.420545	0.376893
e46	8242	0.426761	0.782621
e46	9148	0.129961	0.519585
e46	8398	0.442925	0.301662
e46	7121	0.612781	0.599824
e46	2019	0.409542	0.901246
e46	2315	0.243745	0.764796
e46	1649	0.336057	0.444315
e46	1437	0.665295	0.63346
e46	1766	0.746101	0.895239
e46	1477	0.448193	0.726096
e73	7251	0.0336991	5.81395e-09
e73	8439	0.157349	0.146221
e73	6711	0.209884	0.315246
e73	8667	0.191712	0.093303
e73	1962	0.31005	0.325924
e73	1742	0.745741	0.795444
e73	1558	0.111336	0.0974981
e73	1855	0.69801	0.665092
e2	8829	0.494337	3.0349e-10
e2	7439	9.02283e-11	0.183221
e2	2317	0.216774	0.322953
e2	6838	0.411524	0.579479
e2	1252	0.146972	1.25628e-09
e2	7722	0.545191	2.65887e-10
e2	2218	0.434676	0.508141
e2	8645	0.625357	0.811805
e2	8932	0.151748	0.827203
e2	2182	0.248762	0.333708
e2	1850	0.647124	0.717405
e2	1498	0.279751	0.345674
e2	2093	0.563413	0.563372
e94	7175	0.626507	0.72146
e94	9001	0.38986	4.11523e-10
e94	1237	0.724017	0.748547
e94	8387	0.784942	0.758888
e94	7033	0.309631	0.439811
e94	7055	0.207217	0.207198
e94	8759	0.553624	0.720831
e94	8679	0.438574	0.762246
e94	8333	4.95565e-11	0.903811
e94	7873	0.214256	0.549388
e94	2012	7.71784e-11	0.43532
e94	1615	0.0389401	0.520192
e94	1830	0.601368	0.578989
e94	2266	0.540218	0.474344
e23	6730	0.419815	0.634446
e23	7113	0.126706	0.347599
e23	1467	0.590746	0.575946
e23	8914	0.66253	0.79955
e23	8683	0.348119	0.286741
e23	7826	0.488726	0.611618
e23	6780	0.331369	0.345105
e23	6921	0.377591	0.909967
e23	1633	0.0360908	7.84806e-11
e23	1696	8.93017e-11	0.181644
e23	2205	0.0238892	0.069367
e50	9203	0.656813	0.755533
e50	8078	0.692293	0.677524
e50	6851	0.63298	0.854994
e50	2221	0.672555	0.868196
e50	8031	0.607838	0.559102
e50	2250	0.331474	0.85377
e50	8615	0.333165	0.825137
e50	7561	0.486658	0.143108
e50	8590	0.242928	0.580925
e50	1763	0.176267	1.03093e-09
e50	1328	0.628822	0.641252
e50	1792	0.291353	0.841853
e50	1427	0.247249	0.467567
e32	8242	0.414335	0.438604
e32	9148	0.224266	0.255394
e32	8598	0.743516	0.849959
e32	8398	0.433993	0.652576
e32	7121	0.563926	0.551073
e32	2019	0.00289855	0.270035
e32	2315	9.62186e-11	0.0564866
e32	8109	0.281948	0.2819
e32	1433	0.225594	0.388568
e32	1649	9.51384e-11	0.0848398
e32	1437	0.725714	0.745865
e32	1766	0.497942	0.394124
e32	1477	0.441816	0.750041
e7	9102	0.68491	0.934561
e7	8120	9.41442e-11	1.70648e-09
e7	8330	0.11832	0.0307692
e7	8110	0.266483	0.267863
e7	7211	0.402506	0.42635
e7	8176	0.488554	0.440911
e7	7770	0.674373	0.812356
e7	1529	0.66811	0.710921
e7	1563	0.57745	0.714722
e7	2070	0.623935	0.493409
e52	1237	0.00298478	0.00294146
e52	8387	0.288665	0.280705
e52	7033	0.00056042	0.0843304
e52	7055	0.513835	0.534531
e52	8759	0.0617747	0.0309003
e52	8679	0.145139	0.110819
e52	8333	5.63793e-11	0.867227
e52	7873	0.01164	0.222609
e52	2012	8.57412e-11	0.268349
e52	2266	0.375261	0.665276
e30	7439	9.23532e-11	0.141679
e30	2317	0.0978584	0.233336
e30	6838	8.87469e-11	0.21804
e30	7722	0.712012	1.80245e-10
e30	2218	0.431719	0.375814
e30	8645	0.554721	0.748858
e30	8932	7.3654e-11	0.383754
e30	2182	0.553462	0.522919
e30	1850	0.626203	0.649327
e30	1498	0.746735	0.859244
e67	1227	4.62963e-11	0.914008
e67	8383	0.395139	0.0938705
e67	8126	0.104224	0.838771
e67	2044	0.251987	5.58659e-10
e67	8480	0.516115	0.519655
e67	6869	0.185025	0.780338
e67	2117	0.0698815	8.45309e-10
e67	1307	7.84191e-11	0.425906
e67	1784	0.300178	0.630623
e67	1263	0.0972791	0.64511
e12	8903	0.507482	0.440786
e12	6917	0.193347	0.208929
e12	6901	0.441645	0.321723
e12	7382	0.25777	0.661242
e12	8545	0.289561	0.289389
e12	2147	0.359812	0.359784
e12	9128	0.382334	0.29237
e12	9052	0.481303	0.723211
e12	1508	0.174663	7.55858e-10
e12	1997	0.371999	0.544243
e12	2141	7.38934e-11	0.425507
e12	1916	0.325631	0.520518
e20	2128	0.696777	0.695401
e20	8715	0.389983	0.555869
e20	2316	0.32473	0.707893
e20	2267	0.0224445	0.367612
e20	7115	0.288102	5.92066e-10
e20	6948	0.0520186	3.73134e-09
e20	7099	0.70563	0.846457
e20	8472	0.431442	0.758076
e20	8421	0.680592	0.719254
e20	1291	0.593249	0.758537
e20	2065	0.322581	0.587841
e20	1464	0.680155	0.797305
e20	2124	0.724264	0.678525
e20	1998	0.613298	0.708716
e48	2128	0.729448	0.784974
e48	8715	0.146397	0.812401
e48	2316	0.151342	0.882259
e48	2267	0.0128068	0.214794
e48	7115	0.0499369	3.89105e-09
e48	6948	0.079602	2.40385e-09
e48	7099	0.47272	0.556971
e48	8472	0.172752	0.743807
e48	8421	0.388697	0.37564
e48	1464	0.44784	0.589572
e48	2124	0.473612	0.473468
e48	1998	0.751551	0.818483
e72	7439	0.234859	0.527892
e72	2317	0.309525	0.568854
e72	6838	0.420844	0.515566
e72	1252	0.16761	1.08932e-09
e72	7722	0.640529	2.09074e-10
e72	2218	0.562484	0.739425
e72	8645	0.499062	0.59237
e72	8932	0.152093	0.893499
e72	2182	0.466737	0.799778
e72	1498	0.741708	0.885294
e72	2093	0.58936	0.589318
e56	9153	0.712673	0.694066
e56	8970	0.735944	0.829487
e56	9156	0.538738	0.543684
e56	7871	0.729927	0.747146
e56	1266	0.710061	0.78737
e56	7564	0.380751	0.409984
e56	2123	0.481765	0.166133
e56	1376	0.244934	0.688187
e56	2046	0.415534	0.471567
e56	2148	0.393461	0.557761
e31	7251	0.189428	9.52381e-10
e31	8439	0.699861	0.772417
e31	8446	0.426608	0.566887
e31	6711	0.814877	0.912598
e31	8667	0.585283	0.629801
e31	1962	0.460994	0.811064
e31	2226	0.720528	0.707793
e31	7624	0.468711	0.898001
e31	1742	0.754498	0.781116
e31	1558	0.466485	0.387225
e31	1855	0.749419	0.758757
e24	7175	0.605684	0.686386
e24	9001	0.412025	3.84025e-10
e24	1237	0.866977	0.895166
e24	8387	0.622214	0.609563
e24	7033	0.520377	0.681026
e24	7055	0.516344	0.545151
e24	8759	0.539909	0.755092
e24	8679	0.483823	0.733022
e24	8333	5.98587e-11	0.798396
e24	7873	0.380115	0.51619
e24	2012	7.57863e-11	0.462586
e24	1830	0.539024	0.720065
e24	2266	0.461936	0.557696
e81	2025	0.170658	0.0622912
e81	8889	0.567859	0.882849
e81	8126	0.13732	0.864504
e81	1928	0.670775	0.889711
e81	2044	0.220485	6.77966e-10
e81	8480	0.591241	0.628544
e81	1233	0.450414	0.460804
e81	1263	0.27143	0.598127
