# Supplementary material for: Dermatologist-like explainable AI enhances trust and confidence in diagnosing melanoma
Source: Nat Commun. 2024 Jan 15;15:524. doi: 10.1038/s41467-023-43095-4 (PMC10789736; doi:10.1038/s41467-023-43095-4)
Supplement: Supplementary file 6 — Source Data [file 41467_2023_43095_MOESM6_ESM.zip › Source Data/Supplementary_Fig4d.xlsx]

## Sheet: Supplementary_Fig4d
participant	phase2	phase3
e49	7	9
e49	10	10
e49	5	6
e49	8	5
e49	10	8
e49	7	4
e49	4	7
e49	7	5
e49	4	4
e49	8	8
e49	10	8
e49	8	8
e49	5	7
e49	8	7
e49	7	6
e35	8	6
e35	8	9
e35	5	4
e35	4	3
e35	10	8
e35	8	6
e35	8	4
e35	3	1
e35	7	5
e35	10	8
e35	8	4
e35	6	4
e35	7	5
e35	5	7
e35	8	3
e7	6	4
e7	9	9
e7	7	6
e7	7	5
e7	7	6
e7	7	8
e7	3	4
e7	4	3
e7	9	8
e7	7	6
e7	10	9
e7	3	8
e7	6	6
e7	8	6
e7	7	7
e77	7	8
e77	10	9
e77	5	8
e77	8	8
e77	7	8
e77	6	7
e77	5	7
e77	4	8
e77	8	8
e77	8	8
e77	9	8
e77	4	8
e77	6	7
e77	7	8
e77	7	7
e62	10	8
e62	10	10
e62	5	7
e62	7	7
e62	8	7
e62	5	4
e62	5	7
e62	4	7
e62	6	8
e62	9	10
e62	7	9
e62	7	9
e62	6	7
e62	9	7
e62	10	9
e76	7	7
e76	7	10
e76	2	1
e76	8	3
e76	8	6
e76	1	2
e76	8	8
e76	7	3
e76	8	7
e76	10	10
e76	1	6
e76	6	10
e76	7	2
e76	6	8
e76	5	2
e6	7	8
e6	9	9
e6	6	6
e6	5	5
e6	7	7
e6	7	6
e6	1	1
e6	8	7
e6	5	8
e6	9	10
e6	6	7
e6	7	5
e6	7	7
e6	6	5
e6	6	9
e20	8	7
e20	8	9
e20	9	6
e20	7	8
e20	8	6
e20	7	6
e20	7	8
e20	5	7
e20	8	7
e20	8	9
e20	4	6
e20	7	9
e20	7	7
e20	6	7
e20	8	7
e34	1	2
e34	10	9
e34	10	9
e34	7	9
e34	8	9
e34	8	7
e34	8	8
e34	10	8
e34	10	8
e34	10	8
e34	8	6
e34	10	8
e34	10	8
e34	7	8
e34	9	8
e48	3	3
e48	1	3
e48	1	1
e48	1	3
e48	1	1
e48	1	3
e48	1	1
e48	1	4
e48	1	3
e48	1	3
e48	1	4
e48	1	1
e48	1	4
e48	1	3
e48	1	2
e79	6	8
e79	8	7
e79	7	6
e79	7	6
e79	5	7
e79	7	8
e79	7	9
e79	8	6
e79	4	5
e79	4	7
e79	4	4
e79	8	9
e79	8	5
e79	7	9
e79	7	7
e23	7	8
e23	7	6
e23	8	7
e23	9	3
e23	4	5
e23	8	4
e23	8	7
e23	5	6
e23	7	7
e23	7	7
e23	9	4
e23	8	9
e23	6	6
e23	6	5
e23	7	7
e51	8	10
e51	10	8
e51	10	4
e51	7	6
e51	10	10
e51	6	1
e51	6	9
e51	10	9
e51	3	3
e51	8	4
e51	9	6
e51	8	10
e51	10	8
e51	6	7
e51	7	8
e65	8	10
e65	10	7
e65	9	10
e65	10	10
e65	1	2
e65	10	10
e65	10	10
e65	10	10
e65	8	1
e65	9	10
e65	10	10
e65	9	10
e65	10	10
e65	2	8
e65	8	9
e9	10	10
e9	9	10
e9	10	9
e9	9	9
e9	2	3
e9	8	7
e9	8	8
e9	8	8
e9	4	4
e9	7	8
e9	10	9
e9	8	10
e9	9	9
e9	9	8
e9	9	7
g106	9	7
g106	4	9
g106	8	9
g106	4	4
g106	9	8
g106	9	9
g106	2	10
g106	9	9
g106	9	10
g106	5	10
g106	6	7
g106	8	7
g106	8	8
g106	9	10
g106	9	10
g32	7	7
g32	7	10
g32	3	5
g32	6	5
g32	6	7
g32	4	7
g32	5	8
g32	7	7
g32	7	9
g32	7	8
g32	5	4
g32	5	5
g32	5	4
g32	5	6
g32	5	7
g60	8	8
g60	9	10
g60	2	4
g60	2	4
g60	9	9
g60	9	9
g60	9	8
g60	9	8
g60	9	9
g60	9	10
g60	9	4
g60	8	9
g60	2	5
g60	9	9
g60	9	9
g105	7	5
g105	7	8
g105	7	3
g105	7	5
g105	7	9
g105	7	3
g105	7	8
g105	7	5
g105	7	8
g105	7	9
g105	7	3
g105	7	5
g105	7	3
g105	7	8
g105	7	4
g107	8	4
g107	9	8
g107	4	8
g107	7	8
g107	8	8
g107	6	5
g107	5	8
g107	5	8
g107	6	8
g107	10	9
g107	4	9
g107	6	9
g107	5	8
g107	5	9
g107	9	9
g15	4	5
g15	6	6
g15	3	3
g15	8	6
g15	6	4
g15	10	9
g15	7	7
g15	7	4
g15	8	6
g15	4	4
g15	9	4
g15	2	4
g15	3	5
g15	3	3
g57	4	3
g57	4	5
g57	4	5
g57	10	10
g57	6	5
g57	4	4
g57	2	4
g57	3	4
g57	6	6
g57	5	5
g57	6	5
g57	5	5
g29	6	6
g29	6	7
g29	10	10
g29	4	3
g29	6	7
g29	10	10
g29	8	10
g29	3	7
g29	6	7
g29	5	7
g29	5	4
g29	4	4
g29	10	1
g29	7	8
g29	4	3
g71	5	9
g71	5	6
g71	9	9
g71	8	4
g71	3	6
g71	10	9
g71	5	8
g71	3	7
g71	3	3
g71	2	3
g71	7	7
g71	3	2
g71	9	1
g71	9	7
g71	1	2
g85	4	5
g85	4	5
g85	6	7
g85	4	4
g85	5	7
g85	10	9
g85	6	5
g85	6	3
g85	7	4
g85	4	4
g85	7	5
g85	8	7
g85	5	1
g85	6	6
g85	4	5
g43	6	7
g43	8	7
g43	9	10
g43	5	5
g43	8	8
g43	9	10
g43	9	8
g43	9	9
g43	6	7
g43	8	8
g43	9	10
g43	9	9
g43	10	9
g43	8	8
g43	5	7
g6	2	7
g6	1	10
g6	1	9
g6	2	7
g6	3	9
g6	1	9
g6	3	7
g6	1	9
g6	1	9
g6	1	9
g6	3	8
g6	1	10
g6	2	9
g6	1	10
g76	5	4
g76	8	9
g76	7	8
g76	8	9
g76	8	9
g76	8	8
g76	4	7
g76	8	7
g76	7	8
g76	5	6
g76	7	7
g76	7	8
g76	4	8
g76	9	8
g48	7	7
g48	10	10
g48	10	10
g48	10	10
g48	10	10
g48	10	10
g48	10	10
g48	5	5
g48	10	10
g48	5	10
g48	7	10
g48	10	10
g48	10	10
g48	7	10
g48	10	10
g34	3	2
g34	5	7
g34	5	7
g34	3	9
g34	4	9
g34	10	8
g34	4	9
g34	5	8
g34	3	9
g34	8	9
g34	7	9
g34	8	9
g34	4	9
g34	9	9
g34	9	9
g50	8	8
g50	10	8
g50	6	5
g50	8	8
g50	7	8
g50	4	8
g50	9	9
g50	2	6
g50	8	8
g50	7	8
g50	6	8
g50	8	8
g50	5	8
g50	8	8
g50	9	8
g36	5	4
g36	8	8
g36	9	9
g36	8	8
g36	3	3
g36	7	8
g36	7	8
g36	5	5
g36	8	7
g36	8	9
g36	8	4
g36	8	9
g36	8	9
g36	8	7
g36	8	8
g78	5	8
g78	5	8
g78	6	2
g78	8	8
g78	3	1
g78	4	1
g78	8	5
g78	6	2
g78	4	5
g78	1	1
g78	4	1
g78	8	7
g78	7	2
g78	4	5
g78	8	8
g22	9	7
g22	4	8
g22	6	6
g22	7	7
g22	4	7
g22	5	6
g22	7	5
g22	3	5
g22	4	5
g22	1	5
g22	1	6
g22	8	6
g22	8	6
g22	8	6
g22	6	6
g9	6	7
g9	7	7
g9	7	6
g9	7	6
g9	7	6
g9	7	7
g9	8	8
g9	7	6
g9	8	6
g9	8	8
g9	7	7
g9	7	7
g9	8	6
g9	7	7
g9	8	7
g79	9	7
g79	7	7
g79	5	6
g79	7	7
g79	7	7
g79	9	8
g79	5	7
g79	8	8
g79	5	5
g79	7	7
g65	3	9
g65	3	7
g65	10	9
g65	3	5
g65	1	3
g65	1	6
g65	8	7
g65	2	6
g65	9	5
g65	2	1
g65	10	10
g65	5	2
g65	2	1
g37	8	8
g37	8	8
g37	8	9
g37	5	8
g37	8	8
g37	4	8
g37	6	8
g37	6	8
g37	8	8
g37	6	8
g37	5	9
g37	8	8
g37	8	8
g37	6	8
g37	8	6
g23	5	8
g23	7	6
g23	4	4
g23	8	9
g23	7	9
g23	3	4
g23	4	9
g23	4	5
g23	7	9
g23	8	9
g23	8	9
g23	5	7
g23	5	5
g23	4	4
g23	5	8
g51	8	10
g51	2	3
g51	9	9
g51	9	10
g51	1	1
g51	1	1
g51	8	8
g51	8	2
g51	9	2
g51	10	10
g51	7	3
g51	10	10
g51	9	9
g104	7	7
g104	8	7
g104	5	7
g104	7	5
g104	5	6
g104	4	3
g104	4	2
g104	1	3
g104	1	2
g104	6	3
g104	2	2
g104	3	3
g104	4	6
g104	2	2
g104	2	2
g103	6	7
g103	7	4
g103	8	9
g103	6	8
g103	4	5
g103	5	9
g103	1	9
g103	2	2
g103	7	9
g103	2	5
g103	3	7
g103	6	9
g103	2	3
g103	5	2
g14	7	8
g14	7	8
g14	9	9
g14	7	7
g14	7	5
g14	6	7
g14	5	8
g14	4	6
g14	3	5
g14	8	9
g14	6	7
g14	8	8
g14	7	9
g14	5	7
g14	4	9
g42	10	10
g42	9	4
g42	9	10
g42	8	5
g42	7	7
g42	9	8
g42	9	9
g42	8	7
g42	3	9
g42	8	8
g42	5	6
g42	9	9
g42	9	8
g42	4	7
g42	4	8
g28	9	10
g28	10	6
g28	10	10
g28	8	10
g28	10	10
g28	8	4
g28	10	10
g28	1	1
g28	8	5
g28	8	8
g28	6	4
g28	10	10
g28	10	10
g28	8	9
g28	1	5
g84	7	8
g84	9	9
g84	7	8
g84	5	7
g84	6	6
g84	3	5
g84	3	3
g84	8	6
g84	3	3
g84	8	6
g84	8	8
g84	3	3
g84	7	7
e26	4	9
e26	6	8
e26	8	7
e26	8	9
e26	10	7
e26	8	9
e26	10	8
e26	8	8
e26	10	8
e26	8	5
e26	6	4
e26	9	7
e26	8	7
e26	9	5
e26	9	7
e12	7	9
e12	7	9
e12	5	6
e12	5	8
e12	5	7
e12	6	7
e12	9	9
e12	5	7
e12	5	7
e12	5	8
e12	4	4
e12	7	8
e12	6	6
e12	5	4
e12	6	6
e54	7	6
e54	9	9
e54	7	8
e54	9	9
e54	7	8
e54	6	8
e54	9	8
e54	7	8
e54	9	8
e54	7	7
e54	7	7
e54	10	9
e54	8	7
e54	8	9
e54	9	9
e68	9	6
e68	9	5
e68	2	4
e68	7	8
e68	3	4
e68	7	9
e68	9	5
e68	9	9
e68	4	7
e68	8	9
e68	7	8
e68	8	9
e68	8	4
e68	8	9
e68	8	8
e94	6	7
e94	8	7
e94	4	8
e94	6	7
e94	2	4
e94	4	7
e94	4	6
e94	3	6
e94	5	7
e94	4	8
e94	3	5
e94	7	8
e94	7	7
e94	4	5
e94	6	7
e10	5	6
e10	7	8
e10	8	9
e10	8	8
e10	1	1
e10	5	7
e10	8	8
e10	4	3
e10	6	8
e10	10	9
e10	5	6
e10	10	9
e10	8	9
e10	5	6
e10	8	8
e66	8	10
e66	10	10
e66	10	10
e66	8	10
e66	4	1
e66	8	7
e66	8	8
e66	6	1
e66	10	8
e66	10	10
e66	8	10
e66	10	10
e66	10	10
e66	8	8
e66	10	10
e24	10	9
e24	10	10
e24	10	10
e24	10	10
e24	5	6
e24	5	10
e24	9	10
e24	10	10
e24	10	10
e24	10	10
e24	4	3
e24	10	10
e24	10	10
e24	5	4
e24	5	3
e80	6	7
e80	7	8
e80	7	8
e80	7	7
e80	6	6
e80	6	6
e80	6	7
e80	3	3
e80	6	7
e80	7	6
e80	6	6
e80	7	7
e80	7	7
e80	7	7
e80	8	7
e52	7	7
e52	7	10
e52	8	10
e52	8	10
e52	8	10
e52	8	9
e52	6	10
e52	8	5
e52	7	4
e52	10	10
e52	8	10
e52	8	10
e52	7	10
e52	8	10
e52	8	10
g27	5	8
g27	5	8
g27	9	8
g27	7	8
g27	5	5
g27	8	10
g27	7	5
g27	9	9
g27	9	8
g27	7	8
g27	10	9
g27	10	9
g27	10	8
g27	5	3
g27	6	6
g102	6	6
g102	9	5
g102	7	8
g102	8	7
g102	7	6
g102	4	6
g102	7	4
g102	8	7
g102	7	7
g102	8	6
g102	9	9
g102	8	7
g102	8	7
g102	8	8
g102	8	6
g101	7	10
g101	7	10
g101	7	8
g101	2	1
g101	7	6
g101	7	5
g101	7	5
g101	7	7
g101	7	8
g101	5	2
g101	7	8
g101	3	2
g101	7	7
g101	7	6
g101	7	8
g69	5	7
g69	5	5
g69	8	6
g69	5	5
g69	5	5
g69	5	3
g69	5	5
g69	9	7
g69	8	7
g69	5	5
g69	9	7
g69	8	7
g69	8	9
g69	3	3
g69	5	6
g55	8	8
g55	8	8
g55	9	8
g55	5	6
g55	7	8
g55	7	8
g55	8	8
g55	8	8
g55	7	8
g55	7	8
g55	8	8
g55	8	7
g55	8	8
g55	8	8
g55	8	8
g10	8	9
g10	8	9
g10	4	4
g10	6	8
g10	8	8
g10	4	7
g10	9	7
g10	4	7
g10	9	8
g10	9	7
g10	4	8
g10	9	9
g10	4	4
g10	9	8
g10	4	8
g66	4	8
g66	8	7
g66	4	5
g66	9	6
g66	2	6
g66	4	1
g66	9	5
g66	9	3
g66	5	4
g66	9	5
g66	2	5
g66	9	7
g66	3	4
g66	7	7
g66	8	7
g24	6	7
g24	8	7
g24	6	5
g24	9	8
g24	7	7
g24	5	7
g24	7	7
g24	6	6
g24	3	6
g24	5	5
g24	6	5
g24	9	7
g24	4	6
g24	8	7
g24	7	6
g80	10	7
g80	9	9
g80	3	1
g80	6	8
g80	8	3
g80	7	7
g80	4	4
g80	7	6
g80	3	4
g80	2	2
g80	6	8
g80	2	2
g80	9	7
g80	8	6
g38	7	7
g38	8	7
g38	6	6
g38	8	8
g38	8	6
g38	7	9
g38	7	7
g38	7	8
g38	6	7
g38	8	8
g38	6	6
g38	8	8
g38	6	6
g38	8	8
g38	8	7
g77	5	10
g77	8	9
g77	10	9
g77	10	10
g77	5	3
g77	7	7
g77	7	10
g77	9	8
g77	4	5
g77	6	10
g77	10	8
g77	7	10
g77	6	8
g77	6	7
g77	7	7
g35	8	4
g35	5	1
g35	8	9
g35	8	10
g35	5	9
g35	4	9
g35	4	6
g35	7	9
g35	1	1
g35	4	2
g35	9	9
g35	8	10
g35	9	9
g35	9	10
g35	8	9
g21	8	7
g21	9	7
g21	7	6
g21	9	10
g21	4	8
g21	8	9
g21	9	10
g21	8	6
g21	4	6
g21	6	7
g21	10	5
g21	8	9
g21	8	5
g21	7	8
g21	9	5
g49	4	6
g49	5	6
g49	5	6
g49	7	5
g49	6	4
g49	5	5
g49	5	6
g49	7	6
g49	4	4
g49	4	5
g49	7	7
g49	7	6
g49	6	6
g49	7	4
g49	7	6
g3	7	4
g3	9	8
g3	3	7
g3	3	7
g3	3	7
g3	8	8
g3	8	9
g3	8	9
g3	8	9
g3	8	4
g3	9	7
g3	5	7
g3	5	9
g3	8	9
g3	3	3
g31	7	7
g31	8	8
g31	8	9
g31	7	8
g31	5	4
g31	8	7
g31	7	8
g31	8	8
g31	7	7
g31	7	8
g31	8	7
g31	8	7
g31	7	9
g31	5	7
g31	7	8
g73	9	9
g73	8	8
g73	7	8
g73	2	2
g73	6	4
g73	9	9
g73	9	8
g73	8	9
g73	10	9
g73	9	10
g73	9	7
g73	5	8
g73	6	6
g73	5	3
g73	6	2
g53	10	9
g53	8	4
g53	4	2
g53	9	8
g53	8	9
g53	10	10
g53	7	5
g53	3	7
g53	2	3
g53	10	10
g53	10	10
g53	10	10
g53	2	3
g53	3	4
g53	9	7
g11	8	8
g11	7	7
g11	4	9
g11	9	7
g11	7	6
g11	9	8
g11	8	9
g11	6	7
g11	7	8
g11	10	10
g11	8	8
g11	4	8
g11	7	9
g11	5	3
g11	8	8
g25	8	8
g25	8	7
g25	5	5
g25	8	8
g25	7	6
g25	7	7
g25	7	7
g25	3	3
g25	4	5
g25	10	10
g25	5	5
g25	9	8
g25	5	5
g25	5	5
g25	3	5
g39	5	7
g39	4	3
g39	5	5
g39	8	8
g39	6	7
g39	10	9
g39	6	6
g39	1	2
g39	6	7
g39	9	9
g39	4	7
g39	10	9
g39	5	5
g39	3	4
g39	3	5
g26	5	6
g26	5	6
g26	5	6
g26	5	7
g26	5	7
g26	5	6
g26	5	5
g26	5	7
g26	5	6
g26	5	7
g26	5	6
g26	5	7
g40	4	5
g40	6	4
g40	6	9
g40	2	7
g40	9	5
g40	9	8
g40	8	8
g40	5	3
g40	9	8
g40	10	10
g40	6	9
g40	8	7
g40	7	9
g40	5	4
g40	10	10
g82	8	8
g82	7	7
g82	4	7
g82	7	7
g82	4	4
g82	8	8
g82	7	7
g82	2	8
g82	7	8
g82	10	8
g82	6	6
g82	10	9
g82	6	6
g82	10	9
e50	5	5
e50	7	8
e50	7	9
e50	6	4
e50	10	8
e50	8	9
e50	9	6
e50	6	4
e50	7	7
e50	6	7
e50	4	4
e50	6	8
e50	7	8
e50	5	6
e50	3	4
e8	3	5
e8	6	5
e8	6	7
e8	6	8
e8	8	7
e8	4	6
e8	7	7
e8	4	6
e8	7	7
e8	6	6
e8	5	5
e8	9	7
e8	7	6
e8	4	6
e8	4	5
e3	7	7
e3	7	7
e3	7	8
e3	6	5
e3	5	6
e3	10	10
e3	6	8
e3	4	6
e3	5	7
e3	6	7
e3	7	6
e3	4	7
e3	7	5
e3	7	8
e3	6	6
e31	3	7
e31	5	7
e31	10	5
e31	5	4
e31	3	7
e31	10	9
e31	7	5
e31	1	1
e31	2	4
e31	2	2
e31	5	3
e31	7	8
e31	10	1
e31	10	5
e31	3	6
e73	10	9
e73	10	8
e73	10	10
e73	2	5
e73	4	9
e73	10	10
e73	3	8
e73	9	9
e73	1	4
e73	1	1
e73	6	6
e73	8	9
e73	10	1
e73	10	8
e73	9	9
e59	3	5
e59	7	5
e59	9	9
e59	4	6
e59	8	8
e59	10	9
e59	8	9
e59	8	7
e59	9	6
e59	6	6
e59	9	9
e59	5	4
e59	9	2
e59	9	4
e59	6	5
e46	8	10
e46	10	8
e46	9	9
e46	9	9
e46	8	8
e46	6	3
e46	9	9
e46	10	10
e46	8	7
e46	9	9
e46	10	10
e46	9	10
e46	9	10
e46	10	10
e46	9	9
e32	8	6
e32	10	10
e32	10	10
e32	10	10
e32	7	10
e32	6	8
e32	5	10
e32	10	10
e32	10	10
e32	8	10
e32	10	10
e32	10	10
e32	10	10
e32	10	10
e32	10	10
e4	8	7
e4	9	10
e4	7	8
e4	7	10
e4	7	10
e4	7	8
e4	8	10
e4	10	9
e4	10	8
e4	7	8
e4	9	10
e4	10	10
e4	8	8
e4	9	7
e4	10	10
e71	7	8
e71	7	9
e71	5	6
e71	5	6
e71	6	10
e71	2	6
e71	5	7
e71	10	10
e71	6	5
e71	4	6
e71	7	7
e71	5	5
e71	5	5
e71	5	7
e71	9	10
g19	5	7
g19	8	8
g19	5	7
g19	5	7
g19	8	7
g19	8	7
g19	8	6
g19	1	10
g19	5	9
g19	8	8
g19	8	8
g19	8	9
g19	5	6
g19	7	5
g19	8	6
g75	5	7
g75	7	7
g75	6	6
g75	5	7
g75	7	7
g75	6	6
g75	5	7
g75	5	5
g75	6	6
g75	5	5
g75	5	7
g75	5	5
g75	5	6
g75	7	6
g75	5	7
g61	3	4
g61	7	9
g61	6	3
g61	6	2
g61	7	8
g61	6	8
g61	4	3
g61	3	2
g61	8	7
g61	7	3
g61	8	6
g61	4	5
g61	6	4
g61	8	8
g61	6	4
g5	7	6
g5	9	10
g5	9	8
g5	5	5
g5	10	9
g5	6	8
g5	7	8
g5	7	6
g5	8	7
g5	8	6
g5	8	8
g5	8	9
g5	4	8
g5	6	8
g5	6	8
g33	6	9
g33	9	9
g33	6	8
g33	8	5
g33	8	9
g33	4	7
g33	6	8
g33	9	5
g33	5	4
g33	5	8
g33	7	6
g33	8	8
g33	6	6
e81	8	8
e81	8	8
e81	8	9
e81	7	8
e81	4	8
e81	4	8
e81	8	9
e81	6	8
e81	8	8
e81	7	8
e81	9	8
e81	8	8
e81	9	8
e81	8	8
e81	9	9
e25	5	5
e25	8	5
e25	6	5
e25	3	8
e25	5	3
e25	8	7
e25	9	8
e25	9	8
e25	9	9
e25	9	7
e25	10	10
e25	10	3
e25	4	3
e25	10	3
e25	9	2
e67	7	8
e67	9	9
e67	10	10
e67	5	4
e67	10	1
e67	6	7
e67	7	6
e67	7	9
e67	4	7
e67	4	1
e67	10	10
e67	5	2
e67	9	10
e67	5	1
e67	4	1
e13	10	10
e13	8	7
e13	9	10
e13	8	9
e13	5	9
e13	9	8
e13	10	10
e13	10	7
e13	10	9
e13	10	10
e13	10	1
e13	10	1
e13	10	7
e13	10	9
e13	6	9
e41	9	9
e41	4	4
e41	6	1
e41	10	9
e41	5	3
e41	9	9
e41	5	4
e41	8	9
e41	5	1
e41	10	10
e41	10	5
e41	10	10
e41	5	2
e41	5	5
e41	1	1
e83	5	4
e83	4	3
e83	5	9
e83	3	7
e83	1	3
e83	7	5
e83	4	5
e83	1	1
e83	4	6
e83	9	10
e83	7	7
e83	9	7
e83	6	8
e83	2	4
e83	3	4
e5	7	7
e5	9	9
e5	9	7
e5	3	3
e5	4	4
e5	9	9
e5	9	8
e5	7	8
e5	9	9
e5	5	9
e5	6	8
e5	7	5
e5	8	6
e5	3	3
e5	4	5
e47	9	10
e47	9	10
e47	10	10
e47	6	10
e47	10	5
e47	10	10
e47	10	10
e47	6	8
e47	10	10
e47	10	9
e47	6	9
e47	9	9
e47	9	9
e47	10	9
e47	10	7
e33	8	8
e33	8	4
e33	7	8
e33	2	2
e33	2	2
e33	2	2
e33	7	7
e33	2	7
e33	5	7
e33	9	9
e33	8	8
e33	6	8
e33	3	7
e33	3	2
e33	7	8
e19	9	7
e19	7	7
e19	8	7
e19	8	4
e19	4	6
e19	8	5
e19	8	7
e19	8	8
e19	8	7
e19	7	8
e19	8	9
e19	7	8
e19	4	7
e19	5	4
e19	6	9
e84	9	9
e84	5	7
e84	9	9
e84	7	9
e84	10	9
e84	9	9
e84	5	8
e84	9	7
e84	9	9
e84	9	9
e84	10	9
e84	8	8
e84	10	9
e84	8	8
e84	10	9
e56	10	9
e56	10	8
e56	8	10
e56	6	4
e56	5	10
e56	10	6
e56	5	5
e56	3	5
e56	10	10
e56	8	10
e56	10	10
e56	9	9
e56	8	10
e56	7	9
e56	10	10
e70	10	8
e70	9	5
e70	8	8
e70	6	6
e70	4	8
e70	8	9
e70	8	8
e70	6	6
e70	10	10
e70	8	6
e70	9	7
e70	9	7
e70	8	8
e70	3	5
e70	10	10
e14	7	8
e14	5	5
e14	9	9
e14	6	7
e14	9	10
e14	7	8
e14	7	8
e14	4	5
e14	6	8
e14	4	5
e14	7	9
e14	7	7
e14	9	9
e14	4	6
e14	9	9
e2	9	10
e2	10	10
e2	10	10
e2	9	10
e2	3	5
e2	10	10
e2	10	10
e2	5	5
e2	1	1
e2	10	10
e2	10	10
e2	10	10
e2	10	10
e2	5	10
e2	5	5
e30	6	9
e30	6	9
e30	6	10
e30	7	8
e30	7	6
e30	7	10
e30	6	9
e30	9	6
e30	7	9
e30	9	9
e30	8	5
e30	9	9
e30	7	10
e30	7	7
e30	9	5
e86	7	8
e86	4	7
e86	10	10
e86	8	9
e86	3	8
e86	8	9
e86	8	10
e86	2	6
e86	2	3
e86	10	8
e86	6	6
e86	8	8
e86	10	10
e86	5	4
e86	2	3
e72	7	9
e72	7	8
e72	10	10
e72	10	7
e72	8	8
e72	8	10
e72	10	8
e72	3	7
e72	3	6
e72	8	10
e72	7	8
e72	8	9
e72	10	10
e72	6	10
e72	7	5
g30	10	10
g30	10	10
g30	9	10
g30	9	10
g30	9	10
g30	2	2
g30	8	7
g30	10	10
g30	6	8
g30	5	5
g30	9	10
g30	10	10
g30	9	10
g30	9	10
g30	8	10
g16	8	9
g16	9	10
g16	7	7
g16	6	5
g16	6	8
g16	3	3
g16	8	8
g16	9	9
g16	8	7
g16	6	7
g16	8	9
g16	10	10
g16	7	7
g16	8	8
g16	4	6
g44	6	6
g44	7	8
g44	5	6
g44	6	7
g44	6	5
g44	5	5
g44	6	7
g44	8	7
g44	5	6
g44	8	8
g44	8	8
g44	5	5
g44	6	7
g44	6	7
