# Supplementary material for: Dermatologist-like explainable AI enhances trust and confidence in diagnosing melanoma
Source: Nat Commun. 2024 Jan 15;15:524. doi: 10.1038/s41467-023-43095-4 (PMC10789736; doi:10.1038/s41467-023-43095-4)
Supplement: Supplementary file 6 — Source Data [file 41467_2023_43095_MOESM6_ESM.zip › Source Data/Supplementary_Fig1b.xlsx]

## Sheet: Extended_Data_Fig_1b
baseline	our XAI
2.99899e-05	0.00320114
0.0205194	0.0232918
0.000325044	0.0109656
0.229135	0.0582696
0.0103477	0.00693523
0.14019	0.00416393
0.00357133	0.0981843
0.0318671	0.00369005
0.0990748	0.00932168
0.0228967	0.0285806
0.00605205	0.102302
0.103572	0.0061406
0.025524	0.00278759
2.02656e-06	0.00566351
0.00232762	0.136549
0.00283404	0.00522156
0.00156105	0.00604566
0.00532821	0.000822696
0.00401986	0.0177447
0.185269	0.0118406
0.00239907	0.00312811
0.0949171	0.00934781
1.43051e-06	0.0034826
0.00152535	0.0425628
0.036462	0.0669366
7.70688e-05	8.41114e-05
2.59876e-05	0.00535979
2.92158e-05	0.00279349
0.000676444	0.00286835
0.0132689	0.00123912
0.000240351	0.00412291
0.0352603	0.00101994
0.0588006	0.00750031
0.179646	0.0048071
0.00484464	0.00155533
0.0152254	0.00584877
3.8147e-06	0.0860854
4.12464e-05	0.0142497
0.0010504	0.000931126
0.00114459	0.00783543
6.22841e-05	0.00285087
0.00384072	0.0183369
0.00386763	0.00770173
0.00453657	0.0196986
0.0286754	0.00710475
0.000415504	0.00948046
2.13766e-07	0.0139804
0.07571	0.229742
0.0022372	0.00563822
0.00486511	0.00232841
2.6234e-05	0.00152801
0.00138605	0.00237332
0.0138788	0.00894027
0.0075962	0.00294323
0.0182546	0.01477
0.00391471	0.034926
0.00616121	0.145951
0.00419712	0.131338
0.00140716	0.00199494
0.000873172	0.000841076
0.0598473	0.0168632
0.000795424	0.00845391
0.0463666	0.0485357
0.00403368	0.00911229
0.0627183	0.00305899
0.000611296	0.000800637
0.146749	0.00540651
0.00546314	0.00183934
0.011281	0.00141419
0.00119448	0.00757258
0.0293974	0.00710128
0.0373371	0.00480073
0.00331017	0.00363944
1.055e-05	0.0342428
0.180337	0.00300388
0.000257925	0.00552839
0.0090833	0.00551329
0.00265491	0.00910046
0.000484899	0.0131528
0	0.00204604
0.0179961	0.00349873
0.00164954	0.00213469
0.0950759	0.00513401
9.03441e-08	0.00272537
0.000452125	0.00773445
0.0284309	0.0088578
0.0327832	0.0216784
0.000556418	0.00150147
0.00526098	0.00565601
0.00105709	0.00680551
0.0331477	0.0053042
4.91578e-06	0.00324674
0.0114668	0.0114432
0.00039053	0.0164497
0.0104764	0.0202812
0.153117	0.00293086
0.00919563	0.0691336
0.000101567	0.0056822
0.144083	0.00113546
0.0477344	0.0127392
0.000145495	0.00651869
0.00093466	0.0516554
7.62956e-06	0.00130887
3.99351e-06	0.00217796
0.00010848	0.0156683
4.60744e-05	0.0413084
0.0792785	0.00916834
0.00199564	0.00953636
0.00249827	0.0352307
1.3233e-05	0.00242481
0.00141704	0.00892961
0.000437796	0.00483372
0.0018568	0.0276485
0.00336254	0.122416
0.0287061	0.0744873
0.0771613	0.00805833
0.0143074	0.00704561
0.0757651	0.0715517
0.00261478	0.00175744
0.000616993	0.00166372
0.000295281	0.00769877
0.0447572	0.00396769
0.0541527	0.0219705
0.335382	0.00422317
0.000811517	0.00471808
0.0535995	0.00877402
0.00141016	0.00569407
0.0986819	0.0692888
3.51525e-05	0.00144408
1.19209e-07	0.00310618
0.120727	0.187383
0.12058	0.00510225
0.0264895	0.00251093
0.0836866	0.00650717
0.00513583	0.00164193
0.00871602	0.0188755
0.0135154	0.0306622
0.0181283	0.0027011
0.0140258	0.00446835
0.0275387	0.00529174
0.00156847	0.00200845
0.126018	0.00637775
0.0036273	0.0030999
0.0362706	0.0258764
0.00536919	0.0811298
0.0633224	0.00240244
0.000375867	0.0232225
0.0289057	0.00783896
0.00221376	0.00146677
0.0750788	0.0202463
0.0840805	0.0287368
0.072378	0.00284612
0.000394717	0.00416667
0.233515	0.0090746
0.0217644	0.000870341
0.00039804	0.0151416
0.00229099	0.0109906
0.00733366	0.00617939
0.000442537	0.00146563
0.000570535	0.00173479
0.0564178	0.0160298
0.0534704	0.00293701
0.000887446	0.00232006
0.0302292	0.00333703
0.204111	0.0172023
0.0203582	0.00294832
0.317671	0.00653982
0.0924211	0.0209081
0.0510651	0.00364444
0.00490505	0.0232848
1.84774e-05	0.0256236
6.91757e-06	0.00478041
0.00508797	0.202472
0.00264353	0.0156757
6.79015e-06	0.00188689
6.51479e-05	0.0119143
0.0286314	0.0034954
0.0152785	0.00197352
0.00140182	0.0183676
0.0151676	0.00160139
0.0963346	0.000256354
0.000233618	0.00117893
0.0401443	0.0305308
0.00126499	0.00252405
2.20537e-05	0.00329294
0.0168136	0.0032268
0.0261478	0.00711122
0.00248682	0.00221689
0.0443654	0.00155542
0.000326242	0.000574839
0.0106013	0.019024
0.00943029	0.0960852
0.303888	0.0114653
3.68391e-05	0.00168113
0.00766074	0.00221841
0.0417084	0.00693369
