# Supplementary material for: Dermatologist-like explainable AI enhances trust and confidence in diagnosing melanoma
Source: Nat Commun. 2024 Jan 15;15:524. doi: 10.1038/s41467-023-43095-4 (PMC10789736; doi:10.1038/s41467-023-43095-4)
Supplement: Supplementary file 6 — Source Data [file 41467_2023_43095_MOESM6_ESM.zip › Source Data/Fig4a.xlsx]

## Sheet: Fig4a
participant	phase1	phase2	phase3
e10	44.6429	73.2143	73.2143
e12	58.9286	79.4643	80.3571
e13	87.5	80.3571	80.3571
e14	57.1429	75	75
e19	83.3333	79.4643	80.3571
e2	52.6786	52.6786	58.0357
e20	47.3214	81.25	81.25
e23	74.1071	72.3214	58.0357
e24	73.2143	87.5	87.5
e25	61.6071	48.2143	47.3214
e26	61.4286	66.9643	79.4643
e3	61.6071	79.4643	79.4643
e30	40.1786	72.3214	66.0714
e31	75	80.3571	67.8571
e32	92.8571	74.1071	81.25
e33	73.2143	74.1071	66.9643
e34	91.6667	86.6071	93.75
e35	60.7143	78.5714	65.1786
e4	79.4643	87.5	87.5
e41	50	58.0357	65.1786
e46	78.5714	87.5	81.25
e47	66.9643	58.9286	71.4286
e48	55.3571	68.75	62.5
e49	86.6071	81.25	68.75
e5	74.1071	65.1786	72.3214
e50	74.1071	87.5	67.8571
e51	79.4643	51.7857	80.3571
e52	66.0714	87.5	87.5
e54	60.7143	59.8214	60.7143
e56	80.3571	75	81.25
e59	66.9643	71.4286	72.3214
e6	93.75	80.3571	87.5
e62	75	87.5	87.5
e65	66.9643	65.1786	79.4643
e66	73.2143	87.5	87.5
e67	64.2857	50.8929	58.0357
e68	71.4286	75	75
e7	66.9643	73.2143	66.0714
e70	71.4286	81.25	74.1071
e71	58.9286	54.4643	56.25
e72	58.9286	66.0714	65.1786
e73	80.3571	81.25	87.5
e76	64.2857	93.75	68.75
e77	66.0714	86.6071	74.1071
e79	67.8571	86.6071	54.4643
e8	81.25	67.8571	73.2143
e80	67.8571	81.25	87.5
e81	61.6071	74.1071	46.4286
e83	66.0714	81.25	87.5
e84	73.2143	74.1071	74.1071
e86	51.7857	58.0357	58.9286
e9	80.3571	79.4643	79.4643
e94	46.4286	80.3571	73.2143
g10	61.6071	72.3214	74.1071
g101		81.25	81.25
g102		71.4286	78.5714
g103		58.3333	62.5
g104		47.3214	75
g105		68.75	68.75
g106		81.25	87.5
g107		66.9643	87.5
g11	74.1071	71.4286	66.0714
g14	56.25	66.0714	52.6786
g15	35.7143	33.3333	47.9167
g16	72.3214	74.1071	87.5
g19	60.7143	66.0714	58.9286
g21	74.1071	58.0357	87.5
g22	62.5	74.1071	74.1071
g23	49.1071	62.5	55.3571
g24	66.0714	72.3214	71.4286
g25	55.3571	72.3214	72.3214
g26	56.25	70	70
g27	71.4286	78.5714	92.8571
g28	80.3571	59.8214	73.2143
g29	67.8571	72.3214	72.3214
g3	60.7143	71.4286	71.4286
g30	79.4643	81.25	81.25
g31	61.6071	85.7143	78.5714
g32	73.2143	81.25	93.75
g33	47.3214	83.3333	61.9048
g34	86.6071	73.2143	86.6071
g35	80.3571	79.4643	86.6071
g36	87.5	87.5	80.3571
g37	47.3214	46.4286	54.4643
g38	47.3214	85.7143	66.9643
g39	52.0833	72.3214	72.3214
g40	74.1071	81.25	74.1071
g42	43.75	46.4286	46.4286
g43	60.7143	78.5714	92.8571
g44	80.3571	92.8571	92.8571
g48	86.6071	54.4643	73.2143
g49	57.1429	66.0714	79.4643
g5	66.0714	80.3571	66.9643
g50	68.75	68.75	68.75
g51	64.2857	67.8571	60.7143
g53	75	65.1786	64.2857
g55	58.0357	93.75	100
g57	61.6071	62.5	50
g6	85.7143	79.1667	85.4167
g60	67.8571	75	81.25
g61	61.6071	66.0714	71.4286
g65	59.8214	53.5714	53.5714
g66	58.9286	73.2143	86.6071
g69	59.8214	71.4286	78.5714
g71	41.0714	66.0714	72.3214
g73	60.7143	65.1786	65.1786
g75	56.25	65.1786	72.3214
g76	60.7143	85.4167	91.6667
g77	62.5	78.5714	79.4643
g78	75	75	80.3571
g79	53.5714	62.5	66.6667
g80	47.3214	64.5833	64.5833
g82	61.6071	71.4286	71.4286
g84	58.9286	60.7143	53.5714
g85	60.7143	80.3571	80.3571
g9	50	61.6071	55.3571
