# Supplementary material for: Dermatologist-like explainable AI enhances trust and confidence in diagnosing melanoma
Source: Nat Commun. 2024 Jan 15;15:524. doi: 10.1038/s41467-023-43095-4 (PMC10789736; doi:10.1038/s41467-023-43095-4)
Supplement: Supplementary file 6 — Source Data [file 41467_2023_43095_MOESM6_ESM.zip › Source Data/Supplementary_Fig2h.xlsx]

## Sheet: Extended_Data_Fig3h
participant	mask	baseline	our XAI
g80	8903	0.768334	4.28376e-11
g80	6917	0.442669	0.442703
g80	6901	0.366746	0.0671626
g80	7382	0.286357	0.0633031
g80	8545	0.45237	0.442904
g80	2147	0.670927	0.506208
g80	9128	0.382446	5.1878e-11
g80	9052	6.56685e-11	0.0776771
g80	1508	0.11357	0.216298
g80	1997	0.50381	6.80828e-11
g80	2141	0.802238	6.67379e-11
g80	1916	0.370024	5.4612e-11
g50	7175	0.465601	0.681645
g50	9001	0.219931	0.382204
g50	1237	0.305935	0.543593
g50	8387	0.422261	0.521342
g50	7033	0.241773	0.228214
g50	7055	0.522162	0.51691
g50	8759	0.679116	0.72115
g50	8679	0.453432	0.308494
g50	8333	0.749376	0.807934
g50	7873	0.580517	4.76894e-11
g50	2012	0.321606	0.410584
g50	1830	0.130214	0.0677757
g50	2266	0.514948	4.39232e-11
g40	9162	0.50669	0.513332
g40	9153	0.730041	0.727518
g40	8970	0.191875	5.134e-11
g40	7871	0.776159	0.80508
g40	1266	0.623112	0.858562
g40	1376	0.329082	0.255619
g40	2046	0.339228	0.295044
g49	8146	0.313212	0.163426
g49	6730	0.102991	4.04858e-10
g49	7113	0.183529	0.180829
g49	1467	0.295661	5.56607e-11
g49	8914	0.310247	8.00769e-11
g49	7826	0.243648	0.304452
g49	6921	0.100681	0.100681
g49	1633	0.534436	5.14324e-11
g49	2004	0.25584	6.05694e-10
g49	1696	0.792373	0.893994
g49	2205	8.04829e-11	0.376665
g55	8940	0.598956	0.701522
g55	8832	0.00131389	1.92864e-10
g55	7198	0.50421	0.498526
g55	8048	7.67813e-11	0.298427
g55	7370	0.0029083	0.167765
g55	1702	0.500271	5.95486e-11
g55	9078	0.000182548	8.40477e-11
g55	8193	0.441179	0.452303
g55	8132	0.537666	0.537666
g55	1881	0.0157426	5.56514e-11
g55	1995	0.0317709	0.0314899
g55	2286	0.541756	0.00595658
g55	1992	0.449304	0.374162
g77	8146	0.546236	0.526136
g77	8008	0.678299	0.674081
g77	7113	0.733486	0.774317
g77	1467	0.795355	0.0103085
g77	8683	0.808029	0.377809
g77	7826	0.180071	0.175814
g77	6780	0.582429	0.516649
g77	1633	0.427764	6.58371e-11
g77	2205	9.63484e-11	0.0644797
g3	7534	0.255064	0.118685
g3	1547	0.681878	0.743937
g3	2202	0.150046	0.150046
g3	8601	0.684297	1.90803e-10
g3	1991	0.182831	0.298364
g3	7169	0.254576	0.134718
g3	1839	0.185929	0.288956
g3	1622	0.824606	0.898425
g42	7439	0.617615	2.05761e-10
g42	2317	0.604071	0.41002
g42	6838	0.496902	0.598013
g42	2218	0.727461	3.72273e-11
g42	8645	0.453578	0.617901
g42	8932	0.813614	0.839726
g42	1850	0.620718	0.645178
g42	1498	0.553786	0.0776681
g42	2093	0.62086	0.611449
g60	8715	0.72405	0.742303
g60	2316	0.71145	4.32096e-11
g60	7115	0.210573	8.4674e-10
g60	6948	0.0759202	6.8278e-11
g60	7099	0.79043	0.48901
g60	1291	0.425972	0.411359
g60	2065	0.534463	4.90364e-11
g60	1464	0.641588	0.551445
g60	1998	0.789672	0.366706
g9	1227	0.728577	0.889572
g9	8383	0.0499369	0.0489477
g9	2025	0.347848	0.347848
g9	8889	0.58258	0.751342
g9	8126	0.632611	0.807439
g9	1928	0.373073	0.804655
g9	6869	0.246815	0.314623
g9	2117	0.203044	0.203044
g9	1307	7.7101e-11	0.451115
g9	1784	0.726645	0.843225
g9	1263	0.359324	7.85978e-11
g44	2171	0.587125	3.61441e-11
g44	8242	0.57255	6.80318e-11
g44	9148	0.233448	0.00564606
g44	8398	0.267079	0.0862003
g44	7121	0.473354	0.530033
g44	2315	0.65345	4.80908e-11
g44	1437	0.194423	0.0727654
g44	1766	0.374364	0.166961
g31	9061	0.452001	0.0246138
g31	7534	0.643227	0.365308
g31	8123	0.390975	0.434542
g31	1547	0.504097	0.557803
g31	8601	0.727239	5.83124e-11
g31	1991	0.571523	0.878576
g31	7169	0.634222	0.483339
g31	2121	0.817194	0.875511
g31	1839	0.523612	0.738759
g31	1622	0.840512	0.916121
g31	1802	0.517254	0.510886
g31	1946	0.767016	6.71276e-11
g43	7251	0.0792344	0.0766596
g43	8439	0.143743	0.370201
g43	1296	0.229238	1.2276e-10
g43	7268	0.151325	0.151409
g43	8446	0.344638	0.247769
g43	6711	0.0985869	0.302781
g43	8667	0.0779664	0.0939962
g43	1962	0.50063	0.196925
g43	1742	0.867208	1.18427e-10
g43	1558	7.82228e-11	0.10374
g53	7739	0.482083	0.489628
g53	8532	0.114774	1.63666e-09
g53	7124	0.511375	0.473084
g53	2211	0.0939418	0.391623
g53	2153	0.310264	0.184493
g53	8418	0.0744976	0.303953
g53	2247	0.213599	0.0467144
g53	1295	0.14217	0.141008
g53	1834	0.257215	0.285078
g6	9203	0.0751547	5.49722e-11
g6	8078	0.366005	0.158917
g6	6851	9.19456e-11	1.19048e-09
g6	2221	0.452828	0.265804
g6	2250	0.442543	0.799984
g6	8615	8.80669e-11	8.47817e-11
g6	8590	0.159344	0.748748
g6	1763	0.16409	0.16409
g6	1328	0.0227122	0.100502
g6	1427	0.00840477	5.37057e-10
g22	8387	0.696292	0.702875
g22	7033	0.495838	0.457987
g22	7055	0.529687	0.527002
g22	8679	0.496844	0.753995
g22	8333	0.850109	0.940085
g22	7873	0.444941	0.463116
g22	1830	0.529931	0.680256
g22	2266	0.417733	0.0849012
g39	1875	0.867489	0.885547
g39	7739	0.0709077	0.266414
g39	8532	0.286158	4.57038e-10
g39	7124	0.483139	0.771476
g39	2211	0.042066	0.275575
g39	2153	0.0792957	0.354099
g39	8418	0.217033	0.869009
g39	2247	0.699518	0.466644
g39	1487	0.257941	0.257941
g39	1295	0.52241	0.638752
g39	1834	0.636303	0.644696
g39	1409	0.438415	0.697751
g69	8940	0.534879	0.685508
g69	8832	6.69165e-11	2.03791e-10
g69	7198	0.410642	0.405727
g69	8048	0.408023	0.377616
g69	7370	9.04241e-11	0.176623
g69	1702	0.362675	6.98666e-11
g69	9078	9.3668e-11	8.60733e-11
g69	8193	0.3592	0.359323
g69	1995	0.176433	0.174986
g69	2286	0.183365	7.9968e-11
g69	1992	0.742557	0.755906
g61	9102	0.0961103	0.913098
g61	1482	0.673843	0.333217
g61	8120	0.0940082	0.0914972
g61	8330	0.330255	0.321223
g61	8110	0.488872	0.515895
g61	7278	0.761948	0.488803
g61	8176	0.748366	0.44431
g61	1529	0.622054	0.613693
g61	1563	0.268491	0.713379
g61	1541	0.409602	0.910198
g61	2070	0.747713	0.441435
g51	1227	0.314953	0.348826
g51	8383	0.412182	0.409564
g51	2025	0.288686	0.288686
g51	8889	0.245761	0.23682
g51	1928	0.271507	0.787427
g51	8480	0.451574	0.505769
g51	2117	0.182213	0.182213
g51	1307	8.02375e-11	0.38805
g51	1784	0.613542	0.579917
g51	1263	0.456265	6.59979e-11
g26	9162	0.513022	0.519719
g26	2253	0.690623	5.37374e-11
g26	9153	0.673308	0.687199
g26	8873	0.371011	0.378282
g26	9156	0.618582	0.607996
g26	8920	0.525717	0.563157
g26	7871	0.736579	0.77699
g26	1266	0.6462	0.8642
g26	7564	0.742291	0.793568
g26	2123	0.453001	0.455893
g26	1376	0.637688	0.692983
g26	2046	0.521175	0.724117
g26	2148	0.377542	0.924474
g28	8829	0.0943701	7.95672e-11
g28	7439	0.333799	4.662e-10
g28	2317	0.648941	0.282475
g28	6838	0.482382	0.565567
g28	7722	0.723969	5.65835e-11
g28	2218	0.433614	5.79173e-11
g28	8645	0.587851	0.799636
g28	1498	0.379853	0.0554675
g28	2093	0.199982	0.196044
g79	8383	0.380316	0.37706
g79	2025	0.3043	0.3043
g79	8889	0.725899	0.836041
g79	8126	0.649246	0.833693
g79	8480	0.426267	0.472683
g79	6869	0.400871	0.649793
g79	2117	0.169949	0.169949
g79	1233	0.0277095	0.00962622
g79	1307	8.1586e-11	0.360934
g79	1784	0.738098	0.899488
g79	1263	0.588993	5.61924e-11
g15	7251	0.0142461	0.013768
g15	8439	0.000168393	0.0976667
g15	1296	0.170347	1.4782e-10
g15	7268	0.0203056	0.0203176
g15	1962	0.0960101	0.0414732
g15	2226	0.737517	0.724376
g15	7624	0.403388	0.733735
g15	1558	0.0576443	0.492647
g15	1855	0.749738	0.744043
g78	7175	0.443528	0.601846
g78	9001	0.266647	0.490827
g78	1237	0.360754	0.765038
g78	8387	0.660176	0.732204
g78	7033	0.508783	0.454453
g78	8759	0.633373	0.679186
g78	8679	0.666607	0.393854
g78	8333	0.785303	0.888889
g78	7873	0.467799	0.480431
g78	2012	0.385332	0.550708
g78	1615	0.534658	0.57538
g78	1830	0.491569	0.288793
g78	2266	0.597808	0.0114487
g24	8903	0.798023	4.18953e-11
g24	6917	0.307991	0.308017
g24	6901	0.438481	4.02382e-11
g24	7382	0.349351	3.06194e-11
g24	8545	0.364807	0.350035
g24	2147	0.654079	0.499872
g24	9052	0.190404	0.327515
g24	1508	0.0752074	0.150046
g24	1997	0.883313	5.13057e-11
g24	2141	0.926194	8.78349e-11
g24	1916	0.242556	5.74383e-11
g5	1482	0.706793	0.404198
g5	8330	0.459673	0.448051
g5	8110	0.525898	0.551973
g5	7211	0.428191	0.404288
g5	7278	0.291906	0.203321
g5	8176	0.607546	0.341201
g5	6978	0.208174	0.564855
g5	1529	0.467743	0.592163
g5	1563	0.290171	0.667099
g5	1541	0.497591	0.727891
g5	2070	0.671183	0.364174
g35	8146	0.582151	0.527626
g35	6730	0.107246	2.8547e-10
g35	8008	0.636969	0.632758
g35	7113	0.561232	0.559085
g35	8683	0.783571	0.343124
g35	7826	0.331171	0.384603
g35	1633	0.0130487	6.81153e-11
g35	2004	0.240028	6.46831e-10
g35	2205	0.140039	0.775097
g11	7739	0.154519	0.385591
g11	8532	0.187767	5.31067e-10
g11	7124	0.444489	0.333494
g11	2211	0.496052	0.751859
g11	2153	0.248193	0.19009
g11	1213	0.0664676	0.0664676
g11	2247	0.208103	0.0797183
g11	8160	8.45451e-11	0.110835
g11	1834	0.158532	0.155634
g11	1409	0.420029	0.684682
g29	7251	0.146459	0.14186
g29	8439	0.0213186	0.424697
g29	1296	0.0869359	3.82117e-10
g29	7268	0.209982	0.210095
g29	8446	0.327061	0.119798
g29	6711	0.612391	0.886392
g29	8667	0.0459952	0.0704601
g29	1962	0.707785	0.225164
g29	2226	0.707451	0.694306
g29	7624	0.252613	0.624559
g29	1742	0.831311	1.33032e-10
g29	1558	8.54555e-11	0.0641602
g29	1855	0.693349	0.694722
g48	9203	0.436179	4.70256e-11
g48	8078	0.461377	0.159297
g48	2221	0.669397	0.368603
g48	8031	0.757096	0.519579
g48	8615	0.506689	5.1083e-11
g48	1763	0.296962	0.296962
g48	1427	0.0734987	5.16262e-10
g19	9102	0.105994	0.877847
g19	1482	0.777922	0.469707
g19	8120	0.391667	0.382802
g19	8330	0.366271	0.356464
g19	8110	0.495879	0.509504
g19	7211	0.594177	0.611736
g19	8176	0.365906	0.153864
g19	6978	7.96369e-11	0.191103
g19	7770	0.455509	0.461027
g19	1529	0.648976	0.35739
g19	1563	0.290146	0.565923
g19	1541	8.45952e-11	0.269379
g19	2070	0.587865	0.313286
g10	8903	0.820569	4.76576e-11
g10	8545	0.360934	0.346286
g10	1997	0.332321	7.56029e-11
g10	1916	0.00170503	6.93193e-11
g30	2171	0.509864	3.54811e-11
g30	8242	0.572035	6.07792e-11
g30	9148	0.148143	6.86342e-11
g30	7121	0.476865	0.499963
g30	2019	0.103728	0.313322
g30	2315	0.717774	4.39464e-11
g30	1649	0.28788	5.07872e-10
g30	1437	0.663517	0.355619
g30	1766	0.694731	0.522944
g30	1477	0.349251	4.19798e-11
g32	2128	0.169114	1.07875e-09
g32	8715	0.634086	0.643641
g32	2316	0.494404	6.20309e-11
g32	7115	0.177592	1.02249e-09
g32	6948	0.088745	6.79532e-11
g32	7099	0.854893	0.435874
g32	8472	0.536326	0.540888
g32	2065	0.158532	5.68279e-11
g32	1464	0.287138	0.333006
g32	1998	0.544805	0.200188
g36	1237	0.223088	0.220415
g36	7033	0.37154	0.148339
g36	7055	0.560837	0.555343
g36	8759	0.353675	0.351713
g36	8679	0.628714	0.564267
g36	8333	0.768607	0.838291
g36	7873	0.143865	5.80282e-11
g36	1615	0.5706	0.602442
g36	1830	0.325556	0.423848
g36	2266	0.693809	3.93144e-11
g14	8829	0.449799	6.67423e-11
g14	7439	0.89207	1.0203e-10
g14	2317	0.592235	0.331936
g14	6838	0.510186	0.61451
g14	7722	0.591933	6.1778e-11
g14	2218	0.741966	3.89666e-11
g14	8645	0.579714	0.658066
g14	8932	0.745141	0.854227
g14	1418	0.709118	0.758517
g14	1498	0.56899	0.224477
g14	2093	0.558874	0.550028
g85	7251	0.2024	0.196232
g85	8439	0.249805	0.587866
g85	1296	9.45448e-11	1.84843e-09
g85	7268	0.255386	0.255519
g85	8446	0.522314	0.174555
g85	6711	0.644317	0.860735
g85	1962	0.901208	0.389148
g85	1742	0.876098	1.09987e-10
g85	1558	6.64408e-11	0.181634
g85	1855	0.371101	0.39047
g76	1306	0.076225	6.12482e-11
g76	9203	0.519404	4.64749e-11
g76	8078	0.686895	0.376872
g76	6851	0.0205963	1.06553e-10
g76	2221	0.669886	0.368521
g76	8031	0.577332	0.3141
g76	8615	0.635687	6.03938e-11
g76	1763	0.17095	0.17095
g76	1328	0.536212	0.644817
g76	1427	0.520663	2.82566e-10
g82	9162	0.507086	0.513732
g82	2253	0.147656	8.76271e-11
g82	9153	0.724791	0.73436
g82	8873	0.0979816	0.0979816
g82	8970	0.33756	4.81696e-11
g82	8920	0.500941	0.529039
g82	1266	0.00197453	0.0180337
g82	7564	0.106415	0.102629
g82	2123	0.506786	0.510416
g82	1376	0.169294	0.293248
g82	2046	0.645415	0.189148
g82	2148	0.826611	0.262062
g16	2171	0.463145	2.82199e-11
g16	8242	0.743964	4.5108e-11
g16	9148	0.0457886	6.62252e-11
g16	8598	0.730787	0.7737
g16	8398	0.453861	0.332996
g16	7121	0.5917	0.672418
g16	2019	0.146059	0.43528
g16	2315	0.704339	4.10711e-11
g16	8109	9.33707e-11	0.122858
g16	1649	0.277478	4.9975e-10
g16	1437	0.656777	0.346764
g16	1766	0.511987	0.263983
g16	1477	0.443123	5.03423e-11
g23	8383	0.424361	0.423879
g23	2025	0.313986	0.313986
g23	8889	0.417908	0.404147
g23	8126	0.632342	0.776317
g23	2044	0.317801	0.317801
g23	8480	0.555758	0.64753
g23	2117	0.18632	0.18632
g23	1233	0.414675	0.217733
g23	1263	0.542751	0.00091334
g34	1306	0.543009	0.117936
g34	9203	0.384489	4.94096e-11
g34	2221	0.428404	0.185145
g34	8615	0.329593	5.81598e-11
g34	8590	0.135686	0.591706
g34	1763	0.164594	0.164594
g34	1792	0.432752	0.661697
g73	9061	0.496489	0.00778463
g73	7534	0.305302	0.144282
g73	8123	0.365503	0.401069
g73	1547	0.509843	0.530779
g73	2202	0.136131	0.136131
g73	8601	0.730355	9.12242e-11
g73	1991	0.603214	0.881298
g73	7169	0.225532	0.12287
g73	2121	0.63307	0.61932
g73	1839	0.143053	0.427677
g73	1622	0.807122	0.893754
g27	8940	0.418197	0.45038
g27	8832	0.111288	5.68666e-11
g27	7198	0.666135	0.65943
g27	8048	0.308371	0.454581
g27	7370	0.0209772	0.276037
g27	9078	0.00227828	7.55744e-11
g27	8193	0.60018	0.60872
g27	8132	0.652524	0.652524
g27	1881	0.250433	5.12426e-11
g27	1995	0.323421	0.320982
g27	1992	0.609036	0.632276
g65	1227	0.721352	0.898242
g65	8383	0.408357	0.404858
g65	8889	0.612568	0.79463
g65	2044	0.291017	0.291017
g65	8480	0.502167	0.573925
g65	6869	0.428435	0.69055
g65	2117	0.198528	0.198528
g65	1233	0.614667	0.354392
g65	1784	0.174775	0.13025
g65	1263	0.420254	7.45323e-11
g84	7439	0.170142	7.51315e-10
g84	2317	0.260611	0.0820037
g84	6838	0.161884	0.156154
g84	7722	0.181225	7.71129e-11
g84	2218	0.457972	5.92347e-11
g84	8645	0.236008	0.243946
g84	8932	0.746166	0.862588
g84	2182	0.339901	6.95797e-11
g84	1418	0.745665	0.834041
g84	1850	0.606514	0.649461
g84	1498	0.244667	0.0427209
g84	2093	0.185664	0.181979
g38	8903	0.772325	4.19833e-11
g38	6901	0.525199	6.17971e-11
g38	7382	0.288375	3.05792e-11
g38	8545	0.131099	0.125067
g38	9128	0.425651	5.01655e-11
g38	9052	0.191238	0.295362
g38	1997	0.422402	7.18701e-11
g38	1907	0.210476	0.620291
g38	2141	0.824235	6.99692e-11
g38	1916	0.307216	4.75896e-11
g37	1227	0.322311	0.346433
g37	8383	0.4	0.393476
g37	2025	0.332613	0.332613
g37	8889	0.645629	0.633955
g37	8126	0.641973	0.781524
g37	1928	0.293104	0.860033
g37	2044	0.262014	0.262014
g37	8480	0.441025	0.543079
g37	6869	0.535426	0.827428
g37	2117	0.166438	0.166438
g37	1784	0.4802	0.445584
g37	1263	0.638026	6.10687e-11
g57	7251	0.129706	0.125598
g57	8439	0.0227187	0.390212
g57	1296	0.124386	1.83554e-10
g57	7268	0.195508	0.195613
g57	8446	0.204616	0.0494859
g57	8667	0.653543	0.458471
g57	1962	0.897514	0.377637
g57	7624	0.377383	0.83532
g57	1558	0.0609656	0.442054
g21	8008	0.518094	0.521833
g21	7113	0.112292	0.110576
g21	7826	0.332299	0.433361
g21	6780	0.247756	0.139279
g21	2004	0.336679	4.50653e-10
g21	1696	0.733812	0.860364
g66	8903	0.215029	8.89284e-11
g66	6917	0.110505	0.110515
g66	6901	0.074385	0.0643094
g66	7382	0.303171	2.94707e-11
g66	8545	0.440283	0.423246
g66	2147	0.397136	0.220315
g66	9128	0.410505	5.05868e-11
g66	9052	0.182642	0.28329
g66	1508	0.0451859	0.0865586
g66	1997	0.362754	7.23589e-11
g66	2141	0.469891	3.03122e-10
g66	1916	0.195198	5.8931e-11
g33	1482	0.678849	0.556668
g33	8330	0.0649764	0.062926
g33	7211	0.720662	0.740167
g33	8176	0.799481	0.502314
g33	6978	0.571054	0.325851
g33	1529	0.475899	0.780908
g33	1541	0.167947	0.239134
g33	2070	0.7761	0.460411
g25	1875	0.867355	0.881058
g25	7739	0.518685	0.527023
g25	8532	0.519351	1.90114e-10
g25	7124	0.565827	0.529512
g25	2211	0.0551583	0.269734
g25	2153	0.00219234	0.272615
g25	1213	0.0823541	0.0823541
g25	1487	0.219462	0.219462
g25	1834	0.156164	0.153305
g25	1409	0.426721	0.737441
g75	1482	0.702275	0.511915
g75	8110	0.496395	0.523428
g75	7211	0.617511	0.602474
g75	7278	0.560997	0.404995
g75	8176	0.773969	0.492426
g75	6978	0.329417	0.510343
g75	7770	0.677995	0.688703
g75	1529	0.545198	0.695982
g75	1563	0.219329	0.738408
g75	1541	0.380192	0.90148
g75	2070	0.797551	0.410632
e79	8146	0.217723	0.0867228
e79	8008	0.584729	0.588758
e79	7113	0.0856462	0.0843192
e79	8683	0.244534	0.0542134
e79	7826	0.445345	0.51145
e79	6780	0.476384	0.507298
e79	1633	0.498434	6.37755e-11
e79	2004	0.247442	6.26959e-10
e10	9001	0.261123	0.456831
e10	1237	0.325754	0.615353
e10	8387	0.58114	0.58114
e10	7033	0.516534	0.437666
e10	7055	0.567922	0.562385
e10	8759	0.619807	0.663476
e10	8679	0.471351	0.786906
e10	7873	0.414731	0.541769
e10	2012	0.364464	0.490687
e10	1830	0.494423	0.741983
e10	2266	0.413069	0.112336
e66	7175	0.477315	0.668072
e66	9001	0.222204	0.380899
e66	8387	0.638069	0.694949
e66	7033	0.336271	0.225655
e66	7055	0.503764	0.498635
e66	8759	0.306564	0.315441
e66	8679	0.750362	0.488902
e66	8333	0.74056	0.801668
e66	7873	0.442008	0.189747
e66	1615	0.497084	0.508435
e66	1830	0.635237	0.297185
e66	2266	0.538045	3.64937e-11
e77	9102	0.0972872	0.901088
e77	1482	0.783576	0.448701
e77	8120	0.260809	0.254438
e77	8330	0.381029	0.370917
e77	8110	0.495263	0.525922
e77	7211	0.769639	0.788569
e77	7278	0.457044	0.461979
e77	8176	0.777814	0.471391
e77	6978	0.354745	0.477724
e77	7770	0.68587	0.692927
e77	1529	0.547906	0.692891
e77	1563	0.274541	0.694164
e77	1541	0.379388	0.901039
e77	2070	0.802231	0.463228
e19	7534	0.668083	0.501319
e19	1547	0.602788	0.611963
e19	2202	0.162241	0.162241
e19	8601	0.649908	4.86476e-11
e19	1991	0.645274	0.901702
e19	7169	0.608648	0.468743
e19	1839	0.541107	0.795443
e19	1622	0.831701	0.892284
e19	1802	0.483792	0.499022
e19	1946	0.767711	6.21968e-11
e76	8715	0.640562	0.650168
e76	2316	0.700779	4.46728e-11
e76	2267	7.92016e-11	0.395235
e76	7115	0.312426	5.38213e-10
e76	6948	0.0701856	6.84229e-11
e76	7099	0.674472	0.413241
e76	8472	0.539817	0.544397
e76	8421	0.568083	0.609227
e76	1291	0.623001	0.666794
e76	2124	0.52466	0.51646
e76	1464	0.601797	0.350025
e76	2128	0.813641	1.26887e-10
e76	1998	0.805791	0.464912
e9	8146	0.534337	0.269048
e9	8008	0.704131	0.702017
e9	7113	0.467669	0.437877
e9	1467	0.15345	5.86201e-11
e9	8683	0.428314	0.103381
e9	7826	0.397197	0.393294
e9	6780	0.351105	0.149131
e9	6921	0.202559	0.216773
e9	2004	0.310765	4.92368e-10
e47	9061	0.429863	0.0984304
e47	7534	0.702865	0.474337
e47	1547	0.562525	0.584775
e47	8601	0.765091	6.28694e-11
e47	1991	0.627453	0.918976
e47	7169	0.588708	0.457685
e47	1839	0.457039	0.766449
e47	1802	0.491673	0.515154
e14	9162	0.422177	0.42803
e14	2253	0.684733	4.73261e-11
e14	9153	0.778635	0.883443
e14	8970	0.798351	0.291816
e14	9156	0.869669	0.881385
e14	8920	0.454066	0.464591
e14	1266	0.342323	0.565249
e14	7564	0.78217	0.809664
e14	2123	0.404841	0.407507
e14	1376	0.579222	0.735596
e14	2046	0.468119	0.791202
e14	2148	0.442317	0.814269
e59	7251	0.199013	0.192937
e59	8439	9.72952e-11	0.014523
e59	1296	0.233119	1.18189e-10
e59	7268	0.160469	0.160557
e59	8446	0.432231	0.319034
e59	6711	9.53834e-11	0.0530635
e59	8667	0.534865	0.523635
e59	1962	0.895884	0.380554
e59	1742	0.235894	7.45156e-10
e59	1558	7.07064e-11	0.151216
e59	1855	0.337556	0.348053
e35	1482	0.681856	0.41283
e35	8120	0.178915	0.174344
e35	8330	0.426959	0.415941
e35	8110	0.536174	0.579033
e35	7211	0.462505	0.437219
e35	7278	0.625548	0.479702
e35	8176	0.306875	0.142286
e35	6978	0.340228	0.560914
e35	7770	0.708938	0.743973
e35	1563	0.29994	0.679351
e35	2070	0.478126	0.227917
e80	7175	0.462416	0.697038
e80	1237	0.423424	0.90119
e80	8387	0.68283	0.707748
e80	7033	0.498782	0.506609
e80	7055	0.482268	0.477288
e80	8759	0.652858	0.70742
e80	8679	0.506997	0.741352
e80	8333	0.733612	0.785061
e80	7873	0.440111	0.489368
e80	2012	0.320453	0.410828
e80	1615	0.461585	0.471243
e80	1830	0.539077	0.666649
e80	2266	0.435889	0.0410281
e83	1875	0.873958	0.916143
e83	8532	0.568859	1.6129e-10
e83	7124	0.178831	0.482527
e83	2211	0.0563124	0.317837
e83	2153	0.594878	0.57501
e83	1213	0.234031	0.234031
e83	2247	0.694869	0.546171
e83	1487	0.255974	0.255974
e83	1834	0.674115	0.690162
e83	1409	0.414717	0.705775
e65	8146	0.142685	0.0554297
e65	6730	0.00620797	6.40205e-10
e65	8008	0.6698	0.665614
e65	7113	0.0550388	0.0541726
e65	1467	0.499067	0.0332959
e65	7826	0.223717	0.218553
e65	6780	0.254109	0.109322
e65	6921	0.724177	0.850091
e65	2004	0.0967772	1.49477e-09
e65	1696	0.783015	0.906275
e65	2205	0.156857	0.776295
e71	8940	0.642717	0.796492
e71	8832	0.0776826	7.71962e-11
e71	7198	0.439555	0.434388
e71	8048	0.379699	0.43912
e71	7370	0.0113074	0.2168
e71	1702	0.681	4.17119e-11
e71	9078	0.446998	0.0432666
e71	8193	0.392908	0.39404
e71	8132	0.464387	0.464387
e71	1881	0.44196	0.0123211
e71	1995	0.232632	0.230783
e71	2286	0.547596	0.0114233
e71	1992	0.720704	0.737259
e54	8903	0.73439	3.85669e-11
e54	6901	0.403289	0.104333
e54	8545	0.499593	0.494114
e54	2147	0.720958	0.542241
e54	9128	0.536439	4.70987e-11
e54	9052	0.397159	0.473022
e54	1508	0.179278	0.33095
e54	1997	0.890313	4.33877e-11
e54	2141	0.762498	6.13949e-11
e54	1916	0.385124	0.00988821
e33	7534	0.137515	0.0617629
e33	8123	0.054096	0.0519166
e33	1547	0.623704	0.673495
e33	2202	0.0836357	0.0836357
e33	8601	0.549338	2.10084e-10
e33	1991	0.251811	0.302975
e33	7169	0.104806	0.046219
e33	1839	8.80204e-11	0.176683
e33	1622	0.0553852	0.128115
e33	1802	0.22342	0.219741
e33	1946	0.759251	7.48167e-11
e49	9102	8.87784e-11	0.179155
e49	1482	0.127389	0.0312715
e49	8120	0.1526	0.148646
e49	8330	0.382725	0.372578
e49	8110	0.473771	0.487151
e49	7278	0.145231	0.126009
e49	8176	0.396727	0.190546
e49	6978	0.215591	0.763008
e49	7770	0.4998	0.465426
e49	1529	0.520215	0.263055
e49	1563	0.225071	0.433169
e49	1541	0.159644	0.239838
e49	2070	0.204972	0.0893184
e8	1306	0.394718	5.40394e-11
e8	9203	0.433466	5.07769e-11
e8	8078	0.36837	0.169721
e8	6851	0.0120482	1.41603e-10
e8	2221	0.768467	0.454722
e8	8031	0.276619	0.130087
e8	8615	0.484236	5.57165e-11
e8	1763	0.158363	0.158363
e8	1328	0.200466	0.200466
e8	1427	0.565693	2.52461e-10
e51	8146	0.801587	0.605124
e51	8008	0.716756	0.719646
e51	7113	0.258395	0.254748
e51	1467	0.644976	4.16927e-11
e51	8914	0.240911	5.6443e-11
e51	8683	0.738189	0.416137
e51	7826	0.329502	0.529718
e51	6780	0.423326	0.57121
e51	1633	0.790185	3.6266e-11
e51	2004	0.352409	4.28082e-10
e51	1696	0.656565	0.724319
e51	2205	0.123899	0.757923
e26	7382	0.264033	3.29511e-11
e26	2147	0.67198	0.505889
e26	9128	0.343211	5.2154e-11
e26	1997	0.903442	4.76259e-11
e26	1907	0.230893	0.649623
e26	2141	0.815537	6.86059e-11
e26	1916	0.386593	2.66078e-11
e84	9162	0.510193	0.516865
e84	9153	0.719292	0.715844
e84	8873	0.347655	0.354214
e84	8970	0.225858	4.94218e-11
e84	9156	0.648994	0.638661
e84	8920	0.505669	0.54724
e84	7871	0.717157	0.733832
e84	1266	0.0371512	0.200277
e84	7564	0.768985	0.791872
e84	2123	0.496328	0.499408
e84	1376	0.300425	0.0454282
e84	2046	0.538026	0.704182
e84	2148	0.0366254	0.0367791
e62	2128	0.83422	1.21966e-10
e62	2316	0.513449	4.76508e-11
e62	2267	7.83085e-11	0.413499
e62	7115	0.355967	4.60193e-10
e62	6948	0.1082	6.74582e-11
e62	7099	0.616465	0.338147
e62	2065	0.629149	4.68626e-11
e62	1464	0.540267	0.542303
e62	1998	0.725711	0.398935
e86	7439	0.520835	2.49813e-10
e86	2317	0.411678	0.212826
e86	6838	0.532795	0.590191
e86	7722	0.611799	6.10091e-11
e86	2218	0.500609	5.40132e-11
e86	8645	0.363178	0.523719
e86	8932	0.482418	0.498034
e86	2182	0.444365	6.45911e-11
e86	1418	0.0552165	0.0542892
e86	1850	0.676828	0.747081
e86	1498	0.306732	0.0390701
e86	2093	0.290581	0.285141
e68	8903	0.395495	7.66166e-11
e68	6917	0.0593581	0.0593638
e68	6901	0.0844005	0.0342993
e68	7382	0.00338928	7.39426e-11
e68	8545	0.419901	0.403449
e68	2147	0.20911	0.12125
e68	9128	0.345332	5.43715e-11
e68	9052	0.202274	0.123711
e68	1508	9.70968e-11	0.0510729
e68	1997	0.145945	8.42744e-11
e68	2141	0.201111	8.91266e-10
e68	1916	0.210463	6.52061e-11
e25	1227	0.322446	0.38213
e25	8383	0.255367	0.250832
e25	1928	0.0943216	0.598992
e25	6869	0.428149	0.807456
e25	1784	0.325841	0.346661
e25	1263	0.44432	6.87332e-11
e3	8439	8.63111e-11	0.0922893
e3	8446	0.102118	0.0212951
e3	6711	0.189755	0.179571
e3	8667	0.274202	0.163046
e3	1962	0.87224	0.404223
e3	2226	0.799881	0.783262
e3	7624	0.383566	0.74696
e3	1742	0.266222	6.07533e-10
e3	1558	7.62021e-11	0.115809
e3	1855	0.0810707	0.0780775
e5	9061	0.362628	0.00045162
e5	7534	0.255801	0.119886
e5	8123	0.341836	0.371851
e5	1547	0.789569	0.768202
e5	2202	0.132664	0.132664
e5	8601	0.0540274	4.66636e-10
e5	7169	0.270966	0.165875
e5	1839	0.231577	0.353598
e5	1622	0.243612	0.242066
e5	1946	0.00174535	7.02741e-10
e13	1875	0.879876	0.922368
e13	7739	0.480628	0.488158
e13	8532	0.184022	9.83284e-10
e13	7124	0.407868	0.620193
e13	2211	0.0389164	0.293263
e13	2153	0.138862	0.0900901
e13	8418	0.00462741	0.369051
e13	2247	0.235204	0.0645335
e13	1487	0.305588	0.305588
e13	1834	0.19106	0.187627
e4	2171	0.426671	0.0009667
e4	8242	0.733966	4.14233e-11
e4	8598	0.673965	0.684084
e4	8398	0.612891	0.6153
e4	7121	0.550354	0.615122
e4	2019	0.549879	0.72295
e4	2315	0.766851	3.39328e-11
e4	1433	0.806736	0.903091
e4	1649	0.435474	1.844e-10
e4	1437	0.815548	0.452632
e4	1766	0.56537	0.471252
e4	1477	0.565292	3.20904e-11
e6	2128	0.29296	5.12295e-10
e6	8715	0.700053	0.713968
e6	2316	0.504289	5.50055e-11
e6	7115	0.0903815	2.10526e-09
e6	6948	0.107843	6.74673e-11
e6	7099	0.466864	0.250592
e6	8472	0.0494703	0.0120377
e6	8421	0.380725	0.397683
e6	1291	0.620567	0.604258
e6	2065	0.281092	4.73979e-11
e6	1464	0.776371	0.572033
e6	2124	0.413406	0.406466
e6	1998	0.524279	0.182516
e34	2128	0.180401	1.00503e-09
e34	8715	0.659968	0.673054
e34	2316	0.0652042	8.259e-11
e34	6948	0.0738893	6.83293e-11
e34	7099	0.123975	0.0550846
e34	1291	0.536493	0.519339
e34	2065	0.139242	5.71951e-11
e34	1464	0.523079	0.357926
e34	1998	0.0103093	0.00423315
e46	2171	7.20357e-11	7.20357e-11
e46	8242	0.740208	4.67028e-11
e46	9148	0.132987	4.15317e-11
e46	8398	0.307327	0.142799
e46	7121	0.56456	0.608291
e46	2019	0.571201	0.763666
e46	2315	0.757347	4.4837e-11
e46	1649	0.322945	3.27225e-10
e46	1437	0.703589	0.364232
e46	1766	0.740835	0.525305
e46	1477	0.512299	3.82717e-11
e73	7251	0.0336991	0.0325788
e73	8439	9.17263e-11	0.0523983
e73	6711	0.0694038	0.290927
e73	8667	0.182703	0.0727416
e73	1962	0.29739	0.153729
e73	1742	0.8186	1.3624e-10
e73	1558	9.19879e-11	0.0326223
e73	1855	0.695563	0.689478
e2	8829	0.494337	6.50787e-11
e2	7439	0.188611	9.56938e-10
e2	2317	0.401577	0.166104
e2	6838	0.524626	0.623279
e2	1252	9.23191e-11	0.146972
e2	7722	0.545191	6.35768e-11
e2	2218	0.510666	5.68182e-11
e2	8645	0.580726	0.813884
e2	8932	0.807162	0.91049
e2	2182	0.427754	6.94059e-11
e2	1850	0.685879	0.713357
e2	1498	0.376183	0.121404
e2	2093	0.563413	0.554522
e94	7175	0.49766	0.72362
e94	9001	0.201251	0.38986
e94	1237	0.384611	0.752603
e94	8387	0.766452	0.790347
e94	7033	0.679147	0.312162
e94	7055	0.207217	0.204694
e94	8759	0.659828	0.696295
e94	8679	0.553512	0.686544
e94	8333	0.775361	0.872689
e94	7873	0.352251	0.518855
e94	2012	0.343135	0.440806
e94	1615	0.4929	0.520753
e94	1830	0.607474	0.224361
e94	2266	0.553265	4.94609e-11
e23	6730	0.183257	2.10438e-10
e23	7113	0.38818	0.356792
e23	1467	0.57207	4.89428e-11
e23	8914	0.277473	7.50075e-11
e23	8683	0.344828	0.0808935
e23	7826	0.511274	0.600611
e23	6780	0.480786	0.307644
e23	6921	0.744577	0.905468
e23	1633	0.000893336	7.42942e-11
e23	1696	0.176134	0.116904
e23	2205	9.56114e-11	0.0768728
e50	9203	0.633707	4.07515e-11
e50	8078	0.667535	0.339695
e50	6851	0.00354984	1.25109e-10
e50	2221	0.777565	0.468883
e50	8031	0.612115	0.321529
e50	2250	0.43671	0.751176
e50	8615	0.504403	2.77878e-11
e50	8590	0.118134	0.569711
e50	1763	0.176267	0.176267
e50	1328	0.549499	0.628822
e50	1792	0.428087	0.646501
e50	1427	0.55498	2.59067e-10
e32	8242	0.469539	7.38498e-11
e32	9148	0.0676335	6.62998e-11
e32	8598	0.785599	0.796065
e32	8398	0.495992	0.35083
e32	7121	0.541461	0.559126
e32	2019	0.118915	0.358901
e32	2315	0.0448379	6.94927e-11
e32	8109	8.55945e-11	0.275764
e32	1433	0.388568	0.378332
e32	1649	0.032921	2.1097e-09
e32	1437	0.775072	0.449902
e32	1766	0.497942	0.220018
e32	1477	0.53049	3.17864e-11
e7	9102	0.114087	0.900366
e7	8120	0.110337	0.107415
e7	8330	0.144917	0.140527
e7	8110	0.244909	0.26784
e7	7211	0.447521	0.42283
e7	8176	0.488554	0.235246
e7	7770	0.758438	0.810305
e7	1529	0.461346	0.352914
e7	1563	0.298502	0.647728
e7	2070	0.627586	0.310294
e52	1237	0.00298478	0.00294464
e52	8387	0.281046	0.287649
e52	7033	0.104238	0.0533965
e52	7055	0.53457	0.529237
e52	8759	8.72524e-11	0.000520427
e52	8679	0.0600016	0.0875498
e52	8333	0.783785	0.865535
e52	7873	6.92857e-11	0.27013
e52	2012	0.167195	0.272096
e52	2266	0.690452	0.00249282
e30	7439	0.145945	1.26582e-09
e30	2317	0.203302	0.0566535
e30	6838	0.165483	0.198609
e30	7722	0.710087	5.70907e-11
e30	2218	0.431752	6.05217e-11
e30	8645	0.569883	0.728531
e30	8932	0.17342	0.395555
e30	2182	0.539921	6.09868e-11
e30	1850	0.629026	0.649845
e30	1498	0.837998	0.0864393
e67	1227	0.713981	0.903303
e67	8383	0.389382	0.388675
e67	8126	0.695943	0.821211
e67	2044	0.302723	0.302723
e67	8480	0.454163	0.519655
e67	6869	0.435786	0.751775
e67	2117	0.210892	0.210892
e67	1307	7.83515e-11	0.425972
e67	1784	0.433591	0.614008
e67	1263	0.423308	5.93261e-11
e12	8903	0.409583	7.37191e-11
e12	6917	0.209916	0.209935
e12	6901	0.403981	5.52181e-11
e12	7382	0.262095	2.9849e-11
e12	8545	0.289561	0.27732
e12	2147	0.169876	0.180114
e12	9128	0.342843	5.4484e-11
e12	9052	0.144559	0.199746
e12	1508	0.129765	0.232943
e12	1997	0.506744	6.30199e-11
e12	2141	0.476613	2.85959e-10
e12	1916	0.395552	4.98902e-11
e20	2128	0.702318	5.74845e-11
e20	8715	0.627661	0.609944
e20	2316	0.724701	3.57054e-11
e20	2267	8.05477e-11	0.367702
e20	7115	0.288102	5.92066e-10
e20	6948	0.0520186	6.888e-11
e20	7099	0.81126	0.475541
e20	8472	0.56409	0.568796
e20	8421	0.66725	0.685414
e20	1291	0.6873	0.745204
e20	2065	0.554453	4.71587e-11
e20	1464	0.696632	0.470921
e20	2124	0.72995	0.722873
e20	1998	0.71967	0.406518
e48	2128	0.778629	1.49745e-10
e48	8715	0.720821	0.763052
e48	2316	0.68703	4.36015e-11
e48	2267	8.80127e-11	0.214851
e48	7115	0.0499369	3.89105e-09
e48	6948	0.079602	6.81849e-11
e48	7099	0.579262	0.271019
e48	8472	0.758257	0.889857
e48	8421	0.370876	0.382616
e48	1464	0.574664	0.44362
e48	2124	0.473612	0.465958
e48	1998	0.816022	0.471665
e72	7439	0.515566	3.46069e-11
e72	2317	0.538556	0.424471
e72	6838	0.480427	0.556427
e72	1252	9.12909e-11	0.16761
e72	7722	0.644848	5.96979e-11
e72	2218	0.590318	0.00250577
e72	8645	0.47209	0.584055
e72	8932	0.748307	0.86801
e72	2182	0.697888	3.56049e-11
e72	1498	0.85397	0.0860679
e72	2093	0.58936	0.580226
e56	9153	0.70549	0.698253
e56	8970	0.839703	0.178027
e56	9156	0.554724	0.544799
e56	7871	0.689376	0.708133
e56	1266	0.556355	0.785016
e56	7564	0.395352	0.411608
e56	2123	7.35456e-11	0.0552632
e56	1376	0.6205	0.66989
e56	2046	0.519444	0.304722
e56	2148	0.393461	0.899094
e31	7251	0.189428	0.183615
e31	8439	0.193395	0.550029
e31	8446	0.429109	0.845414
e31	6711	0.637081	0.895633
e31	8667	0.555122	0.498917
e31	1962	0.780686	0.306233
e31	2226	0.725102	0.711809
e31	7624	0.394431	0.757385
e31	1742	0.865917	1.19574e-10
e31	1558	7.17515e-11	0.144173
e31	1855	0.767305	0.784558
e24	7175	0.470604	0.664173
e24	9001	0.235489	0.412025
e24	1237	0.391218	0.891368
e24	8387	0.679412	0.766072
e24	7033	0.520377	0.456431
e24	7055	0.545191	0.539792
e24	8759	0.661772	0.706774
e24	8679	0.515407	0.731071
e24	8333	0.736981	0.798516
e24	7873	0.532586	4.89692e-11
e24	2012	0.352558	0.468312
e24	1830	0.523305	0.693061
e24	2266	0.409572	0.0819768
e81	2025	0.276934	0.276934
e81	8889	0.617307	0.781965
e81	8126	0.737999	0.83133
e81	1928	0.199854	0.823713
e81	2044	0.256277	0.256277
e81	8480	0.506798	0.628681
e81	1233	0.372896	0.626569
e81	1263	0.510944	2.84511e-11
