# Supplementary material for: Dermatologist-like explainable AI enhances trust and confidence in diagnosing melanoma
Source: Nat Commun. 2024 Jan 15;15:524. doi: 10.1038/s41467-023-43095-4 (PMC10789736; doi:10.1038/s41467-023-43095-4)
Supplement: Supplementary file 6 — Source Data [file 41467_2023_43095_MOESM6_ESM.zip › Source Data/Supplementary_Fig2d.xlsx]

## Sheet: Extended_Data_Fig3d
participant	mask	baseline	our XAI
g80	8903	0.775446	0.819857
g80	6917	0.442703	0.44038
g80	6901	0.740099	0.784584
g80	7382	0.501375	0.711831
g80	8545	0.454057	0.112904
g80	2147	0.67635	0.794829
g80	9128	0.460315	0.464827
g80	9052	0.327989	0.313141
g80	1508	0.216298	0.0473605
g80	1997	0.150938	0.476803
g80	2141	0.533333	0.918822
g80	1916	0.0638705	0.444378
g50	7175	0.347899	5.01983e-11
g50	9001	0.382204	0.090243
g50	1237	0.057399	0.525391
g50	8387	0.0847286	0.693025
g50	7033	0.257241	0.500837
g50	7055	0.522162	0.522123
g50	8759	0.672813	0.794748
g50	8679	0.408714	0.402526
g50	8333	0.694144	0.807934
g50	7873	0.0797324	0.488261
g50	2012	0.42015	0.409639
g50	1830	0.0172867	0.210797
g50	2266	0.525694	0.408587
g40	9162	0.50669	0.691016
g40	9153	0.607219	0.715823
g40	8970	0.190433	0.182707
g40	7871	0.764436	0.814651
g40	1266	0.447932	0.835439
g40	1376	0.345243	0.24289
g40	2046	0.383674	0.263155
g49	8146	0.400769	0.331473
g49	6730	0.344954	0.278527
g49	7113	0.114389	0.171733
g49	1467	0.279528	0.259093
g49	8914	0.0903925	0.67127
g49	7826	0.311291	5.40541e-10
g49	6921	0.0893263	0.0929176
g49	1633	0.416138	0.183018
g49	2004	8.55652e-11	6.05694e-10
g49	1696	0.461809	0.856316
g49	2205	0.0164185	0.384547
g55	8940	0.442078	0.630111
g55	8832	0.113133	0.676434
g55	7198	0.50421	0.126328
g55	8048	0.136671	0.0519356
g55	7370	0.17577	0.0378155
g55	1702	6.76956e-11	0.488293
g55	9078	0.0549471	0.1376
g55	8193	0.324075	0.455644
g55	8132	0.5365	0.137007
g55	1881	0.346338	0.565319
g55	1995	0.0317709	0.00643649
g55	2286	0.522967	0.747721
g55	1992	0.604735	0.349423
g77	8146	0.406847	0.655052
g77	8008	0.634712	0.537871
g77	7113	0.514431	0.726055
g77	1467	0.728104	0.851799
g77	8683	0.66771	0.809568
g77	7826	0.180071	1.00705e-09
g77	6780	0.525443	0.707619
g77	1633	0.413681	0.0741853
g77	2205	9.63484e-11	0.066095
g3	7534	0.255064	0.202446
g3	1547	0.583628	0.669561
g3	2202	0.150046	0.0319278
g3	8601	0.658637	0.645938
g3	1991	0.169494	0.295649
g3	7169	0.313706	0.198046
g3	1839	0.131067	0.158684
g3	1622	0.73992	0.903415
g42	7439	0.0482009	0.606495
g42	2317	0.524342	0.664405
g42	6838	0.555273	0.654125
g42	2218	0.32371	0.87864
g42	8645	0.543086	0.454984
g42	8932	0.738373	0.918851
g42	1850	0.607972	0.687469
g42	1498	0.323654	0.537671
g42	2093	0.555311	0.609059
g60	8715	0.04098	0.707346
g60	2316	0.660227	0.750259
g60	7115	0.210573	8.4674e-10
g60	6948	0.0759202	0.0156608
g60	7099	0.423832	0.857665
g60	1291	0.182873	0.398328
g60	2065	0.128505	0.451991
g60	1464	0.686292	0.690933
g60	1998	0.791409	0.615831
g9	1227	0.811529	0.931251
g9	8383	0.0499369	0.0101917
g9	2025	0.329574	0.0808201
g9	8889	0.545496	0.79061
g9	8126	0.764142	0.80625
g9	1928	0.467175	0.837887
g9	6869	0.283621	0.239413
g9	2117	0.203044	0.0442019
g9	1307	0.45108	0.110096
g9	1784	0.775437	0.796224
g9	1263	0.355118	0.0758231
g44	2171	0.322478	0.520035
g44	8242	0.456386	0.5527
g44	9148	0.0332482	0.412955
g44	8398	0.367599	0.187956
g44	7121	0.534677	0.528885
g44	2315	0.499375	0.644049
g44	1437	0.251706	0.280624
g44	1766	0.393925	0.345203
g31	9061	0.440786	0.53541
g31	7534	0.685785	0.563394
g31	8123	0.416319	0.449081
g31	1547	0.354385	0.682099
g31	8601	0.700607	0.733346
g31	1991	0.687639	0.866386
g31	7169	0.633779	0.677013
g31	2121	0.667424	0.883915
g31	1839	0.595814	0.753036
g31	1622	0.754961	0.913323
g31	1802	0.513722	0.444347
g31	1946	0.630169	0.818281
g43	7251	0.0792344	0.0163669
g43	8439	0.470415	0.673997
g43	1296	0.450885	0.807736
g43	7268	0.151409	0.0322366
g43	8446	0.38779	0.432521
g43	6711	0.0999014	0.330197
g43	8667	0.289288	0.260719
g43	1962	0.472203	0.530585
g43	1742	0.48171	0.871157
g43	1558	7.82411e-11	0.289616
g53	7739	0.482083	0.482083
g53	8532	0.114774	0.105408
g53	7124	0.462904	0.74378
g53	2211	0.41586	0.124626
g53	2153	0.195503	0.320339
g53	8418	0.303035	0.296622
g53	2247	0.213599	0.183697
g53	1295	0.14217	0.132231
g53	1834	0.251678	0.293732
g6	9203	0.0576481	0.176124
g6	8078	0.331651	0.30272
g6	6851	9.19456e-11	0.118846
g6	2221	0.293763	0.434067
g6	2250	0.388988	0.785898
g6	8615	8.80669e-11	0.076555
g6	8590	0.554454	0.704545
g6	1763	0.16409	0.0351262
g6	1328	9.46342e-11	0.0811492
g6	1427	0.0127753	7.97512e-11
g22	8387	0.533599	0.725114
g22	7033	0.495838	0.560112
g22	7055	0.532319	0.53228
g22	8679	0.496844	0.63979
g22	8333	0.793096	0.919042
g22	7873	0.566492	0.756798
g22	1830	0.531417	0.68784
g22	2266	0.431124	0.646024
g39	1875	0.714485	0.869295
g39	7739	0.31766	0.142318
g39	8532	0.353894	0.33227
g39	7124	0.394945	0.586211
g39	2211	0.297659	0.0269697
g39	2153	0.683795	0.678839
g39	8418	0.79089	0.880975
g39	2247	0.720303	0.818795
g39	1487	0.257941	6.72948e-10
g39	1295	0.57527	0.630255
g39	1834	0.624631	0.616085
g39	1409	0.518101	0.698893
g69	8940	0.410659	0.572992
g69	8832	0.0910125	0.646858
g69	7198	0.410642	0.0982774
g69	8048	0.527316	0.594446
g69	7370	0.185008	0.0399617
g69	1702	0.000325415	0.307305
g69	9078	0.119895	0.0529912
g69	8193	0.290494	0.362138
g69	1995	0.176433	0.037969
g69	2286	0.137563	0.117253
g69	1992	0.745311	0.779779
g61	9102	0.691189	0.921966
g61	1482	0.490158	0.867195
g61	8120	0.0940082	2.0202e-09
g61	8330	0.330255	0.0761105
g61	8110	0.515933	0.487495
g61	7278	0.647838	0.768485
g61	8176	0.412042	0.867275
g61	1529	0.567105	0.627671
g61	1563	0.407809	0.687644
g61	1541	0.558743	0.90977
g61	2070	0.753398	0.863571
g51	1227	0.355428	0.334335
g51	8383	0.416285	0.0998978
g51	2025	0.28681	0.0652798
g51	8889	0.146303	0.216908
g51	1928	0.422586	0.80782
g51	8480	0.501154	0.126818
g51	2117	0.182213	0.0393107
g51	1307	0.388019	0.0918771
g51	1784	0.544581	0.602093
g51	1263	0.386457	0.140919
g26	9162	0.513022	0.698091
g26	2253	0.657683	1.25047e-10
g26	9153	0.549877	0.675807
g26	8873	0.378282	0.0891521
g26	9156	0.599587	0.618032
g26	8920	0.540986	0.76336
g26	7871	0.714882	0.791395
g26	1266	0.445049	0.86471
g26	7564	0.676021	0.778109
g26	2123	0.43648	0.701029
g26	1376	0.612175	0.686457
g26	2046	0.521175	0.619263
g26	2148	0.377542	0.491863
g28	8829	0.0943701	0.082565
g28	7439	0.0134636	0.325666
g28	2317	0.381719	0.692813
g28	6838	0.523338	0.61998
g28	7722	0.543422	1.75285e-10
g28	2218	0.0844779	0.409729
g28	8645	0.697986	0.579131
g28	1498	0.219227	0.367513
g28	2093	0.163393	0.195049
g79	8383	0.383376	0.0905701
g79	2025	0.302104	0.0692999
g79	8889	0.539398	0.806565
g79	8126	0.780858	0.853304
g79	8480	0.472074	0.116587
g79	6869	0.501716	0.521376
g79	2117	0.169949	0.0364718
g79	1233	0.0277095	0.0277095
g79	1307	0.360905	0.0843737
g79	1784	0.848605	0.886001
g79	1263	0.293183	0.515553
g15	7251	0.0142461	0.00286579
g15	8439	0.0352208	0.30637
g15	1296	0.383787	0.750905
g15	7268	0.0203176	0.00409714
g15	1962	0.1922	0.152895
g15	2226	0.709219	0.695187
g15	7624	0.64655	0.735279
g15	1558	0.137469	0.737611
g15	1855	0.650718	0.748135
g78	7175	0.377458	4.1792e-11
g78	9001	0.490827	0.122156
g78	1237	0.0978088	0.743204
g78	8387	0.495114	0.75868
g78	7033	0.508783	0.574095
g78	8759	0.649228	0.726184
g78	8679	0.466876	0.823317
g78	8333	0.712594	0.884462
g78	7873	0.557882	0.803423
g78	2012	0.531729	0.549552
g78	1615	0.586081	0.563418
g78	1830	0.639473	0.530587
g78	2266	0.558059	0.477916
g24	8903	0.801458	0.848836
g24	6917	0.308017	0.306261
g24	6901	0.736991	0.827556
g24	7382	0.521265	0.748958
g24	8545	0.364807	0.0854336
g24	2147	0.822846	0.834118
g24	9052	0.513112	0.661301
g24	1508	0.150046	0.0319278
g24	1997	0.436833	0.843899
g24	2141	0.579711	0.901472
g24	1916	0.0791235	0.368875
g5	1482	0.702572	0.553177
g5	8330	0.459673	0.112655
g5	8110	0.552013	0.522285
g5	7211	0.428191	0.409373
g5	7278	0.237728	0.499431
g5	8176	0.388344	0.755344
g5	6978	0.175936	0.576806
g5	1529	0.455926	0.665391
g5	1563	0.443529	0.692785
g5	1541	0.699719	0.700088
g5	2070	0.796634	0.801417
g35	8146	0.417239	0.694703
g35	6730	0.433119	0.363218
g35	8008	0.608312	0.501738
g35	7113	0.401306	0.514374
g35	8683	0.644147	0.804329
g35	7826	0.392826	4.07664e-10
g35	1633	0.00418848	0.3605
g35	2004	8.63409e-11	6.46831e-10
g35	2205	0.38963	0.762991
g11	7739	0.460028	0.235845
g11	8532	0.285091	0.292732
g11	7124	0.281616	0.564332
g11	2211	0.68326	0.696243
g11	2153	0.233128	0.328996
g11	1213	0.0664676	0.0136577
g11	2247	0.251671	0.240034
g11	8160	8.45881e-11	0.203181
g11	1834	0.158532	0.146341
g11	1409	0.513965	0.672478
g29	7251	0.146459	0.031117
g29	8439	0.560058	0.637882
g29	1296	0.26223	0.379028
g29	7268	0.210095	0.0458776
g29	8446	0.373253	0.284749
g29	6711	0.587399	0.925473
g29	8667	0.221694	0.202218
g29	1962	0.521996	0.695987
g29	2226	0.669457	0.665613
g29	7624	0.547169	0.628868
g29	1742	0.45599	0.821234
g29	1558	8.54774e-11	0.230301
g29	1855	0.606247	0.701559
g48	9203	0.419772	0.458119
g48	8078	0.319034	0.385235
g48	2221	0.542793	0.584981
g48	8031	0.262281	0.699906
g48	8615	0.50115	0.615171
g48	1763	0.296962	0.0674036
g48	1427	0.0686545	0.029491
g19	9102	0.673776	0.914358
g19	1482	0.670362	0.75284
g19	8120	0.391667	4.09165e-10
g19	8330	0.366271	0.0858353
g19	8110	0.509542	0.481341
g19	7211	0.367292	0.549623
g19	8176	0.438204	0.320236
g19	6978	7.96369e-11	0.35706
g19	7770	0.444616	0.482576
g19	1529	0.717797	0.650288
g19	1563	0.0868893	0.247789
g19	1541	8.46024e-11	0.270512
g19	2070	0.577057	0.549414
g10	8903	0.811705	0.820453
g10	8545	0.360934	0.0843737
g10	1997	0.0999426	0.315403
g10	1916	0.0932307	6.15688e-11
g30	2171	0.531294	0.531234
g30	8242	0.467461	0.683718
g30	9148	0.0135016	0.503744
g30	7121	0.504433	0.498858
g30	2019	0.335793	0.297597
g30	2315	0.408252	0.689435
g30	1649	0.28688	0.316305
g30	1437	0.566363	0.783062
g30	1766	0.686969	0.729514
g30	1477	0.575192	0.600114
g32	2128	0.131351	0.148736
g32	8715	0.105479	0.634086
g32	2316	0.419015	0.512747
g32	7115	0.177592	1.02249e-09
g32	6948	0.088745	0.0184037
g32	7099	0.438067	0.839706
g32	8472	0.536326	0.767487
g32	2065	0.0566972	0.128965
g32	1464	0.115191	0.5388
g32	1998	0.55097	0.321967
g36	1237	0.0385977	0.211463
g36	7033	0.286486	0.18615
g36	7055	0.560837	0.560797
g36	8759	0.353675	0.337349
g36	8679	0.669176	0.636829
g36	8333	0.707026	0.835398
g36	7873	0.0971319	0.116236
g36	1615	0.613429	0.590151
g36	1830	0.401462	0.400783
g36	2266	0.679834	0.387642
g14	8829	0.447019	0.402933
g14	7439	0.162424	0.900763
g14	2317	0.479564	0.684183
g14	6838	0.5676	0.671428
g14	7722	0.507611	2.37023e-10
g14	2218	0.323078	0.902707
g14	8645	0.624269	0.57576
g14	8932	0.706356	0.816361
g14	1418	0.499267	0.773405
g14	1498	0.56916	0.585842
g14	2093	0.52197	0.547783
g85	7251	0.2024	0.0440494
g85	8439	0.539478	0.600949
g85	1296	9.45448e-11	0.0922185
g85	7268	0.255519	0.056926
g85	8446	0.589782	0.350826
g85	6711	0.595878	0.869554
g85	1962	0.730436	0.906039
g85	1742	0.504601	0.879931
g85	1558	0.0558214	0.507785
g85	1855	0.247613	0.402928
g76	1306	0.0416468	0.0494794
g76	9203	0.50164	0.529767
g76	8078	0.729586	0.650824
g76	6851	0.262087	0.796085
g76	2221	0.609159	0.675871
g76	8031	0.108398	0.572741
g76	8615	0.488274	0.451715
g76	1763	0.17095	0.0367023
g76	1328	0.243493	0.721955
g76	1427	0.5214	0.49789
g82	9162	0.507086	0.691884
g82	2253	0.147656	1.25e-09
g82	9153	0.616727	0.722376
g82	8873	0.0979816	0.0203973
g82	8970	0.379068	0.362751
g82	8920	0.512028	0.723263
g82	1266	9.87264e-11	0.0176337
g82	7564	0.106415	0.0987914
g82	2123	0.500417	0.77463
g82	1376	0.112054	0.246099
g82	2046	0.541991	0.581913
g82	2148	0.816612	0.664701
g16	2171	0.486116	0.672171
g16	8242	0.705422	0.883694
g16	9148	0.0613081	0.285896
g16	8598	0.639745	0.816629
g16	8398	0.302009	0.600871
g16	7121	0.677734	0.664971
g16	2019	0.554284	0.331364
g16	2315	0.630043	0.82446
g16	8109	0.125864	0.0265093
g16	1649	0.269669	0.320622
g16	1437	0.551187	0.782319
g16	1766	0.557269	0.458735
g16	1477	0.336579	0.450172
g23	8383	0.430615	0.104098
g23	2025	0.303738	0.0718225
g23	8889	0.320486	0.373144
g23	8126	0.726613	0.78987
g23	2044	8.37311e-11	0.296783
g23	8480	0.610606	0.174788
g23	2117	0.18632	0.0402679
g23	1233	0.511874	0.522315
g23	1263	0.435805	0.586995
g34	1306	0.461642	0.562174
g34	9203	0.376104	0.363661
g34	2221	0.395365	0.298002
g34	8615	0.444431	0.488815
g34	8590	0.44438	0.717352
g34	1763	0.164594	0.0352416
g34	1792	0.357136	0.644482
g73	9061	0.500102	0.591486
g73	7534	0.305302	0.244093
g73	8123	0.390144	0.414784
g73	1547	0.505423	0.528679
g73	2202	0.136131	0.0287965
g73	8601	0.615392	0.876941
g73	1991	0.724509	0.851344
g73	7169	0.277447	0.171142
g73	2121	0.560746	0.63307
g73	1839	0.241457	0.444406
g73	1622	0.727967	0.900064
g27	8940	0.248199	0.692643
g27	8832	0.37638	0.726693
g27	7198	0.624934	0.181634
g27	8048	0.638844	0.538454
g27	7370	0.288394	0.0652052
g27	9078	0.366802	0.224295
g27	8193	0.388002	0.612758
g27	8132	0.611842	0.176612
g27	1881	0.576256	0.535086
g27	1995	0.323421	0.0743015
g27	1992	0.609036	0.649999
g65	1227	0.802345	0.916841
g65	8383	0.411523	0.0985296
g65	8889	0.551238	0.825187
g65	2044	8.50629e-11	0.271485
g65	8480	0.561989	0.148999
g65	6869	0.52922	0.55847
g65	2117	0.198528	0.043134
g65	1233	0.745424	0.757627
g65	1784	0.0658361	0.110212
g65	1263	0.128073	0.437792
g84	7439	8.7974e-11	0.181892
g84	2317	0.0415072	0.0968752
g84	6838	0.171531	0.123069
g84	7722	0.181225	1e-09
g84	2218	0.0243198	0.412305
g84	8645	0.245018	0.107927
g84	8932	0.71123	0.842962
g84	2182	0.334212	0.38577
g84	1418	0.510144	0.858438
g84	1850	0.589104	0.692815
g84	1498	0.232651	0.243509
g84	2093	0.185664	0.181049
g38	8903	0.777782	0.837698
g38	6901	0.329629	0.500733
g38	7382	0.546462	0.753201
g38	8545	0.131099	0.027673
g38	9128	0.499571	0.532938
g38	9052	0.485994	0.754544
g38	1997	0.0969396	0.396535
g38	1907	0.565301	0.601319
g38	2141	0.545462	0.927682
g38	1916	0.0960562	0.433571
g37	1227	0.352999	0.332021
g37	8383	0.4	0.0952453
g37	2025	0.318491	0.0767373
g37	8889	0.478448	0.591862
g37	8126	0.725438	0.796138
g37	1928	0.478734	0.887805
g37	2044	8.65052e-11	0.24415
g37	8480	0.506351	0.138769
g37	6869	0.690768	0.917182
g37	2117	0.166438	0.0356647
g37	1784	0.4802	0.4802
g37	1263	0.386665	0.488056
g57	7251	0.129706	0.0273628
g57	8439	0.514233	0.609806
g57	1296	0.339318	0.650481
g57	7268	0.195613	0.0424469
g57	8446	0.0530457	0.146051
g57	8667	0.672226	0.762852
g57	1962	0.695934	0.90387
g57	7624	0.665025	0.843571
g57	1558	0.143534	0.73053
g57	1593	0.674466	0.815496
g21	8008	0.518094	0.655803
g21	7113	0.112292	0.10481
g21	7826	0.442341	3.50877e-10
g21	6780	0.200353	0.359694
g21	2004	8.15993e-11	4.50653e-10
g21	1696	0.38081	0.858536
g66	8903	0.17181	0.182601
g66	6917	0.110515	0.109812
g66	6901	0.627091	0.398105
g66	7382	0.538471	0.733282
g66	8545	0.440283	0.106888
g66	2147	0.44903	0.409261
g66	9128	0.481551	0.516331
g66	9052	0.509178	0.723086
g66	1508	0.0865586	0.017934
g66	1997	0.191236	0.368354
g66	2141	0.208324	0.404711
g66	1916	0.129774	0.230822
g33	1482	0.677828	0.615081
g33	8330	0.0649764	0.0133431
g33	7211	0.487244	0.673852
g33	8176	0.452238	0.865012
g33	6978	0.265747	0.0617981
g33	1529	0.475899	0.587844
g33	1541	0.247752	0.233542
g33	2070	0.746929	0.875975
g25	1875	0.702103	0.862184
g25	7739	0.519099	0.519099
g25	8532	0.642259	0.647703
g25	7124	0.542485	0.776783
g25	2211	0.291429	0.0182159
g25	2153	0.532008	0.533177
g25	1213	0.0823541	0.0170332
g25	1487	0.219462	8.08407e-10
g25	1834	0.156164	0.144141
g25	1409	0.51843	0.715378
g75	1482	0.732755	0.672308
g75	8110	0.523466	0.494751
g75	7211	0.531318	0.6091
g75	7278	0.43001	0.774405
g75	8176	0.433567	0.862934
g75	6978	0.259674	0.521309
g75	7770	0.560859	0.705933
g75	1529	0.528792	0.640273
g75	1563	0.437498	0.680573
g75	1541	0.560452	0.897748
g75	2070	0.660485	0.751
e79	8146	8.87942e-11	0.15216
e79	8008	0.584729	0.719814
e79	7113	0.0856462	0.0798648
e79	8683	0.244534	0.207757
e79	7826	0.521509	2.82486e-10
e79	6780	0.470577	0.590069
e79	1633	0.464887	0.160475
e79	2004	8.59771e-11	6.26959e-10
e10	9001	0.456831	0.111803
e10	1237	0.0678711	0.595731
e10	8387	0.58114	0.604185
e10	7033	0.516534	0.582452
e10	7055	0.567922	0.567882
e10	8759	0.662114	0.694306
e10	8679	0.471351	0.61007
e10	7873	0.499466	0.72388
e10	2012	0.493468	0.489614
e10	1830	0.50082	0.656921
e10	2266	0.406641	0.597613
e66	7175	0.340519	4.86973e-11
e66	9001	0.380899	0.0898795
e66	8387	0.700968	0.569522
e66	7033	0.351268	0.399749
e66	7055	0.503764	0.503727
e66	8759	0.315228	0.262665
e66	8679	0.615379	0.837484
e66	8333	0.696129	0.804527
e66	7873	0.213854	0.474695
e66	1615	0.518344	0.497379
e66	1830	0.414831	0.677828
e66	2266	0.50766	0.631624
e77	9102	0.676678	0.912482
e77	1482	0.725569	0.708949
e77	8120	0.260809	6.64452e-10
e77	8330	0.381029	0.0899159
e77	8110	0.52596	0.497154
e77	7211	0.499363	0.707572
e77	7278	0.457044	0.560032
e77	8176	0.436693	0.9028
e77	6978	0.276382	0.488458
e77	7770	0.570443	0.717979
e77	1529	0.545941	0.629129
e77	1563	0.404493	0.674374
e77	1541	0.550644	0.889653
e77	2070	0.74083	0.899601
e19	7534	0.682587	0.804712
e19	1547	0.604414	0.608489
e19	2202	0.162241	0.0347029
e19	8601	0.633303	0.656119
e19	1991	0.66961	0.865852
e19	7169	0.608648	0.650451
e19	1839	0.585427	0.773473
e19	1622	0.777234	0.891654
e19	1802	0.500111	0.433579
e19	1946	0.642261	0.868913
e76	8715	0.0752273	0.640498
e76	2316	0.641174	0.703554
e76	2267	0.370317	0.0939067
e76	7115	0.312426	5.38213e-10
e76	6948	0.0701856	0.0144437
e76	7099	0.318718	0.765129
e76	8472	0.539817	0.765404
e76	8421	0.494387	0.164035
e76	1291	0.546698	0.684852
e76	2124	0.523778	0.132812
e76	1464	0.417238	0.544411
e76	2128	0.469275	0.806221
e76	1998	0.770268	0.811465
e9	8146	0.11713	0.429314
e9	8008	0.62293	0.562558
e9	7113	0.427361	0.3901
e9	1467	0.15345	0.136632
e9	8683	0.427218	0.369719
e9	7826	0.401656	3.96511e-10
e9	6780	0.311016	0.262719
e9	6921	0.216773	0.201005
e9	2004	8.28706e-11	4.92368e-10
e47	9061	0.429863	0.508746
e47	7534	0.700027	0.74872
e47	1547	0.562525	0.582546
e47	8601	0.680441	0.773726
e47	1991	0.720918	0.891554
e47	7169	0.588532	0.624694
e47	1839	0.508949	0.727827
e47	1802	0.515589	0.448226
e14	9162	0.422177	0.592544
e14	2253	0.698258	9.50751e-11
e14	9153	0.639488	0.864152
e14	8970	0.603029	0.817804
e14	9156	0.771623	0.853795
e14	8920	0.454066	0.645539
e14	1266	0.21976	0.573414
e14	7564	0.740711	0.766374
e14	2123	0.404841	0.647403
e14	1376	0.561646	0.752083
e14	2046	0.468119	0.560004
e14	2148	0.446093	0.571574
e59	7251	0.199013	0.0432485
e59	8439	0.0453793	0.0453793
e59	1296	0.432827	0.835394
e59	7268	0.160557	0.034318
e59	8446	0.53392	0.447003
e59	6711	9.53834e-11	0.0793868
e59	8667	0.567079	0.61133
e59	1962	0.700402	0.88681
e59	1742	0.161716	0.223257
e59	1558	0.0523338	0.459042
e59	1855	0.214957	0.359461
e35	1482	0.704639	0.69381
e35	8120	0.178915	1.0142e-09
e35	8330	0.426959	0.102987
e35	8110	0.579074	0.548441
e35	7211	0.451781	0.442604
e35	7278	0.395498	0.819758
e35	8176	0.306875	0.27409
e35	6978	0.269799	0.572815
e35	7770	0.654611	0.778964
e35	1563	0.41877	0.677692
e35	2070	0.476913	0.438984
e80	7175	0.353267	5.19615e-11
e80	1237	0.136158	0.852683
e80	8387	0.653594	0.721037
e80	7033	0.498782	0.561963
e80	7055	0.482268	0.482232
e80	8759	0.701163	0.775154
e80	8679	0.50634	0.645073
e80	8333	0.681678	0.785061
e80	7873	0.483596	0.781349
e80	2012	0.420398	0.409883
e80	1615	0.48066	0.460746
e80	1830	0.542473	0.699829
e80	2266	0.439147	0.67652
e83	1875	0.73948	0.905682
e83	8532	0.684159	0.721685
e83	7124	0.0479397	0.0743572
e83	2211	0.342635	0.0637437
e83	2153	0.644611	0.844244
e83	1213	0.234031	0.0516445
e83	2247	0.629371	0.762885
e83	1487	0.255974	6.78887e-10
e83	1834	0.649843	0.671076
e83	1409	0.501401	0.703373
e65	8146	9.25326e-11	0.111901
e65	6730	0.220555	0.180146
e65	8008	0.6179	0.529174
e65	7113	0.0550388	0.0512682
e65	1467	0.392145	0.382323
e65	7826	0.223717	7.91139e-10
e65	6780	0.254457	0.200975
e65	6921	0.659164	0.810029
e65	2004	9.34143e-11	1.49477e-09
e65	1696	0.430757	0.870896
e65	2205	0.418792	0.762202
e71	8940	0.623165	0.748586
e71	8832	0.325272	0.859591
e71	7198	0.439555	0.106673
e71	8048	0.493967	0.610776
e71	7370	0.226855	0.0499028
e71	1702	0.166082	0.851206
e71	9078	0.497892	0.489287
e71	8193	0.297556	0.397061
e71	8132	0.464387	0.114074
e71	1881	0.586934	0.649371
e71	1995	0.232632	0.051304
e71	2286	0.530126	0.765003
e71	1992	0.720632	0.758126
e54	8903	0.740638	0.783929
e54	6901	0.713696	0.738467
e54	8545	0.495592	0.129122
e54	2147	0.738678	0.796372
e54	9128	0.585503	0.651001
e54	9052	0.529749	0.649528
e54	1508	0.330783	0.0762949
e54	1997	0.514995	0.938332
e54	2141	0.543003	0.874573
e54	1916	0.434845	0.447767
e33	7534	0.137515	0.107805
e33	8123	0.054096	0.054096
e33	1547	0.594319	0.660224
e33	2202	0.0836357	0.0173075
e33	8601	0.438632	0.589484
e33	1991	0.309584	0.299397
e33	7169	0.102351	0.0120544
e33	1839	0.0332717	0.212869
e33	1622	0.0503671	0.13456
e33	1802	0.226072	0.186375
e33	1946	0.67772	0.799734
e49	9102	0.0356889	0.178658
e49	1482	0.147143	0.0334164
e49	8120	0.1526	1.20627e-09
e49	8330	0.382725	0.0903884
e49	8110	0.487187	0.459842
e49	7278	0.0430422	0.428758
e49	8176	0.359867	0.315722
e49	6978	0.222167	0.73787
e49	7770	0.324443	0.445388
e49	1529	0.415764	0.29027
e49	1563	0.486374	0.58572
e49	1541	0.248822	0.234559
e49	2070	0.204972	0.185467
e8	1306	0.15055	0.327667
e8	9203	0.433466	0.379365
e8	8078	0.386853	0.32081
e8	6851	0.234881	0.67541
e8	2221	0.698276	0.858431
e8	8031	0.0387816	0.277821
e8	8615	0.461618	0.535839
e8	1763	0.158363	0.0338173
e8	1328	8.96539e-11	0.163522
e8	1427	0.565836	0.540784
e51	8146	0.205449	0.748587
e51	8008	0.625604	0.576011
e51	7113	0.241735	0.237056
e51	1467	0.625197	0.751751
e51	8914	0.0644975	0.704531
e51	8683	0.629657	0.726459
e51	7826	0.52444	2.69397e-10
e51	6780	0.423326	0.51891
e51	1633	0.48048	0.613547
e51	2004	8.08277e-11	4.28082e-10
e51	1696	0.435208	0.757844
e51	2205	0.37088	0.745921
e26	7382	0.539767	0.791836
e26	2147	0.653611	0.787198
e26	9128	0.42909	0.453699
e26	1997	0.50679	0.913399
e26	1907	0.577368	0.630164
e26	2141	0.53478	0.916969
e26	1916	0.454531	0.462144
e84	9162	0.510193	0.6954
e84	9153	0.640101	0.700085
e84	8873	0.354214	0.0825436
e84	8970	0.30716	0.292734
e84	9156	0.623696	0.649532
e84	8920	0.522637	0.744764
e84	7871	0.71973	0.743867
e84	1266	8.80359e-11	0.202411
e84	7564	0.722308	0.764859
e84	2123	0.465468	0.770541
e84	1376	0.156961	0.0368197
e84	2046	0.53808	0.637978
e84	2148	0.00127551	0.0548432
e62	2128	0.482808	0.825657
e62	2316	0.491206	0.827972
e62	2267	0.392277	0.0991059
e62	7115	0.355967	4.60193e-10
e62	6948	0.1082	0.0226207
e62	7099	0.191109	0.655325
e62	2065	0.231389	0.537425
e62	1464	0.539836	0.71197
e62	1998	0.803311	0.620797
e86	7439	0.0606881	0.530371
e86	2317	0.482869	0.294804
e86	6838	0.727715	0.611281
e86	7722	0.496853	2.26091e-10
e86	2218	0.0897904	0.506319
e86	8645	0.55297	0.492381
e86	8932	0.536126	0.460714
e86	2182	0.382836	0.480031
e86	1418	0.017243	0.055604
e86	1850	0.649076	0.772325
e86	1498	0.18711	0.296333
e86	2093	0.264691	0.283267
e68	8903	0.277965	0.400824
e68	6917	0.0593638	0.0589761
e68	6901	0.50422	0.263918
e68	7382	0.24879	0.300894
e68	8545	0.419901	0.100941
e68	2147	0.257074	0.210164
e68	9128	0.377149	0.362706
e68	9052	0.425355	0.0759394
e68	1508	0.0510729	0.0104284
e68	1997	0.144467	0.128811
e68	2141	8.96218e-11	0.158856
e68	1916	0.133414	0.157766
e25	1227	0.389214	0.366563
e25	8383	0.255367	0.0568884
e25	1928	0.296593	0.620209
e25	6869	0.62954	0.857236
e25	1784	0.378899	0.388838
e25	1263	0.133734	0.521244
e3	8439	0.266218	0.264663
e3	8446	0.102099	0.0132329
e3	6711	0.189755	0.165874
e3	8667	0.331371	0.509575
e3	1962	0.727743	0.894914
e3	2226	0.753988	0.736469
e3	7624	0.627861	0.74228
e3	1742	0.164013	0.267078
e3	1558	7.62195e-11	0.376095
e3	1855	0.0810707	0.0810707
e5	9061	0.145429	0.198233
e5	7534	0.2702	0.221876
e5	8123	0.369196	0.384807
e5	1547	0.666218	0.752357
e5	2202	0.132664	0.0280218
e5	8601	0.0379341	0.263076
e5	7169	0.255189	0.265199
e5	1839	0.15373	0.24876
e5	1622	0.243612	0.243612
e5	1946	0.000698141	0.142563
e13	1875	0.749976	0.892474
e13	7739	0.480628	0.480628
e13	8532	0.184022	0.169514
e13	7124	0.439903	0.620309
e13	2211	0.316505	0.0479745
e13	2153	0.103796	0.148856
e13	8418	0.299186	0.369093
e13	2247	0.285763	0.233713
e13	1487	0.305588	5.52486e-10
e13	1834	0.19106	0.176608
e4	2171	0.448243	0.7369
e4	8242	0.718701	0.844757
e4	8598	0.628885	0.72498
e4	8398	0.537795	0.875386
e4	7121	0.619647	0.613867
e4	2019	0.541376	0.751232
e4	2315	0.624269	0.831678
e4	1433	0.766425	0.911399
e4	1649	0.554499	0.681338
e4	1437	0.775956	0.766998
e4	1766	0.558358	0.628613
e4	1477	0.616656	0.705593
e6	2128	0.116617	0.2894
e6	8715	0.0437511	0.692057
e6	2316	0.42397	0.369796
e6	7115	0.0903815	2.10526e-09
e6	6948	0.107843	0.0225428
e6	7099	0.195984	0.576033
e6	8472	0.00208559	0.270766
e6	8421	0.36848	0.0963654
e6	1291	0.298415	0.587376
e6	2065	0.0727727	0.44355
e6	1464	0.644907	0.683944
e6	2124	0.412774	0.0990699
e6	1998	0.534782	0.29653
e34	2128	0.117124	0.158781
e34	8715	0.0601996	0.660695
e34	2316	0.000173416	0.213385
e34	6948	0.0738893	0.0152291
e34	7099	9.20132e-11	0.123428
e34	1291	0.280569	0.503973
e34	2065	0.0515435	0.113051
e34	1464	0.473559	0.482374
e34	1998	0.0103093	0.00968162
e46	2171	0.5322	0.142386
e46	8242	0.737444	0.821411
e46	9148	0.420384	0.387289
e46	8398	0.0289334	0.295049
e46	7121	0.613333	0.607043
e46	2019	0.553042	0.79437
e46	2315	0.44805	0.683927
e46	1649	0.319126	0.451503
e46	1437	0.681756	0.779875
e46	1766	0.746899	0.869051
e46	1477	0.533783	0.618775
e73	7251	0.0336991	0.00683245
e73	8439	0.157349	0.157349
e73	6711	0.0628815	0.306257
e73	8667	0.126306	0.17581
e73	1962	0.323002	0.28838
e73	1742	0.457643	0.810877
e73	1558	0.0476629	0.111674
e73	1855	0.604109	0.707284
e2	8829	0.483835	0.44416
e2	7439	9.02446e-11	0.173114
e2	2317	0.312975	0.439392
e2	6838	0.575437	0.68061
e2	1252	9.23191e-11	1.25628e-09
e2	7722	0.504457	2.65887e-10
e2	2218	0.218651	0.472984
e2	8645	0.701014	0.556065
e2	8932	0.75373	0.907584
e2	2182	0.350912	0.368684
e2	1850	0.676722	0.738217
e2	1498	0.351266	0.363935
e2	2093	0.532207	0.551845
e94	7175	0.360091	5.50418e-11
e94	9001	0.38986	0.0923849
e94	1237	0.138578	0.726181
e94	8387	0.629433	0.734016
e94	7033	0.539914	0.331101
e94	7055	0.207217	0.207198
e94	8759	0.676728	0.724187
e94	8679	0.539889	0.683139
e94	8333	0.703206	0.892016
e94	7873	0.57176	0.691405
e94	2012	0.447326	0.43981
e94	1615	0.530815	0.50952
e94	1830	0.313412	0.548598
e94	2266	0.594252	0.202911
e23	6730	0.513389	0.430363
e23	7113	0.360556	0.315017
e23	1467	0.579232	0.540017
e23	8914	0.0841321	0.691901
e23	8683	0.298247	0.291922
e23	7826	0.611011	2.26142e-10
e23	6780	0.32523	0.553592
e23	6921	0.685984	0.874195
e23	1633	8.93336e-11	8.62887e-11
e23	1696	8.92777e-11	0.153724
e23	2205	9.56114e-11	0.0808873
e50	9203	0.611281	0.647028
e50	8078	0.691641	0.593068
e50	6851	0.2689	0.742261
e50	2221	0.713012	0.899121
e50	8031	0.154685	0.605078
e50	2250	0.389781	0.746393
e50	8615	0.483585	0.853205
e50	7561	0.556283	0.143108
e50	8590	0.43952	0.693789
e50	1763	0.176267	0.0379306
e50	1328	0.290664	0.707724
e50	1792	0.361885	0.629812
e50	1427	0.555268	0.531059
e32	8242	0.334884	0.434457
e32	9148	0.0776466	0.337743
e32	8598	0.704749	0.832347
e32	8398	0.390439	0.629622
e32	7121	0.563926	0.557939
e32	2019	0.373913	0.329611
e32	2315	0.0621572	0.0626371
e32	8109	0.281948	0.0635625
e32	1433	0.388568	0.388568
e32	1649	0.0901998	0.0865358
e32	1437	0.734161	0.835272
e32	1766	0.497942	0.428691
e32	1477	0.611585	0.688676
e7	9102	0.701195	0.919266
e7	8120	0.110337	1.70648e-09
e7	8330	0.144917	0.0307692
e7	8110	0.267863	0.250788
e7	7211	0.442262	0.428085
e7	8176	0.367922	0.437338
e7	7770	0.678996	0.847703
e7	1529	0.661279	0.79528
e7	1563	0.443182	0.688192
e7	2070	0.542664	0.585369
e52	1237	0.00298478	0.00281109
e52	8387	0.300855	0.205017
e52	7033	0.0250788	0.000994901
e52	7055	0.53457	0.534531
e52	8759	8.72524e-11	0.068542
e52	8679	8.10833e-11	0.00120605
e52	8333	0.716356	0.86655
e52	7873	0.332848	0.319183
e52	2012	0.279002	0.271415
e52	2266	0.710801	0.235667
e30	7439	9.23702e-11	0.133694
e30	2317	0.163147	0.351362
e30	6838	0.21804	0.176449
e30	7722	0.589707	1.80245e-10
e30	2218	0.057817	0.352122
e30	8645	0.688187	0.588529
e30	8932	0.0962133	0.271401
e30	2182	0.530796	0.576381
e30	1850	0.614205	0.691958
e30	1498	0.519537	0.880104
e67	1227	0.825833	0.89924
e67	8383	0.395139	0.0938705
e67	8126	0.792543	0.836719
e67	2044	8.44809e-11	0.282535
e67	8480	0.51228	0.131213
e67	6869	0.553433	0.65048
e67	2117	0.210892	0.0460679
e67	1307	0.425939	0.1027
e67	1784	0.621484	0.603205
e67	1263	0.136952	0.501407
e12	8903	0.257722	0.451356
e12	6917	0.209935	0.208669
e12	6901	0.554891	0.538428
e12	7382	0.561624	0.734385
e12	8545	0.289561	0.0655036
e12	2147	0.442343	0.4472
e12	9128	0.376209	0.358011
e12	9052	0.456465	0.489159
e12	1508	0.232943	0.0513796
e12	1997	0.45549	0.5761
e12	2141	0.145127	0.401551
e12	1916	0.122137	0.42086
e20	2128	0.491543	0.718739
e20	8715	0.243495	0.56343
e20	2316	0.707349	0.55142
e20	2267	0.354763	0.0862368
e20	7115	0.288102	5.92066e-10
e20	6948	0.0520186	0.0106256
e20	7099	0.431644	0.893368
e20	8472	0.56409	0.787149
e20	8421	0.430957	0.514888
e20	1291	0.606226	0.75693
e20	2065	0.322305	0.525431
e20	1464	0.707422	0.693358
e20	2124	0.713692	0.514888
e20	1998	0.668781	0.665741
e48	2128	0.453153	0.733202
e48	8715	0.0294794	0.721424
e48	2316	0.636404	0.746239
e48	2267	0.214146	0.0470185
e48	7115	0.0499369	3.89105e-09
e48	6948	0.079602	0.0164453
e48	7099	0.280193	0.582854
e48	8472	0.812752	0.710788
e48	8421	0.375371	0.0920585
e48	1464	0.572712	0.626356
e48	2124	0.473612	0.11687
e48	1998	0.789901	0.828605
e72	7439	0.357752	0.55245
e72	2317	0.504481	0.609143
e72	6838	0.515566	0.610335
e72	1252	9.12909e-11	1.08932e-09
e72	7722	0.518119	2.09074e-10
e72	2218	0.301586	0.746374
e72	8645	0.550524	0.535937
e72	8932	0.705459	0.835633
e72	2182	0.607892	0.620429
e72	1498	0.546501	0.897329
e72	2093	0.537353	0.577906
e56	9153	0.603515	0.684302
e56	8970	0.625484	0.872781
e56	9156	0.547523	0.554724
e56	7871	0.6895	0.718382
e56	1266	0.410643	0.772877
e56	7564	0.403517	0.398643
e56	2123	0.278885	0.205408
e56	1376	0.596172	0.663471
e56	2046	0.586513	0.399523
e56	2148	0.393461	0.506703
e31	7251	0.189428	0.0409948
e31	8439	0.591959	0.648524
e31	8446	0.399461	0.514294
e31	6711	0.601055	0.924671
e31	8667	0.578369	0.636803
e31	1962	0.58672	0.799129
e31	2226	0.685722	0.684741
e31	7624	0.648579	0.755296
e31	1742	0.4797	0.861524
e31	1558	0.0419119	0.447323
e31	1855	0.671913	0.768139
e24	7175	0.352497	4.82719e-11
e24	9001	0.412025	0.0986737
e24	1237	0.186205	0.891652
e24	8387	0.468639	0.810693
e24	7033	0.520377	0.586592
e24	7055	0.545191	0.545151
e24	8759	0.674192	0.758734
e24	8679	0.515407	0.661481
e24	8333	0.683347	0.798516
e24	7873	0.0585774	0.443375
e24	2012	0.46942	0.467273
e24	1830	0.528309	0.679432
e24	2266	0.410283	0.634933
e81	2025	0.27556	0.0622912
e81	8889	0.476153	0.858059
e81	8126	0.763369	0.834386
e81	1928	0.416598	0.781665
e81	2044	8.67905e-11	0.23875
e81	8480	0.570609	0.16799
e81	1233	0.452306	0.452306
e81	1263	0.384979	0.61605
