# Supplementary material for: Dermatologist-like explainable AI enhances trust and confidence in diagnosing melanoma
Source: Nat Commun. 2024 Jan 15;15:524. doi: 10.1038/s41467-023-43095-4 (PMC10789736; doi:10.1038/s41467-023-43095-4)
Supplement: Supplementary file 6 — Source Data [file 41467_2023_43095_MOESM6_ESM.zip › Source Data/Supplementary_Fig4b.xlsx]

## Sheet: Supplementary_Fig4b
participant	phase2	phase3
e49	6	9
e49	10	10
e49	5	8
e49	7	7
e49	10	10
e49	8	5
e49	7	8
e49	7	7
e49	5	6
e49	8	8
e49	10	6
e49	9	8
e49	5	5
e49	7	8
e49	7	6
e35	6	5
e35	8	7
e35	7	7
e35	3	8
e35	10	6
e35	5	9
e35	8	7
e35	2	10
e35	8	6
e35	8	8
e35	8	7
e35	7	7
e35	8	7
e35	2	8
e35	9	6
e7	6	6
e7	9	9
e7	7	8
e7	7	6
e7	7	8
e7	7	8
e7	8	7
e7	5	7
e7	9	9
e7	7	7
e7	10	10
e7	6	8
e7	6	7
e7	8	6
e7	7	7
e77	7	6
e77	10	9
e77	5	5
e77	7	5
e77	7	8
e77	8	7
e77	5	6
e77	4	5
e77	4	8
e77	6	7
e77	8	8
e77	3	6
e77	6	6
e77	7	6
e77	7	6
e62	10	8
e62	10	10
e62	7	8
e62	8	8
e62	9	9
e62	7	6
e62	9	8
e62	7	8
e62	8	8
e62	10	10
e62	8	9
e62	8	9
e62	8	8
e62	9	9
e62	10	9
e76	7	7
e76	7	5
e76	5	7
e76	9	6
e76	8	5
e76	1	7
e76	8	8
e76	5	6
e76	4	7
e76	10	10
e76	5	10
e76	7	10
e76	7	7
e76	8	8
e76	7	6
e6	7	8
e6	9	9
e6	6	6
e6	5	5
e6	7	6
e6	7	5
e6	1	5
e6	8	8
e6	5	7
e6	9	10
e6	6	7
e6	7	5
e6	7	7
e6	6	5
e6	6	8
e20	7	6
e20	8	9
e20	9	6
e20	8	8
e20	9	7
e20	6	7
e20	8	8
e20	7	8
e20	8	8
e20	9	9
e20	7	7
e20	7	9
e20	8	8
e20	7	8
e20	8	7
e34	7	8
e34	10	9
e34	10	9
e34	7	9
e34	8	9
e34	8	7
e34	8	8
e34	10	8
e34	10	8
e34	10	8
e34	8	6
e34	10	8
e34	10	8
e34	7	8
e34	9	8
e48	9	10
e48	9	9
e48	9	10
e48	9	10
e48	9	10
e48	9	10
e48	9	10
e48	9	10
e48	5	8
e48	9	10
e48	9	8
e48	9	10
e48	9	10
e48	9	9
e48	9	10
e79	8	8
e79	8	7
e79	6	7
e79	7	7
e79	8	6
e79	7	8
e79	7	9
e79	8	6
e79	8	7
e79	7	6
e79	7	6
e79	8	8
e79	7	7
e79	7	8
e79	7	7
e23	7	8
e23	8	6
e23	8	6
e23	9	6
e23	7	7
e23	8	5
e23	8	5
e23	7	6
e23	7	7
e23	6	7
e23	9	7
e23	8	9
e23	7	6
e23	6	6
e23	5	7
e51	8	10
e51	9	8
e51	10	8
e51	7	6
e51	10	10
e51	6	8
e51	6	9
e51	9	9
e51	7	7
e51	8	6
e51	9	8
e51	8	10
e51	10	8
e51	6	8
e51	7	8
e65	8	10
e65	10	8
e65	10	10
e65	10	10
e65	10	9
e65	10	10
e65	10	10
e65	10	10
e65	8	8
e65	10	10
e65	10	10
e65	10	10
e65	10	10
e65	9	8
e65	9	10
e9	9	10
e9	10	10
e9	10	8
e9	8	8
e9	8	8
e9	7	8
e9	9	8
e9	6	7
e9	8	7
e9	9	8
e9	10	9
e9	7	10
e9	9	8
e9	10	7
e9	8	6
g106	10	9
g106	8	10
g106	9	9
g106	9	8
g106	10	9
g106	9	10
g106	8	9
g106	9	10
g106	10	10
g106	7	10
g106	8	9
g106	9	7
g106	9	9
g106	9	10
g106	10	10
g32	9	7
g32	10	10
g32	8	6
g32	8	7
g32	9	7
g32	7	8
g32	9	9
g32	9	8
g32	9	10
g32	9	9
g32	8	7
g32	8	7
g32	8	6
g32	8	8
g32	8	9
g60	8	8
g60	9	10
g60	8	6
g60	9	9
g60	9	9
g60	8	9
g60	9	9
g60	9	9
g60	9	9
g60	10	10
g60	9	7
g60	8	9
g60	9	7
g60	9	10
g60	9	10
g105	9	8
g105	6	9
g105	7	6
g105	7	6
g105	9	9
g105	8	3
g105	7	8
g105	7	5
g105	8	9
g105	8	8
g105	7	7
g105	8	7
g105	7	5
g105	7	8
g105	7	9
g107	8	8
g107	10	8
g107	6	8
g107	7	8
g107	8	9
g107	6	9
g107	8	8
g107	6	8
g107	8	9
g107	10	10
g107	6	9
g107	7	9
g107	7	9
g107	6	9
g107	9	9
g15	6	6
g15	6	5
g15	7	4
g15	8	7
g15	8	4
g15	10	10
g15	6	7
g15	7	7
g15	8	4
g15	8	5
g15	9	5
g15	8	7
g15	7	6
g15	7	4
g57	7	6
g57	7	5
g57	7	5
g57	10	10
g57	7	5
g57	7	6
g57	7	6
g57	7	7
g57	7	6
g57	5	5
g57	7	5
g57	6	5
g29	6	6
g29	6	7
g29	10	10
g29	6	7
g29	6	7
g29	10	10
g29	7	10
g29	6	6
g29	6	7
g29	5	7
g29	6	7
g29	7	7
g29	10	10
g29	6	8
g29	6	7
g71	5	5
g71	4	6
g71	9	9
g71	8	6
g71	6	6
g71	10	9
g71	3	8
g71	6	7
g71	2	4
g71	4	4
g71	7	7
g71	3	2
g71	9	9
g71	8	6
g71	1	3
g85	4	5
g85	4	5
g85	6	6
g85	4	5
g85	3	5
g85	10	9
g85	6	5
g85	5	5
g85	5	5
g85	4	4
g85	5	4
g85	8	6
g85	5	5
g85	6	5
g85	4	5
g43	3	7
g43	7	8
g43	9	10
g43	5	6
g43	8	8
g43	9	10
g43	9	8
g43	9	8
g43	7	8
g43	7	7
g43	8	10
g43	6	7
g43	9	9
g43	7	8
g43	7	7
g6	2	8
g6	1	10
g6	1	9
g6	2	7
g6	3	9
g6	1	9
g6	3	7
g6	1	9
g6	1	9
g6	1	9
g6	3	8
g6	1	10
g6	2	9
g6	1	10
g76	5	6
g76	8	9
g76	7	8
g76	8	9
g76	8	9
g76	8	8
g76	4	6
g76	8	7
g76	7	8
g76	5	6
g76	7	7
g76	7	8
g76	3	8
g76	9	8
g48	7	8
g48	10	10
g48	10	10
g48	10	10
g48	10	10
g48	10	10
g48	10	10
g48	8	7
g48	10	10
g48	6	10
g48	7	10
g48	10	10
g48	10	10
g48	8	10
g48	10	10
g34	4	5
g34	3	5
g34	3	7
g34	4	8
g34	4	6
g34	7	7
g34	4	7
g34	3	5
g34	3	6
g34	7	6
g34	5	6
g34	4	5
g34	4	6
g34	6	7
g34	8	7
g50	8	8
g50	10	9
g50	8	6
g50	8	9
g50	8	8
g50	7	7
g50	9	9
g50	7	7
g50	8	5
g50	8	9
g50	8	8
g50	9	9
g50	7	7
g50	9	8
g50	9	9
g36	4	6
g36	8	8
g36	9	9
g36	7	8
g36	7	8
g36	6	7
g36	8	8
g36	7	7
g36	6	7
g36	8	9
g36	7	7
g36	8	9
g36	8	9
g36	8	8
g36	8	8
g78	8	8
g78	7	9
g78	8	8
g78	8	9
g78	7	6
g78	5	6
g78	10	10
g78	4	7
g78	4	5
g78	4	5
g78	6	7
g78	8	9
g78	7	8
g78	6	8
g78	8	9
g22	9	8
g22	7	8
g22	6	8
g22	7	8
g22	7	8
g22	5	8
g22	7	8
g22	6	8
g22	6	8
g22	5	8
g22	7	8
g22	8	8
g22	8	8
g22	8	8
g22	8	8
g9	6	6
g9	7	6
g9	6	7
g9	6	6
g9	7	6
g9	7	7
g9	8	7
g9	6	7
g9	8	6
g9	7	7
g9	7	6
g9	8	6
g9	8	7
g9	7	7
g9	7	6
g79	9	8
g79	7	7
g79	5	7
g79	8	7
g79	8	7
g79	9	8
g79	5	7
g79	8	8
g79	5	5
g79	7	7
g65	3	9
g65	6	7
g65	10	9
g65	5	5
g65	9	7
g65	5	6
g65	8	7
g65	3	6
g65	9	9
g65	8	8
g65	10	10
g65	3	5
g65	9	9
g37	8	9
g37	8	8
g37	8	9
g37	9	8
g37	9	8
g37	9	8
g37	8	8
g37	8	8
g37	8	8
g37	7	8
g37	9	9
g37	8	8
g37	8	8
g37	6	8
g37	8	7
g23	7	8
g23	7	8
g23	6	7
g23	8	9
g23	8	9
g23	7	7
g23	6	9
g23	4	5
g23	7	9
g23	8	9
g23	8	9
g23	7	7
g23	7	7
g23	7	8
g23	6	8
g51	8	10
g51	7	8
g51	9	9
g51	9	10
g51	10	9
g51	10	10
g51	8	9
g51	9	8
g51	9	7
g51	10	10
g51	8	8
g51	10	10
g51	9	9
g104	10	9
g104	8	9
g104	7	9
g104	9	8
g104	7	8
g104	8	5
g104	6	4
g104	7	5
g104	6	5
g104	7	6
g104	6	5
g104	7	5
g104	10	9
g104	6	5
g104	6	6
g103	6	8
g103	7	6
g103	8	9
g103	6	8
g103	5	4
g103	5	9
g103	1	9
g103	4	8
g103	7	9
g103	4	3
g103	3	7
g103	6	9
g103	4	3
g103	3	4
g14	7	7
g14	8	8
g14	9	9
g14	7	7
g14	7	6
g14	7	7
g14	6	9
g14	6	6
g14	6	5
g14	7	9
g14	7	7
g14	7	8
g14	7	8
g14	5	7
g14	7	9
g42	10	10
g42	8	7
g42	7	10
g42	7	8
g42	7	8
g42	8	7
g42	9	7
g42	7	7
g42	7	9
g42	8	8
g42	6	7
g42	7	8
g42	9	9
g42	7	4
g42	7	7
g28	9	10
g28	10	8
g28	10	10
g28	6	10
g28	10	10
g28	6	6
g28	10	10
g28	10	10
g28	8	8
g28	6	8
g28	8	7
g28	10	9
g28	10	10
g28	7	7
g28	9	8
g84	7	9
g84	10	9
g84	7	9
g84	6	7
g84	6	7
g84	8	6
g84	7	6
g84	8	7
g84	6	7
g84	8	7
g84	9	9
g84	8	8
g84	7	7
e26	5	7
e26	8	9
e26	8	7
e26	8	9
e26	10	8
e26	8	9
e26	10	9
e26	8	8
e26	10	8
e26	8	6
e26	6	5
e26	9	7
e26	8	7
e26	9	6
e26	9	7
e12	7	9
e12	7	9
e12	5	7
e12	7	8
e12	7	7
e12	8	7
e12	9	9
e12	5	7
e12	7	7
e12	7	8
e12	6	6
e12	7	8
e12	6	7
e12	6	6
e12	7	7
e54	8	8
e54	9	9
e54	7	8
e54	9	9
e54	7	8
e54	6	8
e54	9	8
e54	7	8
e54	9	9
e54	7	7
e54	7	8
e54	10	9
e54	8	8
e54	8	9
e54	9	9
e68	9	6
e68	9	7
e68	8	8
e68	7	8
e68	7	8
e68	7	9
e68	9	9
e68	9	9
e68	6	7
e68	8	9
e68	7	8
e68	8	9
e68	8	8
e68	8	9
e68	8	8
e94	6	7
e94	8	7
e94	4	8
e94	6	7
e94	5	7
e94	4	7
e94	6	7
e94	4	7
e94	7	7
e94	3	8
e94	4	7
e94	8	8
e94	8	7
e94	5	8
e94	7	7
e10	6	6
e10	8	8
e10	8	9
e10	8	8
e10	10	8
e10	5	7
e10	8	8
e10	8	8
e10	6	8
e10	10	9
e10	5	6
e10	10	9
e10	8	9
e10	7	6
e10	8	8
e66	10	10
e66	10	10
e66	10	10
e66	8	10
e66	9	10
e66	7	8
e66	8	8
e66	9	10
e66	10	8
e66	10	10
e66	8	10
e66	10	10
e66	10	10
e66	8	8
e66	10	10
e24	9	9
e24	10	10
e24	10	10
e24	9	10
e24	8	7
e24	5	10
e24	9	10
e24	10	10
e24	10	10
e24	10	10
e24	5	7
e24	10	10
e24	10	10
e24	7	7
e24	8	6
e80	7	8
e80	8	9
e80	8	9
e80	8	8
e80	5	6
e80	7	8
e80	7	8
e80	7	7
e80	6	7
e80	7	7
e80	7	7
e80	7	7
e80	7	8
e80	7	7
e80	8	8
e52	7	7
e52	7	10
e52	8	10
e52	8	9
e52	7	9
e52	7	8
e52	5	10
e52	8	7
e52	7	8
e52	10	10
e52	8	8
e52	9	10
e52	7	10
e52	7	7
e52	8	10
g27	8	8
g27	9	8
g27	9	9
g27	9	9
g27	8	7
g27	10	10
g27	9	7
g27	9	9
g27	9	9
g27	8	8
g27	10	10
g27	10	10
g27	10	9
g27	9	9
g27	8	8
g102	7	7
g102	9	6
g102	7	8
g102	8	8
g102	5	7
g102	8	7
g102	7	8
g102	8	8
g102	7	8
g102	8	7
g102	9	9
g102	8	8
g102	8	8
g102	8	8
g102	8	7
g101	10	10
g101	10	10
g101	8	9
g101	7	6
g101	10	7
g101	9	6
g101	7	6
g101	10	10
g101	6	8
g101	5	4
g101	10	9
g101	7	5
g101	8	8
g101	9	7
g101	10	9
g69	3	5
g69	3	5
g69	8	8
g69	5	8
g69	3	7
g69	5	7
g69	3	6
g69	9	7
g69	8	7
g69	6	5
g69	9	9
g69	8	8
g69	9	9
g69	5	5
g69	6	8
g55	9	8
g55	9	8
g55	9	8
g55	8	7
g55	8	7
g55	8	8
g55	9	8
g55	10	8
g55	8	8
g55	8	8
g55	9	8
g55	9	7
g55	9	8
g55	9	8
g55	9	8
g10	8	7
g10	8	8
g10	4	5
g10	6	6
g10	8	5
g10	4	2
g10	7	7
g10	4	4
g10	8	8
g10	7	4
g10	6	5
g10	8	8
g10	6	7
g10	4	8
g10	5	6
g66	8	7
g66	10	9
g66	8	5
g66	9	9
g66	6	8
g66	7	4
g66	9	9
g66	9	7
g66	9	7
g66	9	9
g66	6	8
g66	9	9
g66	7	7
g66	9	9
g66	8	7
g24	7	8
g24	8	8
g24	7	6
g24	9	8
g24	7	7
g24	5	6
g24	7	7
g24	7	6
g24	7	6
g24	6	7
g24	6	5
g24	9	7
g24	7	7
g24	8	6
g24	6	7
g80	8	7
g80	9	9
g80	7	7
g80	6	7
g80	8	6
g80	7	7
g80	6	6
g80	7	6
g80	7	6
g80	7	8
g80	6	6
g80	7	8
g80	8	6
g80	7	4
g38	8	7
g38	8	7
g38	7	7
g38	8	8
g38	8	6
g38	6	7
g38	7	7
g38	6	7
g38	7	7
g38	8	8
g38	7	7
g38	7	8
g38	7	7
g38	8	8
g38	8	6
g77	7	10
g77	9	9
g77	10	10
g77	10	10
g77	8	9
g77	8	10
g77	8	10
g77	9	9
g77	7	8
g77	8	10
g77	10	10
g77	8	10
g77	8	10
g77	7	8
g77	8	9
g35	8	7
g35	8	9
g35	9	10
g35	10	10
g35	6	9
g35	5	9
g35	6	8
g35	8	9
g35	10	10
g35	6	6
g35	9	9
g35	9	10
g35	10	9
g35	10	10
g35	10	9
g21	8	7
g21	9	7
g21	7	4
g21	9	9
g21	7	6
g21	6	9
g21	9	10
g21	7	7
g21	7	9
g21	5	8
g21	10	7
g21	7	8
g21	8	6
g21	5	9
g21	9	7
g49	6	6
g49	6	7
g49	6	7
g49	7	6
g49	6	6
g49	6	7
g49	6	7
g49	6	7
g49	6	7
g49	6	6
g49	7	8
g49	7	6
g49	6	7
g49	4	7
g49	7	7
g3	7	6
g3	9	8
g3	4	8
g3	6	8
g3	7	7
g3	8	9
g3	8	9
g3	9	9
g3	8	9
g3	8	7
g3	9	7
g3	7	8
g3	8	9
g3	8	9
g3	6	8
g31	9	6
g31	8	7
g31	8	9
g31	6	7
g31	5	4
g31	6	7
g31	8	8
g31	8	8
g31	8	8
g31	7	6
g31	8	8
g31	6	7
g31	6	9
g31	7	7
g31	6	6
g73	10	10
g73	6	7
g73	8	7
g73	6	7
g73	6	5
g73	9	9
g73	9	7
g73	7	10
g73	10	10
g73	10	10
g73	10	8
g73	7	8
g73	8	6
g73	8	2
g73	6	8
g53	10	10
g53	8	9
g53	3	8
g53	9	9
g53	8	9
g53	10	10
g53	7	5
g53	4	8
g53	2	7
g53	10	10
g53	10	10
g53	10	10
g53	2	8
g53	3	8
g53	9	7
g11	8	7
g11	6	7
g11	3	8
g11	8	6
g11	7	4
g11	9	9
g11	5	8
g11	5	4
g11	5	7
g11	9	9
g11	7	7
g11	6	7
g11	4	8
g11	3	6
g11	7	8
g25	7	8
g25	8	7
g25	6	6
g25	8	8
g25	7	6
g25	7	7
g25	7	7
g25	8	6
g25	6	5
g25	10	10
g25	8	5
g25	9	8
g25	7	5
g25	7	6
g25	7	7
g39	9	7
g39	7	7
g39	8	6
g39	9	8
g39	8	8
g39	10	9
g39	6	6
g39	9	9
g39	7	7
g39	9	9
g39	8	7
g39	10	9
g39	9	8
g39	8	8
g39	7	8
g26	7	6
g26	7	6
g26	6	6
g26	8	7
g26	7	7
g26	7	6
g26	6	5
g26	8	7
g26	6	6
g26	8	7
g26	7	6
g26	7	7
g40	6	7
g40	4	8
g40	6	8
g40	7	5
g40	8	4
g40	9	7
g40	6	6
g40	7	8
g40	10	9
g40	10	10
g40	7	10
g40	8	9
g40	8	8
g40	6	7
g40	10	10
g82	8	8
g82	7	7
g82	4	7
g82	7	7
g82	7	7
g82	8	8
g82	7	7
g82	9	8
g82	7	8
g82	10	8
g82	6	6
g82	10	9
g82	6	6
g82	10	9
e50	6	6
e50	7	8
e50	7	8
e50	6	5
e50	10	10
e50	8	9
e50	9	6
e50	6	7
e50	7	8
e50	6	7
e50	7	6
e50	6	7
e50	7	8
e50	5	7
e50	6	5
e8	3	6
e8	6	6
e8	7	8
e8	8	8
e8	10	9
e8	5	7
e8	9	9
e8	6	8
e8	9	9
e8	7	7
e8	6	6
e8	10	8
e8	8	8
e8	5	7
e8	5	6
e3	7	8
e3	8	7
e3	9	7
e3	7	6
e3	6	7
e3	10	10
e3	7	7
e3	7	7
e3	6	6
e3	7	7
e3	7	7
e3	6	8
e3	8	7
e3	8	7
e3	8	8
e31	6	9
e31	8	9
e31	10	10
e31	5	5
e31	5	6
e31	10	10
e31	8	6
e31	6	5
e31	4	4
e31	4	5
e31	5	3
e31	8	9
e31	10	10
e31	10	10
e31	3	5
e73	10	10
e73	10	9
e73	10	10
e73	8	7
e73	7	9
e73	10	10
e73	7	9
e73	10	9
e73	8	7
e73	10	9
e73	8	7
e73	8	9
e73	10	10
e73	10	10
e73	9	10
e59	7	6
e59	8	7
e59	9	9
e59	8	7
e59	7	7
e59	10	10
e59	8	9
e59	8	6
e59	9	6
e59	9	8
e59	9	9
e59	9	10
e59	9	10
e59	9	8
e59	8	6
e46	9	10
e46	10	10
e46	9	10
e46	9	9
e46	8	8
e46	7	10
e46	9	9
e46	10	10
e46	8	7
e46	9	9
e46	10	10
e46	9	10
e46	9	10
e46	10	10
e46	9	9
e32	8	8
e32	10	10
e32	9	10
e32	8	10
e32	6	10
e32	8	8
e32	8	10
e32	10	10
e32	10	10
e32	8	10
e32	10	10
e32	10	10
e32	10	10
e32	10	10
e32	9	10
e4	8	8
e4	9	10
e4	7	8
e4	7	10
e4	7	10
e4	7	8
e4	8	10
e4	10	9
e4	10	8
e4	7	8
e4	9	10
e4	10	10
e4	8	8
e4	9	8
e4	10	10
e71	7	8
e71	7	9
e71	7	9
e71	6	6
e71	6	10
e71	4	6
e71	6	7
e71	10	10
e71	7	6
e71	6	6
e71	7	7
e71	7	8
e71	7	8
e71	5	7
e71	9	10
g19	5	7
g19	8	8
g19	5	7
g19	5	7
g19	8	7
g19	8	7
g19	8	6
g19	9	10
g19	6	9
g19	8	8
g19	8	8
g19	8	9
g19	8	6
g19	7	5
g19	8	6
g75	7	7
g75	7	7
g75	6	7
g75	6	7
g75	7	7
g75	6	6
g75	8	7
g75	5	6
g75	6	7
g75	7	8
g75	7	8
g75	6	7
g75	7	7
g75	8	7
g75	6	7
g61	4	6
g61	8	9
g61	6	4
g61	7	7
g61	8	9
g61	7	8
g61	6	7
g61	9	7
g61	9	8
g61	8	6
g61	9	9
g61	6	4
g61	4	6
g61	8	9
g61	7	7
g5	7	8
g5	9	10
g5	9	9
g5	6	6
g5	10	10
g5	6	8
g5	7	8
g5	7	6
g5	8	7
g5	8	7
g5	8	8
g5	8	9
g5	6	8
g5	6	8
g5	6	8
g33	7	9
g33	9	10
g33	7	8
g33	8	7
g33	9	9
g33	6	9
g33	5	7
g33	9	7
g33	4	8
g33	7	9
g33	7	8
g33	9	8
g33	8	7
e81	8	8
e81	8	8
e81	8	9
e81	7	8
e81	8	8
e81	8	8
e81	8	9
e81	6	8
e81	8	8
e81	7	8
e81	9	8
e81	9	8
e81	9	8
e81	8	8
e81	9	9
e25	5	5
e25	8	9
e25	7	9
e25	7	8
e25	5	7
e25	8	7
e25	9	8
e25	9	8
e25	9	9
e25	9	7
e25	10	10
e25	10	7
e25	6	7
e25	10	7
e25	9	8
e67	7	9
e67	9	9
e67	10	10
e67	7	7
e67	10	9
e67	5	7
e67	8	7
e67	7	9
e67	8	7
e67	8	8
e67	10	10
e67	8	9
e67	9	10
e67	6	9
e67	8	8
e13	10	9
e13	8	7
e13	9	10
e13	8	8
e13	7	9
e13	9	8
e13	10	10
e13	10	9
e13	10	9
e13	10	10
e13	10	10
e13	10	10
e13	10	9
e13	10	9
e13	8	9
e41	9	9
e41	6	6
e41	6	9
e41	10	9
e41	7	7
e41	9	8
e41	6	8
e41	8	9
e41	7	8
e41	10	10
e41	10	7
e41	10	10
e41	8	8
e41	7	7
e41	10	9
e83	8	4
e83	3	1
e83	9	6
e83	3	6
e83	4	2
e83	7	7
e83	5	5
e83	5	5
e83	5	6
e83	10	10
e83	7	8
e83	10	10
e83	4	8
e83	4	4
e83	4	4
e5	7	7
e5	9	9
e5	8	9
e5	7	7
e5	7	7
e5	9	9
e5	9	9
e5	7	8
e5	9	9
e5	8	9
e5	7	8
e5	7	8
e5	8	9
e5	7	7
e5	7	7
e47	5	9
e47	9	7
e47	5	7
e47	8	8
e47	10	5
e47	10	10
e47	10	10
e47	7	7
e47	10	10
e47	9	10
e47	4	8
e47	8	9
e47	9	6
e47	10	9
e47	10	8
e33	8	9
e33	8	8
e33	7	8
e33	7	9
e33	7	8
e33	7	9
e33	7	7
e33	6	7
e33	5	8
e33	9	10
e33	8	9
e33	6	9
e33	6	7
e33	7	8
e33	7	8
e19	10	8
e19	8	8
e19	8	8
e19	9	9
e19	8	7
e19	8	7
e19	8	7
e19	8	8
e19	8	8
e19	7	8
e19	8	9
e19	7	8
e19	8	8
e19	8	8
e19	7	9
e84	9	8
e84	8	7
e84	9	9
e84	7	7
e84	10	9
e84	9	9
e84	7	8
e84	9	7
e84	9	9
e84	9	9
e84	10	9
e84	8	8
e84	10	9
e84	8	8
e84	10	9
e56	10	9
e56	10	9
e56	8	10
e56	9	7
e56	7	10
e56	10	7
e56	7	7
e56	8	6
e56	10	10
e56	9	10
e56	10	10
e56	10	10
e56	9	10
e56	8	9
e56	10	10
e70	10	8
e70	9	5
e70	8	8
e70	7	5
e70	6	8
e70	8	8
e70	9	7
e70	6	5
e70	10	10
e70	8	7
e70	8	7
e70	9	7
e70	7	8
e70	7	7
e70	10	10
e14	8	8
e14	5	7
e14	9	9
e14	7	8
e14	9	10
e14	7	8
e14	7	8
e14	6	7
e14	6	8
e14	5	7
e14	7	9
e14	7	7
e14	9	9
e14	5	6
e14	9	9
e2	9	10
e2	10	10
e2	10	10
e2	9	10
e2	9	10
e2	10	10
e2	10	10
e2	8	10
e2	10	10
e2	10	10
e2	10	10
e2	10	10
e2	10	10
e2	8	10
e2	9	10
e30	6	9
e30	5	8
e30	7	10
e30	7	7
e30	7	8
e30	6	10
e30	6	9
e30	9	7
e30	7	9
e30	8	8
e30	7	6
e30	10	8
e30	7	10
e30	6	5
e30	8	7
e86	8	7
e86	7	7
e86	10	10
e86	8	9
e86	5	8
e86	8	9
e86	9	10
e86	6	7
e86	9	8
e86	10	8
e86	6	6
e86	8	8
e86	10	10
e86	5	7
e86	9	9
e72	8	9
e72	7	9
e72	10	10
e72	10	9
e72	9	8
e72	8	10
e72	10	8
e72	7	8
e72	9	8
e72	8	10
e72	7	9
e72	8	9
e72	10	10
e72	7	8
e72	7	9
g30	10	10
g30	10	10
g30	9	9
g30	8	8
g30	8	8
g30	7	7
g30	7	6
g30	10	10
g30	6	7
g30	6	6
g30	9	10
g30	10	10
g30	8	9
g30	8	9
g30	7	9
g16	8	9
g16	9	10
g16	7	7
g16	6	5
g16	6	8
g16	5	4
g16	8	7
g16	9	9
g16	8	7
g16	6	7
g16	8	9
g16	10	10
g16	7	7
g16	8	8
g16	4	6
g44	7	4
g44	8	9
g44	6	6
g44	6	6
g44	7	5
g44	6	5
g44	7	7
g44	8	7
g44	6	6
g44	9	8
g44	8	8
g44	6	4
g44	7	7
g44	7	7
