# Supplementary material for: Dermatologist-like explainable AI enhances trust and confidence in diagnosing melanoma
Source: Nat Commun. 2024 Jan 15;15:524. doi: 10.1038/s41467-023-43095-4 (PMC10789736; doi:10.1038/s41467-023-43095-4)
Supplement: Supplementary file 6 — Source Data [file 41467_2023_43095_MOESM6_ESM.zip › Source Data/Supplementary_Fig2c.xlsx]

## Sheet: Extended_Data_Fig3c
participant	mask	baseline	our XAI
g80	8903	0.749315	0.81947
g80	6917	0.422996	0.107602
g80	6901	0.73901	0.793585
g80	7382	0.537044	0.680879
g80	8545	0.458506	0.112904
g80	2147	0.624526	0.740354
g80	9128	0.494224	0.456264
g80	9052	0.203548	0.245477
g80	1508	8.88652e-11	0.0473605
g80	1997	0.313599	2.76855e-10
g80	2141	0.627498	0.794245
g80	1916	0.472282	0.317441
g50	7175	0.490436	0.732658
g50	9001	0.382204	0.090243
g50	1237	0.00563869	0.523147
g50	8387	0.267049	0.616736
g50	7033	0.55734	0.488373
g50	7055	0.522162	0.522085
g50	8759	0.295552	0.824208
g50	8679	0.37588	0.427442
g50	8333	0.682266	0.807886
g50	7873	0.185132	0.523589
g50	2012	0.42015	0.419028
g50	1830	8.47745e-11	0.193836
g50	2266	0.476966	0.537713
g40	9162	0.50669	0.50669
g40	9153	0.314286	0.727217
g40	8970	0.191875	0.179338
g40	7871	0.780918	0.710952
g40	1266	0.833734	0.84174
g40	1376	0.36996	0.347054
g40	2046	0.185624	0.40378
g49	8146	0.169134	0.313744
g49	6730	0.216147	0.366959
g49	7113	0.0177376	0.175235
g49	1467	0.295661	0.281056
g49	8914	0.706979	0.88044
g49	7826	0.11644	0.311134
g49	6921	0.100681	0.100681
g49	1633	0.263375	0.563508
g49	2004	0.231026	0.063712
g49	1696	0.417432	0.894943
g49	2205	0.281511	0.309076
g55	8940	0.602076	0.66945
g55	8832	0.4683	0.644475
g55	7198	0.39526	0.50421
g55	8048	0.453346	6.97934e-11
g55	7370	9.08843e-11	0.13664
g55	1702	0.457352	0.537072
g55	9078	9.12742e-11	0.0644114
g55	8193	7.69408e-11	0.455644
g55	8132	0.427947	0.137007
g55	1881	0.063655	0.311064
g55	1995	0.0317709	0.00643649
g55	2286	0.520681	0.635509
g55	1992	0.0631311	0.529093
g77	8146	0.505198	0.707508
g77	8008	0.0235712	0.671533
g77	7113	0.094433	0.744747
g77	1467	0.737351	0.817613
g77	8683	0.730688	0.798118
g77	7826	9.06701e-11	0.179973
g77	6780	0.507741	0.757671
g77	1633	0.128144	0.311977
g77	2205	0.0659996	0.0511444
g3	7534	0.254542	0.189817
g3	1547	0.308105	0.387645
g3	2202	9.21659e-11	1.2285e-09
g3	8601	0.632061	0.572291
g3	1991	0.178273	0.296012
g3	7169	0.296977	0.245113
g3	1839	0.044585	0.243302
g3	1622	0.838287	0.911464
g42	7439	0.578679	0.597151
g42	2317	0.376782	0.744032
g42	6838	0.555273	0.555273
g42	2218	0.280664	0.858341
g42	8645	0.521055	0.674389
g42	8932	0.864212	0.911983
g42	1850	0.613517	0.686762
g42	1498	0.553786	0.539179
g42	2093	0.62086	0.617984
g60	8715	0.716172	0.732074
g60	2316	0.403935	0.818799
g60	7115	0.210573	0.0459918
g60	6948	0.0759202	0.0156608
g60	7099	0.479551	0.825352
g60	1291	0.425972	0.397047
g60	2065	0.34521	0.483551
g60	1464	0.423424	0.816438
g60	1998	0.752157	0.792164
g9	1227	0.780559	0.898783
g9	8383	0.0499369	0.0101917
g9	2025	0.347848	0.0808201
g9	8889	0.492923	0.827055
g9	8126	0.302621	0.813862
g9	1928	0.0941822	0.762618
g9	6869	0.29278	0.328587
g9	2117	0.203044	0.202989
g9	1307	0.451115	0.110096
g9	1784	0.624301	0.796224
g9	1263	0.391538	0.263762
g44	2171	0.145516	0.636978
g44	8242	0.42682	0.541504
g44	9148	0.44796	0.46875
g44	8398	0.246422	0.182132
g44	7121	0.534677	0.519654
g44	2315	0.641186	0.662479
g44	1437	0.30663	0.277253
g44	1766	0.392812	0.324995
g31	9061	0.452001	0.601423
g31	7534	0.625156	0.544755
g31	8123	0.344614	0.448872
g31	1547	0.161528	0.0257551
g31	8601	0.617326	0.818155
g31	1991	0.653681	0.881993
g31	7169	0.635552	0.692676
g31	2121	0.54291	0.839933
g31	1839	0.411115	0.851218
g31	1622	0.855799	0.929544
g31	1802	0.52314	0.132326
g31	1946	0.509285	0.734978
g43	7251	0.0792344	0.0163669
g43	8439	0.546622	0.564916
g43	1296	0.498735	0.628848
g43	7268	0.151409	0.0322366
g43	8446	5.83328e-11	0.513494
g43	6711	0.350969	0.33248
g43	8667	0.369853	0.289128
g43	1962	0.517715	0.529132
g43	1742	0.00227273	0.820148
g43	1558	0.162576	0.229065
g53	7739	0.482083	0.482083
g53	8532	0.0877242	0.114753
g53	7124	0.316003	0.640119
g53	2211	0.420771	0.308266
g53	2153	0.0883833	0.200811
g53	8418	0.296813	0.233379
g53	2247	0.213599	0.16361
g53	1295	0.14217	0.135307
g53	1834	0.240436	0.307328
g6	9203	0.198762	0.197531
g6	8078	0.366005	0.309702
g6	6851	0.154327	0.134121
g6	2221	0.217485	0.348033
g6	2250	0.263181	0.794454
g6	8615	0.112726	0.0974966
g6	8590	0.459531	0.72214
g6	1763	0.16409	0.0351262
g6	1328	0.0819533	0.0826395
g6	1427	8.40477e-11	0.239542
g22	8387	0.638512	0.737104
g22	7033	0.484425	0.611825
g22	7055	0.532319	0.532242
g22	8679	0.496844	0.586913
g22	8333	0.763139	0.904276
g22	7873	0.438043	0.714108
g22	1830	0.531825	0.75451
g22	2266	0.391837	0.738408
g39	1875	0.887124	0.876349
g39	7739	0.279272	0.31766
g39	8532	0.312664	0.357926
g39	7124	0.418245	0.598532
g39	2211	0.297685	0.214679
g39	2153	0.328469	0.635524
g39	8418	0.688671	0.77953
g39	2247	0.716352	0.823132
g39	1487	0.257941	0.0575278
g39	1295	0.673609	0.640204
g39	1834	0.627851	0.639832
g39	1409	0.407926	0.73418
g69	8940	0.565949	0.638564
g69	8832	0.403801	0.632182
g69	7198	0.337477	0.410642
g69	8048	0.423417	0.44857
g69	7370	9.04241e-11	0.143983
g69	1702	0.266027	0.314733
g69	9078	0.11465	0.112025
g69	8193	8.15993e-11	0.362138
g69	1995	0.176433	0.037969
g69	2286	0.045615	0.149234
g69	1992	0.503703	0.795008
g61	9102	0.707794	0.923942
g61	1482	0.753974	0.727335
g61	8120	0.0408318	0.0195378
g61	8330	0.330255	0.0761105
g61	8110	0.467726	2.86615e-10
g61	7278	0.7353	0.793851
g61	8176	0.5725	0.862774
g61	1529	0.5823	0.738633
g61	1563	0.264922	0.7474
g61	1541	0.774285	0.905474
g61	2070	0.796571	0.863175
g51	1227	0.355428	0.299606
g51	8383	0.416285	0.0998978
g51	2025	0.288686	0.0652798
g51	8889	0.245761	0.214166
g51	1928	0.00945601	0.653251
g51	8480	0.500409	0.126818
g51	2117	0.182213	0.182164
g51	1307	0.38805	0.0918771
g51	1784	0.592222	0.62157
g51	1263	0.504293	0.368887
g26	9162	0.512153	0.513022
g26	2253	0.772695	0.835315
g26	9153	0.351617	0.673967
g26	8873	0.361154	0.0891521
g26	9156	0.618582	0.615901
g26	8920	0.551201	0.551201
g26	7871	0.742142	0.727856
g26	1266	0.863341	0.873041
g26	7564	0.788043	0.777765
g26	2123	0.453001	0.591586
g26	1376	0.529275	0.775411
g26	2046	0.519315	0.602219
g26	2148	0.377542	0.496488
g28	8829	0.0943701	0.0774867
g28	7439	0.318857	0.317583
g28	2317	0.390725	0.75005
g28	6838	0.521614	0.524278
g28	7722	0.672892	0.723542
g28	2218	7.38443e-11	0.40456
g28	8645	0.707954	0.846516
g28	1498	0.379853	0.368664
g28	2093	0.199982	0.199928
g79	8383	0.383376	0.0905701
g79	2025	0.3043	0.0692999
g79	8889	0.607651	0.794326
g79	8126	0.282452	0.824805
g79	8480	0.4669	0.116587
g79	6869	0.496832	0.675026
g79	2117	0.169949	0.169902
g79	1233	0.0277095	0.0242769
g79	1307	0.360934	0.0843737
g79	1784	0.646245	0.886178
g79	1263	0.375456	0.615469
g15	7251	0.0142461	0.00286579
g15	8439	0.0404449	0.12518
g15	1296	0.426165	0.556228
g15	7268	0.0203176	0.00409714
g15	1962	0.175628	0.161714
g15	2226	0.723179	0.699082
g15	7624	0.706387	0.735939
g15	1558	0.547565	0.710766
g15	1855	0.703619	0.757213
g78	7175	0.496114	0.689065
g78	9001	0.490827	0.122156
g78	1237	0.0402742	0.740497
g78	8387	0.607986	0.749475
g78	7033	0.4991	0.63989
g78	8759	0.366138	0.742911
g78	8679	0.621576	0.86751
g78	8333	0.694223	0.880983
g78	7873	0.558672	0.745441
g78	2012	0.557227	0.561017
g78	1615	7.04424e-11	0.585857
g78	1830	0.520752	0.467501
g78	2266	0.539155	0.724576
g24	8903	0.787549	0.853545
g24	6917	0.308017	0.0702652
g24	6901	0.779522	0.822759
g24	7382	0.55527	0.725013
g24	8545	0.364807	0.0854336
g24	2147	0.689313	0.788049
g24	9052	0.652489	0.70159
g24	1508	9.21659e-11	0.0319278
g24	1997	0.775568	1.18835e-10
g24	2141	0.662341	0.841884
g24	1916	0.401184	0.388155
g5	1482	0.647175	0.724361
g5	8330	0.459673	0.112655
g5	8110	0.485067	2.6137e-10
g5	7211	0.341738	0.366734
g5	7278	0.378851	0.503714
g5	8176	0.478027	0.746369
g5	6978	0.462267	0.62113
g5	1529	0.44899	0.67646
g5	1563	0.261134	0.700114
g5	1541	0.49506	0.722229
g5	2070	0.706699	0.791314
g35	8146	0.518228	0.748566
g35	6730	0.25563	0.483339
g35	8008	0.016841	0.630292
g35	7113	0.00439904	0.531846
g35	8683	0.746267	0.785598
g35	7826	0.191208	0.392637
g35	1633	0.217801	0.10539
g35	2004	0.204283	0.0597811
g35	2205	0.493124	0.879316
g11	7739	0.400184	0.430259
g11	8532	0.210588	0.315913
g11	7124	0.118344	0.399595
g11	2211	0.710619	0.837217
g11	2153	0.0189998	0.215548
g11	1213	0.0664676	0.0664676
g11	2247	0.225431	0.234439
g11	8160	0.0661479	0.170346
g11	1834	0.158532	0.153997
g11	1409	0.404547	0.750348
g29	7251	0.146459	0.031117
g29	8439	0.567653	0.630215
g29	1296	0.300324	0.25992
g29	7268	0.210095	0.0458776
g29	8446	7.55002e-11	0.308729
g29	6711	0.787332	0.937685
g29	8667	0.231386	0.177757
g29	1962	0.544654	0.681518
g29	2226	0.692124	0.670619
g29	7624	0.628731	0.628868
g29	1742	5.69703e-11	0.769231
g29	1558	0.140198	0.183311
g29	1855	0.647425	0.710236
g48	9203	0.195356	0.523234
g48	8078	0.40693	0.274424
g48	2221	0.496416	0.533589
g48	8031	0.748298	0.684242
g48	8615	0.370715	0.588245
g48	1763	0.296962	0.0674036
g48	1427	0.0268938	0.27708
g19	9102	0.69315	0.890998
g19	1482	0.751897	0.894595
g19	8120	0.189904	0.0928924
g19	8330	0.366271	0.0858353
g19	8110	0.473008	2.9146e-10
g19	7211	0.282443	0.508192
g19	8176	0.461339	0.313919
g19	6978	0.401529	0.28412
g19	7770	0.42755	0.535699
g19	1529	0.729633	0.725552
g19	1563	0.34518	0.528226
g19	1541	0.301861	0.283403
g19	2070	0.599767	0.546242
g10	8903	0.777772	0.814289
g10	8545	0.360934	0.0843737
g10	1997	0.181997	4.649e-10
g10	1916	0.335228	0.438242
g30	2171	0.196282	0.776756
g30	8242	0.383478	0.681951
g30	9148	0.526501	0.46502
g30	7121	0.504433	0.489976
g30	2019	8.29119e-11	0.335793
g30	2315	0.648896	0.710828
g30	1649	0.32803	0.298831
g30	1437	0.449422	0.798223
g30	1766	0.641096	0.760298
g30	1477	0.61338	0.587108
g32	2128	0.169114	0.156126
g32	8715	0.634086	0.634086
g32	2316	0.179467	0.487426
g32	7115	0.177592	0.0382375
g32	6948	0.088745	0.0184037
g32	7099	0.540721	0.763657
g32	8472	0.532371	0.536326
g32	2065	0.141468	0.14001
g32	1464	0.366842	0.493825
g32	1998	0.480488	0.564219
g36	1237	0.0205382	0.210368
g36	7033	0.210207	0.339462
g36	7055	0.560837	0.560757
g36	8759	0.0019685	0.327984
g36	8679	0.653448	0.626705
g36	8333	0.684917	0.833613
g36	7873	9.16338e-11	0.132029
g36	1615	6.90799e-11	0.613344
g36	1830	0.480173	0.489488
g36	2266	0.557786	0.668154
g14	8829	0.449799	0.382077
g14	7439	0.864244	0.896115
g14	2317	0.360152	0.768634
g14	6838	0.561398	0.571071
g14	7722	0.591933	0.591891
g14	2218	0.25425	0.877064
g14	8645	0.618544	0.677637
g14	8932	0.790786	0.826862
g14	1418	0.521388	0.773405
g14	1498	0.567459	0.584255
g14	2093	0.558874	0.558754
g85	7251	0.2024	0.0440494
g85	8439	0.578109	0.640805
g85	1296	0.00737449	0.0599081
g85	7268	0.255519	0.056926
g85	8446	6.73582e-11	0.434412
g85	6711	0.773486	0.864015
g85	1962	0.750975	0.906073
g85	1742	0.00773735	0.829389
g85	1558	0.336631	0.464896
g85	1855	0.326384	0.401305
g76	1306	0.0827204	0.0827204
g76	9203	0.149494	0.572735
g76	8078	0.732812	0.679747
g76	6851	0.563327	0.832898
g76	2221	0.552429	0.624894
g76	8031	0.579559	0.536673
g76	8615	6.20424e-11	0.381893
g76	1763	0.17095	0.0367023
g76	1328	0.549451	0.737592
g76	1427	0.5214	0.467627
g82	9162	0.507086	0.507086
g82	2253	0.147656	0.138408
g82	9153	0.349452	0.72734
g82	8873	0.0979816	0.0203973
g82	8970	0.369054	0.356714
g82	8920	0.517546	0.517546
g82	1266	0.0183631	0.0183631
g82	7564	0.106415	0.101229
g82	2123	0.506028	0.666727
g82	1376	0.0447894	0.255158
g82	2046	0.415991	0.595774
g82	2148	0.727076	0.667229
g16	2171	0.250988	0.718154
g16	8242	0.611599	0.85713
g16	9148	0.432448	0.513258
g16	8598	0.685841	0.76975
g16	8398	0.43392	0.632809
g16	7121	0.677339	0.660503
g16	2019	0.00195033	0.53192
g16	2315	0.743158	0.839693
g16	8109	0.125864	0.125864
g16	1649	0.332475	0.302952
g16	1437	0.417395	0.797696
g16	1766	0.490257	0.447087
g16	1477	0.518864	0.616766
g23	8383	0.430772	0.104098
g23	2025	0.313986	0.0718225
g23	8889	0.364625	0.368835
g23	8126	0.297428	0.801341
g23	2044	0.317801	0.317748
g23	8480	0.606159	0.174788
g23	2117	0.18632	0.186269
g23	1233	0.297625	0.472872
g23	1263	0.542426	0.683963
g34	1306	0.562398	0.562398
g34	9203	0.122923	0.429856
g34	2221	0.388006	0.342811
g34	8615	0.490868	0.580671
g34	8590	0.550592	0.664932
g34	1763	0.164594	0.0352416
g34	1792	0.644759	0.644759
g73	9061	0.510634	0.670735
g73	7534	0.304289	0.22889
g73	8123	0.333597	0.414588
g73	1547	0.444207	0.444957
g73	2202	9.28591e-11	1.36426e-09
g73	8601	0.642633	0.896039
g73	1991	0.694538	0.865103
g73	7169	0.271489	0.2262
g73	2121	0.544885	0.608337
g73	1839	0.316413	0.462849
g73	1622	0.832118	0.909046
g27	8940	0.293051	0.571146
g27	8832	0.536838	0.752925
g27	7198	0.476209	0.660952
g27	8048	0.518187	0.225059
g27	7370	8.52733e-11	0.227315
g27	9078	0.191538	0.345706
g27	8193	6.91133e-11	0.612758
g27	8132	0.519871	0.176612
g27	1881	0.340555	0.483192
g27	1995	0.323421	0.0743015
g27	1992	0.458705	0.669395
g65	1227	0.784412	0.86656
g65	8383	0.411523	0.0985296
g65	8889	0.500673	0.866125
g65	2044	0.291017	0.290968
g65	8480	0.55389	0.148999
g65	6869	0.519895	0.718018
g65	2117	0.198528	0.198475
g65	1233	0.523627	0.716087
g65	1784	0.168955	0.118032
g65	1263	0.192363	0.35672
g84	7439	0.197062	0.181431
g84	2317	0.113294	0.214428
g84	6838	0.214537	0.0974573
g84	7722	0.181225	0.181209
g84	2218	7.59994e-11	0.421654
g84	8645	0.254722	0.231568
g84	8932	0.801721	0.851057
g84	2182	7.75615e-11	0.280845
g84	1418	0.546186	0.860025
g84	1850	0.602852	0.691795
g84	1498	0.252329	0.24433
g84	2093	0.185664	0.185614
g38	8903	0.759814	0.838631
g38	6901	0.374937	0.421286
g38	7382	0.573709	0.726929
g38	8545	0.131099	0.027673
g38	9128	0.565056	0.523548
g38	9052	0.684345	0.742185
g38	1997	0.238931	3.52361e-10
g38	1907	0.585714	0.165009
g38	2141	0.647156	0.812068
g38	1916	0.407458	0.39838
g37	1227	0.34824	0.29749
g37	8383	0.4	0.0952453
g37	2025	0.332613	0.0767373
g37	8889	0.510541	0.585937
g37	8126	0.310294	0.813887
g37	1928	0.0529436	0.742302
g37	2044	0.262014	0.261969
g37	8480	0.496915	0.138769
g37	6869	0.630972	0.809877
g37	2117	0.166438	0.166393
g37	1784	0.466722	0.4802
g37	1263	0.473994	0.569941
g57	7251	0.129706	0.0273628
g57	8439	0.548328	0.571604
g57	1296	0.370705	0.474399
g57	7268	0.195613	0.0424469
g57	8446	0.192739	0.137177
g57	8667	0.648318	0.800599
g57	1962	0.741968	0.901271
g57	7624	0.755869	0.850108
g57	1558	0.567899	0.698809
g57	1593	0.575317	0.835814
g21	8008	0.408136	0.524037
g21	7113	9.40468e-11	0.107028
g21	7826	0.234518	0.442135
g21	6780	0.204495	0.27688
g21	2004	0.252795	0.0847027
g21	1696	0.346063	0.882089
g66	8903	0.215029	0.176961
g66	6917	0.110515	0.0231271
g66	6901	0.614365	0.464227
g66	7382	0.562927	0.701426
g66	8545	0.440283	0.106888
g66	2147	0.454573	0.390786
g66	9128	0.545218	0.507133
g66	9052	0.705899	0.738579
g66	1508	9.53289e-11	0.017934
g66	1997	0.219562	3.64431e-10
g66	2141	0.433596	0.467642
g66	1916	0.421552	0.378618
g33	1482	0.630257	0.804767
g33	8330	0.0649764	0.0133431
g33	7211	0.400773	0.625945
g33	8176	0.6048	0.877159
g33	6978	0.12324	0.387559
g33	1529	0.475899	0.662201
g33	1541	0.0530773	0.23652
g33	2070	0.81201	0.882532
g25	1875	0.872546	0.868615
g25	7739	0.51853	0.519099
g25	8532	0.53478	0.687672
g25	7124	0.424566	0.704143
g25	2211	0.291454	0.216968
g25	2153	0.287904	0.485591
g25	1213	0.0823541	0.0823541
g25	1487	0.219462	0.0481201
g25	1834	0.156164	0.151691
g25	1409	0.395511	0.719865
g75	1482	0.69319	0.831432
g75	8110	0.468589	2.81057e-10
g75	7211	0.403731	0.552888
g75	7278	0.576435	0.775463
g75	8176	0.588498	0.87116
g75	6978	0.47812	0.663026
g75	7770	0.571389	0.76571
g75	1529	0.521512	0.724348
g75	1563	0.268577	0.767348
g75	1541	0.76181	0.882464
g75	2070	0.806229	0.73718
e79	8146	0.217723	0.15473
e79	8008	0.330294	0.591132
e79	7113	9.53743e-11	0.081577
e79	8683	0.243309	0.19464
e79	7826	0.210961	0.521278
e79	6780	0.433701	0.618516
e79	1633	0.22976	0.370911
e79	2004	0.214771	0.0616175
e10	9001	0.456831	0.111803
e10	1237	0.0185478	0.593307
e10	8387	0.58114	0.612239
e10	7033	0.497439	0.643953
e10	7055	0.567922	0.567841
e10	8759	0.3677	0.709692
e10	8679	0.471351	0.558515
e10	7873	0.49817	0.661874
e10	2012	0.50153	0.500261
e10	1830	0.501186	0.710635
e10	2266	0.3706	0.681996
e66	7175	0.480782	0.734339
e66	9001	0.380899	0.0898795
e66	8387	0.780741	0.650152
e66	7033	0.285339	0.524164
e66	7055	0.503764	0.503689
e66	8759	0.0611463	0.216838
e66	8679	0.716559	0.839314
e66	8333	0.668017	0.803049
e66	7873	0.554602	0.446975
e66	1615	7.38171e-11	0.517824
e66	1830	0.437184	0.624204
e66	2266	0.42342	0.664617
e77	9102	0.696864	0.91546
e77	1482	0.740152	0.887758
e77	8120	0.125119	0.0582419
e77	8330	0.381029	0.0899159
e77	8110	0.487038	2.79252e-10
e77	7211	0.42293	0.65796
e77	7278	0.457044	0.618821
e77	8176	0.604339	0.897021
e77	6978	0.467526	0.628406
e77	7770	0.590808	0.773691
e77	1529	0.547906	0.72519
e77	1563	0.286453	0.727787
e77	1541	0.753218	0.886095
e77	2070	0.841589	0.900568
e19	7534	0.599446	0.757616
e19	1547	0.574784	0.611896
e19	2202	9.15583e-11	1.12867e-09
e19	8601	0.582767	0.767046
e19	1991	0.701032	0.866908
e19	7169	0.608648	0.664532
e19	1839	0.389609	0.840604
e19	1622	0.82886	0.907969
e19	1802	0.51109	0.128494
e19	1946	0.533737	0.791031
e76	8715	0.640562	0.640562
e76	2316	0.43448	0.832595
e76	2267	0.395267	0.0939067
e76	7115	0.312426	0.0714148
e76	6948	0.0701856	0.0144437
e76	7099	0.335578	0.694605
e76	8472	0.534384	0.539817
e76	8421	0.243372	0.164035
e76	1291	0.647317	0.686664
e76	2124	0.495259	0.132812
e76	1464	0.598132	0.525125
e76	2128	0.728024	0.825323
e76	1998	0.781072	0.854978
e9	8146	0.388064	0.450866
e9	8008	0.0299027	0.696357
e9	7113	7.63417e-11	0.406695
e9	1467	0.15345	0.145271
e9	8683	0.369431	0.348363
e9	7826	0.0917344	0.401465
e9	6780	0.327939	0.247476
e9	6921	0.216773	0.216773
e9	2004	0.254247	0.0778057
e47	9061	0.429863	0.575286
e47	7534	0.618499	0.729835
e47	1547	0.53562	0.587005
e47	8601	0.595328	0.863485
e47	1991	0.698968	0.900352
e47	7169	0.588708	0.64265
e47	1839	0.339041	0.778978
e47	1802	0.527474	0.133715
e14	9162	0.422177	0.422177
e14	2253	0.844021	0.911176
e14	9153	0.414879	0.864719
e14	8970	0.808394	0.816811
e14	9156	0.828744	0.848025
e14	8920	0.454066	0.454066
e14	1266	0.596929	0.570494
e14	7564	0.813095	0.774438
e14	2123	0.404841	0.546898
e14	1376	0.317876	0.727324
e14	2046	0.466457	0.543947
e14	2148	0.440204	0.581363
e59	7251	0.199013	0.0432485
e59	8439	0.0453793	0.0359679
e59	1296	0.48224	0.640314
e59	7268	0.160557	0.034318
e59	8446	5.1096e-11	0.614845
e59	6711	0.0854636	0.0802812
e59	8667	0.531672	0.672277
e59	1962	0.740763	0.883947
e59	1742	8.78889e-11	0.208547
e59	1558	0.289409	0.398737
e59	1855	0.292113	0.359431
e35	1482	0.653961	0.841103
e35	8120	0.0772999	0.0385442
e35	8330	0.426959	0.102987
e35	8110	0.509415	2.44499e-10
e35	7211	0.348219	0.397368
e35	7278	0.689053	0.801981
e35	8176	0.306875	0.264813
e35	6978	0.495727	0.724217
e35	7770	0.517988	0.757429
e35	1563	0.258309	0.712648
e35	2070	0.478126	0.427961
e80	7175	0.493016	0.745219
e80	1237	0.118735	0.842367
e80	8387	0.701306	0.738623
e80	7033	0.460961	0.614037
e80	7055	0.482268	0.482196
e80	8759	0.276307	0.79599
e80	8679	0.506997	0.598174
e80	8333	0.662672	0.785014
e80	7873	0.460693	0.752303
e80	2012	0.420398	0.419276
e80	1615	7.56945e-11	0.480587
e80	1830	0.548245	0.764675
e80	2266	0.373919	0.781597
e83	1875	0.915489	0.911708
e83	8532	0.569106	0.763641
e83	7124	0.21015	0.164081
e83	2211	0.342664	0.243955
e83	2153	0.254793	0.762581
e83	1213	0.234031	0.234031
e83	2247	0.694869	0.830533
e83	1487	0.255974	0.0570389
e83	1834	0.6623	0.69586
e83	1409	0.3923	0.75383
e65	8146	0.142685	0.100182
e65	6730	0.107223	0.248845
e65	8008	0.0121806	0.663085
e65	7113	9.68992e-11	0.052384
e65	1467	0.479056	0.471117
e65	7826	8.84956e-11	0.223598
e65	6780	0.254457	0.189104
e65	6921	0.793647	0.849977
e65	2004	0.107053	0.0263153
e65	1696	0.413705	0.899158
e65	2205	0.495415	0.880341
e71	8940	0.558223	0.737129
e71	8832	0.558591	0.867507
e71	7198	0.332893	0.439555
e71	8048	0.466155	0.456688
e71	7370	8.83392e-11	0.177458
e71	1702	0.601558	0.881517
e71	9078	0.445661	0.537398
e71	8193	7.98594e-11	0.397061
e71	8132	0.393849	0.114074
e71	1881	0.504481	0.628028
e71	1995	0.232632	0.051304
e71	2286	0.520036	0.655986
e71	1992	0.509753	0.776079
e54	8903	0.727834	0.789191
e54	6901	0.746433	0.769029
e54	8545	0.512482	0.129122
e54	2147	0.691738	0.802864
e54	9128	0.68638	0.640439
e54	9052	0.511046	0.783922
e54	1508	8.31532e-11	0.0762949
e54	1997	0.838513	8.35282e-11
e54	2141	0.62179	0.744188
e54	1916	0.479252	0.495189
e33	7534	0.137515	0.100604
e33	8123	0.054096	0.0540645
e33	1547	0.512581	0.58836
e33	2202	9.54745e-11	2.28311e-09
e33	8601	0.522979	0.514495
e33	1991	0.309584	0.299764
e33	7169	0.0844113	0.0790243
e33	1839	0.233254	0.164545
e33	1622	0.0847505	0.134733
e33	1802	0.226072	0.0497133
e33	1946	0.533544	0.707661
e49	9102	0.0884233	0.16173
e49	1482	0.0694175	0.0940913
e49	8120	0.0640589	0.0325066
e49	8330	0.382725	0.0903884
e49	8110	0.447995	3.09406e-10
e49	7278	0.226923	0.385536
e49	8176	0.368605	0.299357
e49	6978	0.618887	0.725493
e49	7770	0.461662	0.468193
e49	1529	0.444797	0.439362
e49	1563	0.128419	0.420202
e49	1541	0.0532193	0.237548
e49	2070	0.204972	0.180075
e8	1306	0.412904	0.412904
e8	9203	7.80457e-11	0.392814
e8	8078	0.387014	0.339945
e8	6851	0.456161	0.725517
e8	2221	0.695706	0.783402
e8	8031	0.277134	0.251144
e8	8615	0.36589	0.60011
e8	1763	0.158363	0.0338173
e8	1328	0.185046	0.166394
e8	1427	0.565978	0.503407
e51	8146	0.616429	0.864101
e51	8008	0.0434783	0.703046
e51	7113	8.67679e-11	0.247178
e51	1467	0.610699	0.651673
e51	8914	0.65665	0.754227
e51	8683	0.681252	0.737591
e51	7826	0.365144	0.538898
e51	6780	0.423326	0.545253
e51	1633	0.654576	0.846995
e51	2004	0.246524	0.0889701
e51	1696	0.348034	0.814596
e51	2205	0.531199	0.861837
e26	7382	0.570715	0.767823
e26	2147	0.607993	0.726053
e26	9128	0.482613	0.445281
e26	1997	0.842211	1.00796e-10
e26	1907	0.622614	0.175551
e26	2141	0.635625	0.797497
e26	1916	0.504506	0.541637
e84	9162	0.509989	0.510193
e84	9153	0.312421	0.71586
e84	8873	0.336832	0.0825436
e84	8970	0.269377	0.287818
e84	9156	0.645226	0.646921
e84	8920	0.535496	0.535496
e84	7871	0.723407	0.650824
e84	1266	0.217625	0.203539
e84	7564	0.774671	0.776471
e84	2123	0.494152	0.655935
e84	1376	0.332991	0.146338
e84	2046	0.536157	0.62065
e84	2148	9.11079e-11	0.0196338
e62	2128	0.740115	0.846503
e62	2316	0.19852	0.760392
e62	2267	0.413531	0.0991059
e62	7115	0.355967	0.0830197
e62	6948	0.1082	0.0226207
e62	7099	0.223299	0.547651
e62	2065	0.461686	0.572743
e62	1464	0.531331	0.75682
e62	1998	0.659803	0.827057
e86	7439	0.486502	0.518229
e86	2317	0.391548	0.284811
e86	6838	0.613663	0.573861
e86	7722	0.581645	0.604564
e86	2218	0.0815416	0.536753
e86	8645	0.396526	0.645027
e86	8932	0.46772	0.505769
e86	2182	0.0309934	0.363116
e86	1418	9.68711e-11	0.055604
e86	1850	0.677049	0.763764
e86	1498	0.306732	0.297302
e86	2093	0.290581	0.288804
e68	8903	0.437941	0.389891
e68	6917	0.0524026	0.0121625
e68	6901	0.50291	0.353485
e68	7382	0.133796	0.321594
e68	8545	0.419901	0.100941
e68	2147	0.268461	0.226371
e68	9128	0.387273	0.355588
e68	9052	0.269867	0.224925
e68	1508	9.70968e-11	0.0104284
e68	1997	0.145945	1.26582e-09
e68	2141	0.000179244	0.0457071
e68	1916	0.511647	0.385119
e25	1227	0.389214	0.329148
e25	8383	0.255367	0.0568884
e25	1928	0.0940825	0.632266
e25	6869	0.60417	0.805995
e25	1784	0.277523	0.40367
e25	1263	0.197833	0.45609
e3	8439	0.266218	0.216068
e3	8446	9.44465e-11	0.0605823
e3	6711	0.178571	0.172039
e3	8667	0.577185	0.560068
e3	1962	0.744918	0.90566
e3	2226	0.761696	0.721699
e3	7624	0.707444	0.74228
e3	1742	8.56018e-11	0.249886
e3	1558	0.211224	0.31495
e3	1855	0.0810707	0.081063
e5	9061	0.346456	0.407788
e5	7534	0.233132	0.233849
e5	8123	0.317213	0.384622
e5	1547	0.253014	0.259175
e5	2202	9.30319e-11	1.40252e-09
e5	8601	0.0704491	0.2832
e5	7169	0.300988	0.338574
e5	1839	0.0533595	0.297969
e5	1622	0.243612	0.243591
e5	1946	8.72676e-11	0.0655599
e13	1875	0.904849	0.901637
e13	7739	0.480628	0.480628
e13	8532	0.153804	0.183989
e13	7124	0.403019	0.569256
e13	2211	0.316531	0.217355
e13	2153	0.00140081	0.0928773
e13	8418	0.22786	0.30142
e13	2247	0.273806	0.21688
e13	1487	0.305588	0.0696341
e13	1834	0.19106	0.185688
e4	2171	0.287822	0.657555
e4	8242	0.635463	0.839903
e4	8598	0.665695	0.680338
e4	8398	0.620747	0.885888
e4	7121	0.620197	0.603761
e4	2019	0.331148	0.685238
e4	2315	0.744946	0.825851
e4	1433	0.860311	0.920933
e4	1649	0.641439	0.651756
e4	1437	0.655944	0.780293
e4	1766	0.528331	0.656222
e4	1477	0.690336	0.770516
e6	2128	0.320654	0.302636
e6	8715	0.698159	0.70391
e6	2316	0.211644	0.402773
e6	7115	0.0903815	0.0187558
e6	6948	0.107843	0.0225428
e6	7099	0.145719	0.522289
e6	8472	0.096271	4.17119e-11
e6	8421	0.13309	0.0963654
e6	1291	0.623036	0.582355
e6	2065	0.145962	0.213217
e6	1464	0.496424	0.792527
e6	2124	0.38163	0.0990699
e6	1998	0.450471	0.527753
e34	2128	0.180401	0.166625
e34	8715	0.642848	0.663406
e34	2316	8.67077e-11	0.221502
e34	6948	0.0738893	0.0152291
e34	7099	0.00165792	0.0968103
e34	1291	0.536493	0.502458
e34	2065	0.134606	0.122823
e34	1464	0.320597	0.549248
e34	1998	0.0103093	0.00959941
e46	2171	0.30255	0.392448
e46	8242	0.495187	0.785708
e46	9148	0.326329	0.480446
e46	8398	0.32532	0.304495
e46	7121	0.613333	0.597001
e46	2019	0.315858	0.727431
e46	2315	0.680433	0.699623
e46	1649	0.46685	0.428461
e46	1437	0.585391	0.768529
e46	1766	0.747696	0.892334
e46	1477	0.684377	0.753722
e73	7251	0.0336991	0.00683245
e73	8439	0.157349	0.126215
e73	6711	0.321599	0.309921
e73	8667	0.191712	0.146516
e73	1962	0.123328	0.280681
e73	1742	5.75506e-11	0.766271
e73	1558	0.122231	0.0961127
e73	1855	0.652412	0.704147
e2	8829	0.494337	0.421733
e2	7439	0.188611	0.168521
e2	2317	0.245878	0.341135
e2	6838	0.569721	0.579479
e2	1252	9.23191e-11	1.25628e-09
e2	7722	0.545191	0.545151
e2	2218	0.0432401	0.507863
e2	8645	0.703874	0.853033
e2	8932	0.873289	0.920279
e2	2182	0.101168	0.352389
e2	1850	0.683607	0.750495
e2	1498	0.369226	0.365078
e2	2093	0.563413	0.560286
e94	7175	0.509999	0.741049
e94	9001	0.38986	0.0923849
e94	1237	0.0455752	0.725646
e94	8387	0.787313	0.792097
e94	7033	0.270276	0.52342
e94	7055	0.207217	0.20718
e94	8759	0.317082	0.739861
e94	8679	0.553512	0.649416
e94	8333	0.689529	0.896729
e94	7873	0.515416	0.629307
e94	2012	0.450104	0.449696
e94	1615	7.31957e-11	0.526347
e94	1830	0.132022	0.532594
e94	2266	0.247154	0.402627
e23	6730	0.32815	0.60188
e23	7113	8.03019e-11	0.32984
e23	1467	0.488099	0.563177
e23	8914	0.694967	0.855188
e23	8683	0.244754	0.280467
e23	7826	0.243325	0.611449
e23	6780	0.338981	0.515397
e23	6921	0.827808	0.913716
e23	1633	0.0217974	0.0905235
e23	1696	8.93096e-11	0.150914
e23	2205	0.00458278	0.0626992
e50	9203	0.279533	0.769174
e50	8078	0.69112	0.622423
e50	6851	0.531848	0.788353
e50	2221	0.73784	0.833237
e50	8031	0.613081	0.559369
e50	2250	0.27577	0.746393
e50	8615	0.532984	0.762209
e50	7561	0.535999	0.143108
e50	8590	0.527995	0.641455
e50	1763	0.176267	0.0379306
e50	1328	0.553697	0.720384
e50	1792	0.629769	0.629769
e50	1427	0.555556	0.495439
e32	8242	0.437667	0.424953
e32	9148	0.365476	0.495105
e32	8598	0.707986	0.784493
e32	8398	0.519556	0.668681
e32	7121	0.563926	0.548389
e32	2019	0.000161031	0.383897
e32	2315	0.0671606	0.062314
e32	8109	0.281948	0.281948
e32	1433	0.388568	0.388568
e32	1649	0.0784015	0.0811435
e32	1437	0.683064	0.805926
e32	1766	0.497942	0.405287
e32	1477	0.693616	0.783279
e7	9102	0.71613	0.926553
e7	8120	0.0512145	0.0230881
e7	8330	0.144917	0.0307692
e7	8110	0.265447	6.4433e-10
e7	7211	0.346044	0.383967
e7	8176	0.429066	0.425905
e7	7770	0.516246	0.809578
e7	1529	0.628566	0.714323
e7	1563	0.276219	0.680273
e7	2070	0.635565	0.577865
e52	1237	9.94926e-11	0.00279486
e52	8387	0.300855	0.259315
e52	7033	7.00525e-11	0.145413
e52	7055	0.53457	0.534492
e52	8759	8.72524e-11	0.0355992
e52	8679	0.0363253	0.000536625
e52	8333	0.694819	0.86605
e52	7873	0.285596	0.330735
e52	2012	0.279002	0.278191
e52	2266	0.5728	0.684649
e30	7439	0.145945	0.130073
e30	2317	0.239143	0.326889
e30	6838	0.21804	0.21804
e30	7722	0.68057	0.678473
e30	2218	7.81311e-11	0.394884
e30	8645	0.693882	0.745484
e30	8932	0.274495	0.290555
e30	2182	0.00174286	0.472686
e30	1850	0.625626	0.69131
e30	1498	0.8606	0.871806
e67	1227	0.80287	0.881293
e67	8383	0.395139	0.0938705
e67	8126	0.315388	0.825659
e67	2044	0.302046	0.302672
e67	8480	0.505347	0.131213
e67	6869	0.536208	0.792243
e67	2117	0.210892	0.210836
e67	1307	0.425972	0.1027
e67	1784	0.349555	0.599169
e67	1263	0.210691	0.479289
e12	8903	0.458533	0.440691
e12	6917	0.205476	0.0458396
e12	6901	0.574416	0.567429
e12	7382	0.580043	0.709443
e12	8545	0.289561	0.0655036
e12	2147	0.219853	0.326554
e12	9128	0.382334	0.350965
e12	9052	0.598365	0.523687
e12	1508	8.80359e-11	0.0513796
e12	1997	0.47734	2.08681e-10
e12	2141	0.294096	0.334737
e12	1916	0.526359	0.358522
e20	2128	0.714057	0.708721
e20	8715	0.433654	0.586177
e20	2316	0.545786	0.664819
e20	2267	0.367732	0.0862368
e20	7115	0.288102	0.0651306
e20	6948	0.0520186	0.0106256
e20	7099	0.493511	0.810898
e20	8472	0.552118	0.56409
e20	8421	0.431508	0.514888
e20	1291	0.718139	0.770072
e20	2065	0.518473	0.560752
e20	1464	0.699913	0.755119
e20	2124	0.709609	0.514888
e20	1998	0.730534	0.705515
e48	2128	0.699892	0.757631
e48	8715	0.720293	0.755214
e48	2316	0.386762	0.821082
e48	2267	0.21487	0.0470185
e48	7115	0.0499369	0.0101917
e48	6948	0.079602	0.0164453
e48	7099	0.335505	0.49751
e48	8472	0.609016	0.881993
e48	8421	0.134842	0.0920585
e48	1464	0.320234	0.70984
e48	2124	0.456578	0.11687
e48	1998	0.803879	0.861675
e72	7439	0.515566	0.564281
e72	2317	0.36952	0.687213
e72	6838	0.514076	0.515566
e72	1252	9.12909e-11	1.08932e-09
e72	7722	0.627033	0.645479
e72	2218	0.283169	0.715658
e72	8645	0.551462	0.604692
e72	8932	0.800069	0.842831
e72	2182	0.412072	0.876687
e72	1498	0.875982	0.884262
e72	2093	0.58936	0.588392
e56	9153	0.32038	0.694779
e56	8970	0.856978	0.856223
e56	9156	0.554724	0.552337
e56	7871	0.69524	0.630201
e56	1266	0.781204	0.773895
e56	7564	0.422986	0.406897
e56	2123	0.231227	0.163739
e56	1376	0.534757	0.751151
e56	2046	0.304585	0.554867
e56	2148	0.393461	0.511291
e31	7251	0.189428	0.0409948
e31	8439	0.634264	0.678935
e31	8446	0.401898	0.639939
e31	6711	0.793411	0.924208
e31	8667	0.558639	0.707737
e31	1962	0.619458	0.801381
e31	2226	0.72091	0.697492
e31	7624	0.713904	0.755296
e31	1742	0.00141312	0.806194
e31	1558	0.285223	0.382551
e31	1855	0.721755	0.786098
e24	7175	0.493366	0.722518
e24	9001	0.412025	0.0986737
e24	1237	0.151697	0.91097
e24	8387	0.597062	0.783452
e24	7033	0.499533	0.647996
e24	7055	0.545191	0.545112
e24	8759	0.339215	0.775927
e24	8679	0.515407	0.607481
e24	8333	0.665869	0.798228
e24	7873	0.188923	0.482001
e24	2012	0.478818	0.477587
e24	1830	0.5298	0.745016
e24	2266	0.371721	0.721451
e81	2025	0.276934	0.0622912
e81	8889	0.502893	0.907347
e81	8126	0.345657	0.837804
e81	1928	0.143614	0.830764
e81	2044	0.256277	0.256232
e81	8480	0.562957	0.16799
e81	1233	0.430719	0.500917
e81	1263	0.501146	0.68313
