# Supplementary material for: Dermatologist-like explainable AI enhances trust and confidence in diagnosing melanoma
Source: Nat Commun. 2024 Jan 15;15:524. doi: 10.1038/s41467-023-43095-4 (PMC10789736; doi:10.1038/s41467-023-43095-4)
Supplement: Supplementary file 6 — Source Data [file 41467_2023_43095_MOESM6_ESM.zip › Source Data/Fig3a.xlsx]

## Sheet: Fig3a
image_id	baseline	our XAI
ISIC_0024428	4.13689	36.3562
ISIC_0024518	9.79834	87.4029
ISIC_0024733	4.43941	26.4192
ISIC_0024922	7.16207	24.6345
ISIC_0024929	2.87763	12.4517
ISIC_0025105	6.75655	85.6186
ISIC_0025336	0.0671372	30.4978
ISIC_0025391	5.13749	201.273
ISIC_0025413	6.85395	595.335
ISIC_0025603	5.05769	163.285
ISIC_0025651	3.91516	19.6032
ISIC_0025735	4.86077	50.4805
ISIC_0025927	4.28093	1296.93
ISIC_0025987	10.3884	17.0938
ISIC_0026045	3.40767	59.4281
ISIC_0026571	3.45517	128.24
ISIC_0026697	2.70423	14.3023
ISIC_0026847	5.16625	31.1744
ISIC_0027067	3.90067	75.7161
ISIC_0027100	3.12819	17.3162
ISIC_0027174	3.5525	22.4647
ISIC_0027190	4.0198	1180.11
ISIC_0027302	2.78102	12.0127
ISIC_0027420	2.74245	47.4969
ISIC_0027561	9.35473	159.142
ISIC_0027590	1.57904	35.5453
ISIC_0027620	2.3599	39.7447
ISIC_0027776	1.51373	1730.48
ISIC_0027861	1.43692	1976.85
ISIC_0027904	1.25425	447.568
ISIC_0027931	0.328285	27.1323
ISIC_0028041	5.8044	55.4209
ISIC_0028103	8.32346	424.412
ISIC_0028118	5.54255	39.244
ISIC_0028179	13.6991	46.0402
ISIC_0028205	0.210532	66.591
ISIC_0028352	4.87141	233.776
ISIC_0028361	3.1647	15.7084
ISIC_0028655	1.17075	12.8151
ISIC_0028709	4.7434	274.907
ISIC_0029146	4.8073	55.8914
ISIC_0029344	7.57962	38.2596
ISIC_0029397	3.5204	3725.65
ISIC_0029570	7.76789	42.3566
ISIC_0029780	1.63558	62.4646
ISIC_0029859	2.39343	24.0605
ISIC_0030032	4.43411	49.6413
ISIC_0030034	4.76068	26.9554
ISIC_0030080	2.36621	24.8532
ISIC_0030082	8.59702	46.9071
ISIC_0030366	3.5528	42.9884
ISIC_0030423	1.38911	81.525
ISIC_0030445	5.41953	37.5004
ISIC_0030486	3.15168	80.8027
ISIC_0030507	6.67539	10.021
ISIC_0030564	3.97763	70.7614
ISIC_0030689	5.77432	51.1842
ISIC_0030756	3.89734	19.9159
ISIC_0030798	1.86145	180.378
ISIC_0030810	5.84138	448.255
ISIC_0030824	3.00404	18.117
ISIC_0030970	7.34251	35.2304
ISIC_0031092	2.81137	28.1449
ISIC_0031233	12.4343	745.718
ISIC_0031573	4.75597	37.3761
ISIC_0031711	8.80321	886.65
ISIC_0031913	7.57779	77.0034
ISIC_0032219	7.90045	8.23581
ISIC_0032265	1.97175	65.945
ISIC_0032372	2.96327	40.2557
ISIC_0032564	4.39116	23.6761
ISIC_0032592	9.69001	30.6295
ISIC_0032626	5.62144	46.3511
ISIC_0032645	4.02936	47.015
ISIC_0032774	6.60933	73.4544
ISIC_0033055	5.61948	60.8264
ISIC_0033106	6.48527	73.5024
ISIC_0033289	5.16055	54.8304
ISIC_0033377	2.67074	10.7717
ISIC_0033429	2.86034	15.7184
ISIC_0033500	5.47917	163.06
ISIC_0033533	5.0614	67.1872
ISIC_0033573	2.55688	149.775
ISIC_0033700	3.42708	24.7429
ISIC_0033713	4.70083	75.6521
ISIC_0033757	2.09874	12.9701
ISIC_0033881	3.10417	17.3402
ISIC_0033956	4.2714	113.987
ISIC_0033968	3.59949	27.2012
ISIC_0033985	1.63197	105.555
ISIC_0034002	5.47571	34.2285
ISIC_0034049	3.12819	31.8933
ISIC_0034065	5.41469	21.5499
ISIC_0034089	3.28768	14.841
ISIC_0034100	4.89275	60.5477
ISIC_0024319	2.13706	33.7299
ISIC_0024458	1.35761	7.60895
ISIC_0024714	3.8224	89.7215
ISIC_0024732	9.30245	19.3464
ISIC_0024753	1.46365	34.1678
ISIC_0024999	0.835067	6.60526
ISIC_0025451	1.27723	27.4001
ISIC_0025640	4.56705	62.6772
ISIC_0025724	4.25762	37.7578
ISIC_0025726	2.37027	12.0039
ISIC_0025941	2.5943	18.7185
ISIC_0025946	2.05038	10.2224
ISIC_0026125	1.38592	23.721
ISIC_0026207	1.78924	20.1313
ISIC_0026236	4.18413	1
ISIC_0026389	3.68484	8.85005
ISIC_0026432	2.70741	25.5328
ISIC_0026454	0.680388	30.2698
ISIC_0026497	3.31688	55.7728
ISIC_0026552	6.60256	44.3749
ISIC_0026558	3.56454	1023.4
ISIC_0026826	2.84798	23.1772
ISIC_0026852	4.0531	31.4592
ISIC_0026913	5.23877	19.0225
ISIC_0027242	2.19661	13.5808
ISIC_0027312	3.38373	51.5136
ISIC_0027350	4.12463	40.1686
ISIC_0027364	2.97897	29.3525
ISIC_0027402	3.96043	52.9305
ISIC_0027471	5.28306	36.0565
ISIC_0027517	1.86889	17.6188
ISIC_0027623	2.48475	21.9988
ISIC_0027654	2.60064	19.0786
ISIC_0027755	1.26318	29.0895
ISIC_0027832	0.0869375	26.0347
ISIC_0027928	3.6409	80.3506
ISIC_0027999	3.96945	72.689
ISIC_0028098	5.24141	37.7754
ISIC_0028173	1.44978	8.9757
ISIC_0028281	4.61789	20.064
ISIC_0028287	1.95038	21.1874
ISIC_0028357	3.85263	31.3073
ISIC_0028494	0.601088	14.2743
ISIC_0028510	2.45488	48.0082
ISIC_0028544	3.1986	21.3596
ISIC_0028588	1.30112	30.6395
ISIC_0028592	4.35367	72.0723
ISIC_0028744	3.08485	56.8904
ISIC_0028757	5.22056	5.25682
ISIC_0028825	1.64568	22.1665
ISIC_0028868	0.456635	24.5015
ISIC_0028960	3.19821	42.0648
ISIC_0029109	1.26387	20.3412
ISIC_0029223	2.79775	16.9234
ISIC_0029534	4.4582	35.5317
ISIC_0029705	1.81504	117.775
ISIC_0029904	2.93697	30.5813
ISIC_0030219	4.63217	53.0485
ISIC_0030378	2.72799	49.0787
ISIC_0030741	3.73656	14.857
ISIC_0030786	3.60134	13.7673
ISIC_0030796	3.60542	55.6985
ISIC_0030809	11.6006	44.1219
ISIC_0030818	0.390185	64.7376
ISIC_0030839	4.89334	79.6779
ISIC_0030967	3.85728	57.0847
ISIC_0031046	4.54932	30.0206
ISIC_0031247	1.36598	1
ISIC_0031360	0.835497	43.2249
ISIC_0031796	2.80414	24.107
ISIC_0031806	4.47823	6.92983
ISIC_0031814	2.05225	43.6076
ISIC_0031894	0.273941	943.808
ISIC_0031981	0.44834	15.3187
ISIC_0032098	0.885377	9.06872
ISIC_0032145	4.66686	35.7605
ISIC_0032344	0.310749	24.0994
ISIC_0032573	1.32128	16.4999
ISIC_0032653	3.49943	19.1664
ISIC_0032722	0.576996	22.8752
ISIC_0032728	3.46299	35.5699
ISIC_0032871	3.22067	735.46
ISIC_0032908	4.69063	32.6138
ISIC_0032953	2.55526	19.5684
ISIC_0032990	2.01501	13.3984
ISIC_0033152	2.80752	43.0644
ISIC_0033229	4.70769	73.0737
ISIC_0033316	1.74945	23.432
ISIC_0033368	1.31842	753.994
ISIC_0033419	0.173171	26.961
ISIC_0033502	1.51665	37.4608
ISIC_0033689	2.71044	24.7339
ISIC_0033714	1.81721	23.4093
ISIC_0033740	4.28377	46.0727
ISIC_0033753	3.58934	43.0449
ISIC_0033836	2.84424	44.1752
ISIC_0034067	2.35494	38.2303
ISIC_0034183	0.15956	51.8401
ISIC_0034188	4.22721	44.5319
ISIC_0034264	2.93688	24.0679
ISIC_0034298	4.78693	25.6882
