# Supplementary material for: Dermatologist-like explainable AI enhances trust and confidence in diagnosing melanoma
Source: Nat Commun. 2024 Jan 15;15:524. doi: 10.1038/s41467-023-43095-4 (PMC10789736; doi:10.1038/s41467-023-43095-4)
Supplement: Supplementary file 6 — Source Data [file 41467_2023_43095_MOESM6_ESM.zip › Source Data/Supplementary_Fig2b.xlsx]

## Sheet: Extended_Data_Fig3b
participant	mask	baseline	our XAI
g80	8903	0.755312	0.886046
g80	6917	0.273722	0.441402
g80	6901	0.725096	0.847821
g80	7382	0.582591	0.628458
g80	8545	0.4605	0.112904
g80	2147	0.575955	0.710693
g80	9128	0.494224	0.440198
g80	9052	0.482129	0.248187
g80	1508	0.216298	0.0473605
g80	1997	0.494285	0.514801
g80	2141	0.328419	0.802158
g80	1916	0.423401	0.554168
g50	7175	0.440832	0.715712
g50	9001	0.382204	0.090243
g50	1237	0.537989	0.520137
g50	8387	0.286291	0.307654
g50	7033	0.297833	0.358311
g50	7055	0.483728	0.498664
g50	8759	0.506875	0.796914
g50	8679	0.402564	0.531287
g50	8333	0.763511	0.807886
g50	7873	0.616151	0.527632
g50	2012	0.393388	0.407232
g50	1830	0.184808	0.220645
g50	2266	0.590063	0.607114
g40	9162	0.50669	0.582377
g40	9153	0.636797	0.73498
g40	8970	0.191875	0.180892
g40	7871	0.778481	0.764003
g40	1266	0.823699	0.846437
g40	1376	0.271251	0.301485
g40	2046	0.40953	0.479559
g49	8146	0.384112	0.419413
g49	6730	0.343355	0.0938343
g49	7113	0.155656	0.167423
g49	1467	0.295661	0.257811
g49	8914	0.577251	0.818128
g49	7826	0.0923776	0.284331
g49	6921	0.100681	0.0934153
g49	1633	0.272457	0.543834
g49	2004	0.282536	0.063712
g49	1696	0.596608	0.844443
g49	2205	0.0363783	0.219567
g55	8940	0.567821	0.615314
g55	8832	0.0458577	0.590883
g55	7198	0.50421	0.126328
g55	8048	0.45881	0.2598
g55	7370	0.17577	0.168555
g55	1702	0.38424	0.555715
g55	9078	0.0677254	0.0649888
g55	8193	7.69408e-11	0.320091
g55	8132	0.537666	0.137007
g55	1881	0.454894	0.388209
g55	1995	0.0317709	0.00643649
g55	2286	0.545124	0.630007
g55	1992	0.36664	0.314226
g77	8146	0.546236	0.698882
g77	8008	0.661048	0.634553
g77	7113	0.634706	0.740539
g77	1467	0.834445	0.850978
g77	8683	0.816315	0.855953
g77	7826	0.111887	0.163376
g77	6780	0.578363	0.845182
g77	1633	0.225489	0.229469
g77	2205	0.00635899	0.0347958
g3	7534	0.255064	0.20716
g3	1547	0.42396	0.528172
g3	2202	0.150046	0.0319278
g3	8601	0.294299	0.583718
g3	1991	0.304381	0.301306
g3	7169	0.296315	0.265451
g3	1839	0.120158	0.314994
g3	1622	0.599162	0.859224
g42	7439	0.401852	0.55528
g42	2317	0.445397	0.622246
g42	6838	0.524621	0.555273
g42	2218	0.564353	0.820752
g42	8645	0.724114	0.700757
g42	8932	0.76039	0.917134
g42	1850	0.635503	0.653908
g42	1498	0.553786	0.513598
g42	2093	0.62086	0.610664
g60	8715	0.513458	0.732074
g60	2316	0.728199	0.878594
g60	7115	0.168138	0.0459918
g60	6948	0.0759202	0.0156608
g60	7099	0.701595	0.838621
g60	1291	0.425972	0.364197
g60	2065	0.523364	0.485927
g60	1464	0.558807	0.754599
g60	1998	0.832397	0.811183
g9	1227	0.842956	0.90428
g9	8383	0.0499369	0.0101917
g9	2025	0.347848	0.0808201
g9	8889	0.622639	0.78952
g9	8126	0.461078	0.82706
g9	1928	0.747099	0.904353
g9	6869	0.328587	0.263207
g9	2117	0.203044	0.0442019
g9	1307	0.296451	0.110096
g9	1784	0.550121	0.796224
g9	1263	0.208029	8.01282e-11
g44	2171	0.333321	0.54108
g44	8242	0.46101	0.412358
g44	9148	0.452569	0.48558
g44	8398	0.253253	0.245519
g44	7121	0.460651	0.521059
g44	2315	0.694053	0.686142
g44	1437	0.161739	0.23491
g44	1766	0.395038	0.324224
g31	9061	0.452001	0.50775
g31	7534	0.681202	0.584063
g31	8123	0.0710864	0.415232
g31	1547	0.150779	0.223416
g31	8601	0.526614	0.779586
g31	1991	0.724143	0.860832
g31	7169	0.632829	0.673812
g31	2121	0.772317	0.868704
g31	1839	0.673134	0.756601
g31	1622	0.566025	0.875959
g31	1802	0.438525	0.510923
g31	1946	0.475305	0.788466
g43	7251	0.0792344	0.0163669
g43	8439	0.603342	0.658869
g43	1296	0.561104	0.787653
g43	7268	0.136489	0.0322366
g43	8446	0.234079	0.567375
g43	6711	0.177621	0.334137
g43	8667	0.270446	0.19058
g43	1962	0.487327	0.512022
g43	1742	0.796753	0.688997
g43	1558	0.00735467	0.281939
g53	7739	0.482083	0.482083
g53	8532	0.0537241	0.110528
g53	7124	0.723165	0.619165
g53	2211	0.177183	0.391012
g53	2153	0.220616	0.181563
g53	8418	0.267721	0.302148
g53	2247	0.213599	0.17737
g53	1295	0.132358	0.135941
g53	1834	0.316107	0.308475
g6	9203	0.018214	0.208459
g6	8078	0.36112	0.216566
g6	6851	0.102243	0.141581
g6	2221	0.168755	0.323727
g6	2250	0.597504	0.795088
g6	8615	0.0385733	0.0934448
g6	8590	0.67856	0.791
g6	1763	0.16409	0.0351262
g6	1328	0.0755181	0.0884337
g6	1427	0.13414	0.268319
g22	8387	0.642504	0.692473
g22	7033	0.495838	0.611149
g22	7055	0.485815	0.508522
g22	8679	0.496844	0.719877
g22	8333	0.843682	0.907593
g22	7873	0.529573	0.71053
g22	1830	0.554723	0.6902
g22	2266	0.494092	0.742477
g39	1875	0.595172	0.877851
g39	7739	0.31766	0.295197
g39	8532	0.289431	0.346394
g39	7124	0.483139	0.675813
g39	2211	0.123484	0.275445
g39	2153	0.688751	0.44393
g39	8418	0.68972	0.890625
g39	2247	0.76875	0.84323
g39	1487	0.257941	0.0575278
g39	1295	0.597812	0.636497
g39	1834	0.537832	0.642024
g39	1409	0.615066	0.631136
g69	8940	0.516954	0.56317
g69	8832	0.0456401	0.568203
g69	7198	0.410642	0.0982774
g69	8048	0.448454	0.551043
g69	7370	0.185008	0.17745
g69	1702	0.163358	0.334148
g69	9078	0.119895	0.113054
g69	8193	8.15993e-11	0.249901
g69	1995	0.176433	0.037969
g69	2286	0.183365	0.151817
g69	1992	0.650938	0.738328
g61	9102	0.739194	0.924739
g61	1482	0.77002	0.7134
g61	8120	0.0940082	0.0195378
g61	8330	0.330255	0.0761105
g61	8110	0.515933	0.498322
g61	7278	0.757165	0.855914
g61	8176	0.835335	0.88347
g61	1529	0.619573	0.789749
g61	1563	0.529564	0.815678
g61	1541	0.948734	0.907969
g61	2070	0.768944	0.876214
g51	1227	0.355428	0.346099
g51	8383	0.416285	0.0998978
g51	2025	0.288686	0.0652798
g51	8889	0.245761	0.229844
g51	1928	0.727569	0.769526
g51	8480	0.505769	0.126818
g51	2117	0.182213	0.0393107
g51	1307	0.264193	0.0918771
g51	1784	0.346253	0.619728
g51	1263	0.267507	0.0171708
g26	9162	0.513022	0.589282
g26	2253	0.795985	0.822037
g26	9153	0.620003	0.68806
g26	8873	0.378282	0.0891521
g26	9156	0.564625	0.609592
g26	8920	0.551201	0.750787
g26	7871	0.715216	0.762041
g26	1266	0.856305	0.850656
g26	7564	0.58723	0.775923
g26	2123	0.453001	0.538091
g26	1376	0.475718	0.726103
g26	2046	0.494794	0.612294
g26	2148	0.377542	0.565882
g28	8829	0.0943701	0.0835645
g28	7439	0.116479	0.293715
g28	2317	0.214908	0.784948
g28	6838	0.505106	0.524278
g28	7722	0.721555	0.204184
g28	2218	0.381037	0.397374
g28	8645	0.763185	0.837391
g28	1498	0.379853	0.349239
g28	2093	0.199982	0.195717
g79	8383	0.383376	0.0905701
g79	2025	0.3043	0.0692999
g79	8889	0.695685	0.823904
g79	8126	0.504249	0.882542
g79	8480	0.472683	0.116587
g79	6869	0.641631	0.564213
g79	2117	0.169949	0.0364718
g79	1233	0.0277095	0.0273362
g79	1307	0.234833	0.0843737
g79	1784	0.441409	0.88273
g79	1263	0.509116	0.631915
g15	7251	0.0142461	0.00286579
g15	8439	0.0679137	0.160603
g15	1296	0.525088	0.732448
g15	7268	0.0112437	0.00409714
g15	1962	0.1922	0.131945
g15	2226	0.539681	0.725932
g15	7624	0.35301	0.734619
g15	1558	0.359826	0.784242
g15	1855	0.748875	0.743218
g78	7175	0.47621	0.634753
g78	9001	0.490827	0.122156
g78	1237	0.698494	0.736861
g78	8387	0.603082	0.665172
g78	7033	0.508783	0.625853
g78	8759	0.586994	0.725117
g78	8679	0.666697	0.695646
g78	8333	0.79471	0.883196
g78	7873	0.642577	0.763672
g78	2012	0.495058	0.546606
g78	1615	0.586081	0.559065
g78	1830	0.466926	0.444287
g78	2266	0.59752	0.726771
g24	8903	0.778332	0.89314
g24	6917	0.178707	0.307033
g24	6901	0.672709	0.860683
g24	7382	0.628921	0.672781
g24	8545	0.364807	0.0854336
g24	2147	0.552125	0.735794
g24	9052	0.75501	0.683109
g24	1508	0.150046	0.0319278
g24	1997	0.684516	0.788033
g24	2141	0.292114	0.886607
g24	1916	0.413071	0.41729
g5	1482	0.522488	0.730656
g5	8330	0.459673	0.112655
g5	8110	0.552013	0.533612
g5	7211	0.306813	0.414462
g5	7278	0.567755	0.35545
g5	8176	0.76478	0.789122
g5	6978	0.364864	0.591928
g5	1529	0.465431	0.679031
g5	1563	0.506507	0.766816
g5	1541	0.695207	0.724558
g5	2070	0.74888	0.811231
g35	8146	0.582151	0.739727
g35	6730	0.461038	0.130517
g35	8008	0.631536	0.595518
g35	7113	0.492692	0.535462
g35	8683	0.804915	0.820249
g35	7826	0.116262	0.360311
g35	1633	0.235199	0.216563
g35	2004	0.266966	0.0597811
g35	2205	0.442392	0.875964
g11	7739	0.45834	0.391131
g11	8532	0.27066	0.305483
g11	7124	0.686756	0.486278
g11	2211	0.45151	0.752732
g11	2153	0.233128	0.182248
g11	1213	0.0664676	0.0136577
g11	2247	0.254807	0.259747
g11	8160	0.225343	0.246675
g11	1834	0.158532	0.154714
g11	1409	0.60567	0.653212
g29	7251	0.146459	0.031117
g29	8439	0.555064	0.641355
g29	1296	0.393899	0.366091
g29	7268	0.156233	0.0458776
g29	8446	0.181516	0.359259
g29	6711	0.64425	0.928555
g29	8667	0.188034	0.146961
g29	1962	0.547549	0.674864
g29	2226	0.572864	0.694147
g29	7624	0.109024	0.628868
g29	1742	0.756794	0.691886
g29	1558	0.153005	0.218945
g29	1855	0.704381	0.694505
g48	9203	0.409205	0.568085
g48	8078	0.373181	0.184862
g48	2221	0.44245	0.505284
g48	8031	0.725778	0.707714
g48	8615	0.371237	0.581982
g48	1763	0.296962	0.0674036
g48	1427	0.193435	0.277626
g19	9102	0.769152	0.909554
g19	1482	0.720053	0.848291
g19	8120	0.391667	0.0928924
g19	8330	0.366271	0.0858353
g19	8110	0.509542	0.492076
g19	7211	0.691811	0.566307
g19	8176	0.350076	0.323898
g19	6978	0.338746	0.137052
g19	7770	0.455509	0.4715
g19	1529	0.749105	0.699455
g19	1563	0.0532509	0.362053
g19	1541	0.300169	0.274118
g19	2070	0.626992	0.527156
g10	8903	0.784826	0.875033
g10	8545	0.360934	0.0843737
g10	1997	0.352999	0.346599
g10	1916	0.153857	0.284294
g30	2171	0.507664	0.725448
g30	8242	0.436763	0.612428
g30	9148	0.524739	0.444968
g30	7121	0.395351	0.491327
g30	2019	8.17394e-11	0.307821
g30	2315	0.682695	0.773761
g30	1649	0.32803	0.292332
g30	1437	0.660738	0.728845
g30	1766	0.637041	0.754884
g30	1477	0.364541	0.660292
g32	2128	0.169114	0.143743
g32	8715	0.516253	0.634086
g32	2316	0.487843	0.591202
g32	7115	0.13964	0.0382375
g32	6948	0.088745	0.0184037
g32	7099	0.773505	0.77739
g32	8472	0.536326	0.687512
g32	2065	0.147339	0.140854
g32	1464	0.419344	0.524079
g32	1998	0.590906	0.567154
g36	1237	0.223088	0.208903
g36	7033	0.324963	0.300633
g36	7055	0.510361	0.536231
g36	8759	0.120899	0.338621
g36	8679	0.613859	0.731721
g36	8333	0.787244	0.835349
g36	7873	0.15816	0.138568
g36	1615	0.613429	0.585675
g36	1830	0.31136	0.350483
g36	2266	0.517445	0.649012
g14	8829	0.449799	0.406988
g14	7439	0.479972	0.834876
g14	2317	0.489873	0.679978
g14	6838	0.526744	0.571071
g14	7722	0.591933	0.155125
g14	2218	0.541866	0.845558
g14	8645	0.61369	0.650467
g14	8932	0.667316	0.816276
g14	1418	0.0788316	0.705581
g14	1498	0.558215	0.611906
g14	2093	0.558874	0.549291
g85	7251	0.2024	0.0440494
g85	8439	0.633141	0.642961
g85	1296	0.0860357	0.0885361
g85	7268	0.204763	0.056926
g85	8446	0.322772	0.506131
g85	6711	0.667686	0.86072
g85	1962	0.75706	0.904698
g85	1742	0.809598	0.670098
g85	1558	0.32722	0.526429
g85	1855	0.402928	0.390319
g76	1306	0.0827204	0.0771767
g76	9203	0.474173	0.591678
g76	8078	0.750931	0.722673
g76	6851	0.734978	0.861104
g76	2221	0.542881	0.609724
g76	8031	0.556877	0.524229
g76	8615	0.00781735	0.383228
g76	1763	0.17095	0.0367023
g76	1328	0.642568	0.691623
g76	1427	0.507698	0.453201
g82	9162	0.507086	0.581323
g82	2253	0.147656	0.132857
g82	9153	0.60875	0.737901
g82	8873	0.0979816	0.0203973
g82	8970	0.0534604	0.359501
g82	8920	0.517546	0.710926
g82	1266	0.0183631	0.0183631
g82	7564	0.106415	0.10132
g82	2123	0.507291	0.602022
g82	1376	0.208424	0.250621
g82	2046	0.578779	0.532748
g82	2148	0.83411	0.587232
g16	2171	0.514731	0.623809
g16	8242	0.603229	0.784308
g16	9148	0.377897	0.474291
g16	8598	0.7528	0.811792
g16	8398	0.441996	0.478259
g16	7121	0.491173	0.662119
g16	2019	0.000900032	0.433669
g16	2315	0.77608	0.783611
g16	8109	0.125864	0.0265093
g16	1649	0.332475	0.296379
g16	1437	0.655987	0.715982
g16	1766	0.455769	0.449055
g16	1477	0.197213	0.613653
g23	8383	0.430772	0.104098
g23	2025	0.313986	0.0718225
g23	8889	0.41775	0.393849
g23	8126	0.444135	0.841409
g23	2044	8.37942e-11	5.27426e-10
g23	8480	0.597399	0.174788
g23	2117	0.18632	0.0402679
g23	1233	0.518638	0.49345
g23	1263	0.542751	0.54279
g34	1306	0.562398	0.592064
g34	9203	0.374457	0.460654
g34	2221	0.416973	0.337277
g34	8615	0.483705	0.522233
g34	8590	0.583437	0.602128
g34	1763	0.164594	0.0352416
g34	1792	0.644695	0.78676
g73	9061	0.510634	0.570947
g73	7534	0.305302	0.249311
g73	8123	0.0495972	0.382883
g73	1547	0.486881	0.556271
g73	2202	0.136131	0.0287965
g73	8601	0.594628	0.893763
g73	1991	0.732436	0.864996
g73	7169	0.261447	0.225573
g73	2121	0.63307	0.612829
g73	1839	0.321901	0.458338
g73	1622	0.589099	0.851058
g27	8940	0.633976	0.71356
g27	8832	0.135404	0.825509
g27	7198	0.635167	0.181634
g27	8048	0.564806	0.449166
g27	7370	0.288394	0.277259
g27	9078	0.361107	0.348485
g27	8193	6.91133e-11	0.443899
g27	8132	0.640306	0.176612
g27	1881	0.678633	0.561982
g27	1995	0.323421	0.0743015
g27	1992	0.598659	0.622826
g65	1227	0.79801	0.91036
g65	8383	0.411523	0.0985296
g65	8889	0.649431	0.840383
g65	2044	8.51281e-11	5.85138e-10
g65	8480	0.570799	0.148999
g65	6869	0.669094	0.603112
g65	2117	0.198528	0.043134
g65	1233	0.747817	0.746633
g65	1784	0.174775	0.143494
g65	1263	0.41251	0.467891
g84	7439	0.00685594	0.148492
g84	2317	8.50557e-11	0.215268
g84	6838	0.0920612	0.121658
g84	7722	0.181225	0.0390808
g84	2218	0.419213	0.409942
g84	8645	0.26096	0.247697
g84	8932	0.674591	0.840661
g84	2182	0.329352	0.344903
g84	1418	0.113567	0.7913
g84	1850	0.640049	0.659124
g84	1498	0.243796	0.230531
g84	2093	0.185664	0.181673
g38	8903	0.755699	0.8892
g38	6901	0.101943	0.444485
g38	7382	0.625974	0.671888
g38	8545	0.131099	0.027673
g38	9128	0.565056	0.505888
g38	9052	0.726869	0.708719
g38	1997	0.440889	0.430946
g38	1907	0.620291	0.604218
g38	2141	0.328307	0.824729
g38	1916	0.46048	0.598764
g37	1227	0.352671	0.34372
g37	8383	0.4	0.0952453
g37	2025	0.332613	0.0767373
g37	8889	0.59299	0.620078
g37	8126	0.475588	0.865232
g37	1928	0.785751	0.862822
g37	2044	8.65726e-11	6.60939e-10
g37	8480	0.543079	0.138769
g37	6869	0.66777	0.896676
g37	2117	0.166438	0.0356647
g37	1784	0.209434	0.4802
g37	1263	0.566115	0.459459
g57	7251	0.129706	0.0273628
g57	8439	0.53101	0.636316
g57	1296	0.506846	0.635217
g57	7268	0.152643	0.0424469
g57	8446	0.22513	0.158363
g57	8667	0.599571	0.767258
g57	1962	0.722198	0.910799
g57	7624	0.282719	0.842297
g57	1558	0.373419	0.783144
g57	1593	0.753229	0.749909
g21	8008	0.518094	0.55629
g21	7113	0.112292	0.102086
g21	7826	0.0294894	0.406765
g21	6780	0.202501	0.265877
g21	2004	0.362138	0.0847027
g21	1696	0.58173	0.855819
g66	8903	0.215029	0.183906
g66	6917	0.110515	0.110121
g66	6901	0.606625	0.497096
g66	7382	0.60811	0.647335
g66	8545	0.440283	0.106888
g66	2147	0.29304	0.417141
g66	9128	0.547822	0.489843
g66	9052	0.7555	0.713644
g66	1508	0.0865586	0.017934
g66	1997	0.405164	0.382003
g66	2141	0.349221	0.494788
g66	1916	0.294675	0.463631
g33	1482	0.603784	0.761347
g33	8330	0.0649764	0.0133431
g33	7211	0.708416	0.690054
g33	8176	0.80787	0.87824
g33	6978	5.69801e-11	0.41754
g33	1529	0.475899	0.64011
g33	1541	0.20742	0.241902
g33	2070	0.754777	0.895221
g25	1875	0.610177	0.87514
g25	7739	0.519099	0.519099
g25	8532	0.448745	0.66985
g25	7124	0.712995	0.701923
g25	2211	0.139088	0.269606
g25	2153	0.533177	0.330061
g25	1213	0.0823541	0.0170332
g25	1487	0.219462	0.0481201
g25	1834	0.156164	0.152398
g25	1409	0.646347	0.604759
g75	1482	0.639777	0.800968
g75	8110	0.523466	0.505685
g75	7211	0.506127	0.61571
g75	7278	0.643896	0.623776
g75	8176	0.817756	0.883222
g75	6978	0.293809	0.554006
g75	7770	0.508616	0.702952
g75	1529	0.545198	0.71975
g75	1563	0.481813	0.821231
g75	1541	0.921925	0.878826
g75	2070	0.725392	0.725416
e79	8146	0.194104	0.146022
e79	8008	0.584729	0.625141
e79	7113	0.0856462	0.0777624
e79	8683	0.244534	0.200272
e79	7826	0.139364	0.481534
e79	6780	0.485627	0.697578
e79	1633	0.319815	0.263874
e79	2004	0.274267	0.0616175
e10	9001	0.456831	0.111803
e10	1237	0.5982	0.590055
e10	8387	0.58114	0.628551
e10	7033	0.516534	0.634628
e10	7055	0.518408	0.543122
e10	8759	0.580632	0.692255
e10	8679	0.471351	0.692017
e10	7873	0.574418	0.676068
e10	2012	0.451213	0.486882
e10	1830	0.506485	0.645475
e10	2266	0.444898	0.679714
e66	7175	0.44238	0.70278
e66	9001	0.380899	0.0898795
e66	8387	0.729526	0.742257
e66	7033	0.278424	0.349987
e66	7055	0.475587	0.480825
e66	8759	8.33056e-11	0.231628
e66	8679	0.72402	0.824967
e66	8333	0.765098	0.804121
e66	7873	0.766974	0.436515
e66	1615	0.518344	0.493361
e66	1830	0.679828	0.657942
e66	2266	0.808262	0.76727
e77	9102	0.763921	0.912001
e77	1482	0.717504	0.893638
e77	8120	0.260809	0.0582419
e77	8330	0.381029	0.0899159
e77	8110	0.52596	0.508123
e77	7211	0.734501	0.726886
e77	7278	0.457044	0.635261
e77	8176	0.875515	0.920058
e77	6978	0.267188	0.519569
e77	7770	0.532855	0.70625
e77	1529	0.547906	0.724759
e77	1563	0.533969	0.791816
e77	1541	0.933713	0.882713
e77	2070	0.759661	0.910068
e19	7534	0.704665	0.693706
e19	1547	0.603511	0.664573
e19	2202	0.162241	0.0347029
e19	8601	0.544587	0.707066
e19	1991	0.740874	0.872933
e19	7169	0.608527	0.648881
e19	1839	0.655295	0.815334
e19	1622	0.543887	0.857078
e19	1802	0.435576	0.499058
e19	1946	0.530067	0.825995
e76	8715	0.496761	0.640562
e76	2316	0.717011	0.777183
e76	2267	7.99488e-11	0.0939067
e76	7115	0.22751	0.0714148
e76	6948	0.0701856	0.0144437
e76	7099	0.577186	0.727058
e76	8472	0.539817	0.691522
e76	8421	0.506509	0.164035
e76	1291	0.647317	0.735522
e76	2124	0.5129	0.132812
e76	1464	0.596004	0.549806
e76	2128	0.707373	0.781382
e76	1998	0.772429	0.843628
e9	8146	0.51621	0.412995
e9	8008	0.668686	0.662677
e9	7113	0.467669	0.430448
e9	1467	0.15345	0.132391
e9	8683	0.428314	0.357563
e9	7826	0.185061	0.368579
e9	6780	0.302473	0.224586
e9	6921	0.216773	0.20202
e9	2004	0.336621	0.0778057
e47	9061	0.429863	0.483734
e47	7534	0.730477	0.707839
e47	1547	0.56174	0.620367
e47	8601	0.542364	0.828244
e47	1991	0.73336	0.90354
e47	7169	0.588708	0.628218
e47	1839	0.585109	0.796761
e47	1802	0.473773	0.515191
e14	9162	0.422177	0.489378
e14	2253	0.761701	0.900694
e14	9153	0.715672	0.856503
e14	8970	0.696689	0.827592
e14	9156	0.726811	0.832008
e14	8920	0.454066	0.633868
e14	1266	0.611348	0.512684
e14	7564	0.6314	0.769256
e14	2123	0.404841	0.477118
e14	1376	0.331799	0.760231
e14	2046	0.467606	0.558493
e14	2148	0.450633	0.648485
e59	7251	0.199013	0.0432485
e59	8439	0.0453793	0.0428348
e59	1296	0.560523	0.795095
e59	7268	0.144611	0.034318
e59	8446	0.282837	0.638867
e59	6711	0.0101106	0.0807442
e59	8667	0.502423	0.683252
e59	1962	0.73253	0.876172
e59	1742	0.235894	0.183672
e59	1558	0.302405	0.464383
e59	1855	0.35848	0.347916
e35	1482	0.739377	0.809332
e35	8120	0.178915	0.0385442
e35	8330	0.426959	0.102987
e35	8110	0.579074	0.560121
e35	7211	0.353887	0.447989
e35	7278	0.685618	0.70326
e35	8176	0.299283	0.279631
e35	6978	0.273977	0.606817
e35	7770	0.471706	0.773511
e35	1563	0.507893	0.779147
e35	2070	0.478126	0.421102
e80	7175	0.437827	0.732631
e80	1237	0.785438	0.866498
e80	8387	0.68644	0.709653
e80	7033	0.498782	0.600234
e80	7055	0.448696	0.460007
e80	8759	0.56784	0.781029
e80	8679	0.506997	0.732068
e80	8333	0.756008	0.785014
e80	7873	0.598499	0.772442
e80	2012	0.388762	0.407475
e80	1615	0.48066	0.456933
e80	1830	0.565385	0.701195
e80	2266	0.527503	0.775909
e83	1875	0.624969	0.909082
e83	8532	0.48645	0.744968
e83	7124	0.00684852	0.258151
e83	2211	0.128478	0.317691
e83	2153	0.554584	0.673801
e83	1213	0.234031	0.0516445
e83	2247	0.694869	0.769892
e83	1487	0.255974	0.0570389
e83	1834	0.570218	0.698144
e83	1409	0.613341	0.657316
e65	8146	0.142685	0.101998
e65	6730	0.269357	0.0603812
e65	8008	0.636303	0.617073
e65	7113	0.0550388	0.049899
e65	1467	0.451729	0.412908
e65	7826	0.109204	0.203428
e65	6780	0.254457	0.157603
e65	6921	0.817642	0.807814
e65	2004	0.124988	0.0263153
e65	1696	0.62086	0.857666
e65	2205	0.427549	0.863603
e71	8940	0.6508	0.711872
e71	8832	0.0541975	0.897824
e71	7198	0.439555	0.106673
e71	8048	0.475709	0.621953
e71	7370	0.226855	0.217793
e71	1702	0.69339	0.686496
e71	9078	0.48869	0.536941
e71	8193	7.98594e-11	0.275824
e71	8132	0.464387	0.114074
e71	1881	0.591252	0.647914
e71	1995	0.232632	0.051304
e71	2286	0.565632	0.648722
e71	1992	0.654648	0.723062
e54	8903	0.748583	0.820782
e54	6901	0.683736	0.813594
e54	8545	0.512779	0.129122
e54	2147	0.631409	0.78302
e54	9128	0.677352	0.620494
e54	9052	0.56911	0.780359
e54	1508	0.33095	0.0762949
e54	1997	0.713831	0.831698
e54	2141	0.298789	0.760143
e54	1916	0.458093	0.682179
e33	7534	0.137515	0.110292
e33	8123	9.69462e-11	0.0490765
e33	1547	0.55622	0.635887
e33	2202	0.0836357	0.0173075
e33	8601	0.328467	0.484784
e33	1991	0.304026	0.305113
e33	7169	0.0862997	0.0734468
e33	1839	0.160197	0.17678
e33	1622	0.134746	0.116593
e33	1802	0.205745	0.219759
e33	1946	0.45684	0.754905
e49	9102	0.207209	0.178401
e49	1482	0.147143	0.123921
e49	8120	0.1526	0.0325066
e49	8330	0.382725	0.0903884
e49	8110	0.487187	0.470246
e49	7278	0.439646	0.311301
e49	8176	0.313155	0.319414
e49	6978	0.303404	0.731078
e49	7770	0.403787	0.432758
e49	1529	0.537227	0.463657
e49	1563	0.354425	0.485288
e49	1541	0.218112	0.242951
e49	2070	0.204972	0.176743
e8	1306	0.412904	0.389731
e8	9203	0.433466	0.404634
e8	8078	0.387014	0.371039
e8	6851	0.729325	0.770013
e8	2221	0.679576	0.762757
e8	8031	0.263235	0.237634
e8	8615	0.352182	0.540387
e8	1763	0.158363	0.0338173
e8	1328	0.200466	0.170848
e8	1427	0.542116	0.485918
e51	8146	0.74235	0.730864
e51	8008	0.678744	0.679835
e51	7113	0.258395	0.236575
e51	1467	0.712632	0.705557
e51	8914	0.606061	0.751667
e51	8683	0.747147	0.775654
e51	7826	0.0260402	0.499092
e51	6780	0.423326	0.619147
e51	1633	0.6688	0.775247
e51	2004	0.377627	0.0889701
e51	1696	0.49069	0.721096
e51	2205	0.421495	0.895296
e26	7382	0.654436	0.718827
e26	2147	0.578466	0.714145
e26	9128	0.482613	0.429494
e26	1997	0.685273	0.792704
e26	1907	0.649623	0.633139
e26	2141	0.325413	0.812287
e26	1916	0.484055	0.707989
e84	9162	0.510193	0.58615
e84	9153	0.572043	0.718366
e84	8873	0.354214	0.0825436
e84	8970	0.0578561	0.290639
e84	9156	0.556012	0.64044
e84	8920	0.535496	0.732269
e84	7871	0.712132	0.699844
e84	1266	0.225372	0.163043
e84	7564	0.531217	0.777606
e84	2123	0.496328	0.587552
e84	1376	0.240135	0.0671067
e84	2046	0.508109	0.635809
e84	2148	0.0100219	0.0868653
e62	2128	0.710173	0.803074
e62	2316	0.506884	0.729255
e62	2267	7.90389e-11	0.0991059
e62	7115	0.245065	0.0830197
e62	6948	0.1082	0.0226207
e62	7099	0.478037	0.617536
e62	2065	0.563584	0.57539
e62	1464	0.538437	0.79818
e62	1998	0.848733	0.820362
e86	7439	0.291124	0.485787
e86	2317	0.00693241	0.281778
e86	6838	0.332133	0.624951
e86	7722	0.611799	0.162018
e86	2218	0.556998	0.524093
e86	8645	0.5549	0.61972
e86	8932	0.40728	0.485027
e86	2182	0.426225	0.453107
e86	1418	0.0505667	0.0482515
e86	1850	0.732553	0.724363
e86	1498	0.306732	0.280989
e86	2093	0.290581	0.284689
e68	8903	0.389059	0.401471
e68	6917	0.0593638	0.0591465
e68	6901	0.431315	0.380798
e68	7382	0.3449	0.355623
e68	8545	0.419901	0.100941
e68	2147	0.13285	0.226842
e68	9128	0.387273	0.342281
e68	9052	0.369656	0.264611
e68	1508	0.0510729	0.0104284
e68	1997	0.139479	0.145945
e68	2141	8.95496e-11	0.195196
e68	1916	0.374249	0.40029
e25	1227	0.38777	0.379203
e25	8383	0.255367	0.0568884
e25	1928	0.630723	0.593723
e25	6869	0.615725	0.830827
e25	1784	0.188685	0.376911
e25	1263	0.418175	0.578219
e3	8439	0.266218	0.252892
e3	8446	0.0593797	0.0736598
e3	6711	0.075938	0.174564
e3	8667	0.60505	0.394492
e3	1962	0.74667	0.917965
e3	2226	0.539105	0.759544
e3	7624	0.301912	0.74228
e3	1742	0.281801	0.197267
e3	1558	0.166463	0.368168
e3	1855	0.0810707	0.0780416
e5	9061	0.333117	0.296527
e5	7534	0.238493	0.204619
e5	8123	0.0379818	0.354695
e5	1547	0.427278	0.514143
e5	2202	0.132664	0.0280218
e5	8601	0.351917	0.318691
e5	7169	0.255801	0.292329
e5	1839	0.166427	0.386407
e5	1622	0.10623	0.213301
e5	1946	8.7184e-11	0.0966163
e13	1875	0.639628	0.905848
e13	7739	0.480628	0.480628
e13	8532	0.121415	0.177456
e13	7124	0.564362	0.567074
e13	2211	0.123794	0.293126
e13	2153	0.103796	0.0706072
e13	8418	0.295357	0.373927
e13	2247	0.277223	0.238932
e13	1487	0.305588	0.0696341
e13	1834	0.19106	0.186538
e4	2171	0.475871	0.559767
e4	8242	0.61868	0.792714
e4	8598	0.68027	0.720497
e4	8398	0.615984	0.750262
e4	7121	0.49756	0.6053
e4	2019	0.382352	0.732658
e4	2315	0.762219	0.84535
e4	1433	0.573782	0.887453
e4	1649	0.648684	0.640827
e4	1437	0.787916	0.75378
e4	1766	0.533929	0.643106
e4	1477	0.451998	0.81546
e6	2128	0.303303	0.280399
e6	8715	0.50142	0.70391
e6	2316	0.544277	0.5397
e6	7115	0.0401484	0.0187558
e6	6948	0.107843	0.0225428
e6	7099	0.417395	0.504296
e6	8472	0.066739	0.103871
e6	8421	0.403785	0.0963654
e6	1291	0.622762	0.542533
e6	2065	0.331088	0.236794
e6	1464	0.585629	0.715849
e6	2124	0.408505	0.0990699
e6	1998	0.556075	0.538338
e34	2128	0.180401	0.153478
e34	8715	0.5	0.662678
e34	2316	0.0440475	0.18933
e34	6948	0.0738893	0.0152291
e34	7099	0.0289214	0.109676
e34	1291	0.536493	0.463408
e34	2065	0.131269	0.123571
e34	1464	0.445436	0.486758
e34	1998	0.0103093	0.00988593
e46	2171	0.550209	0.471735
e46	8242	0.503955	0.871778
e46	9148	0.393256	0.475064
e46	8398	0.250468	0.405266
e46	7121	0.476546	0.59853
e46	2019	0.34646	0.776344
e46	2315	0.690484	0.776169
e46	1649	0.430645	0.419838
e46	1437	0.68267	0.702184
e46	1766	0.762535	0.888084
e46	1477	0.291364	0.775943
e73	7251	0.0336991	0.00683245
e73	8439	0.157349	0.149005
e73	6711	0.16891	0.311493
e73	8667	0.191712	0.131212
e73	1962	0.298858	0.266171
e73	1742	0.769797	0.675635
e73	1558	0.15311	0.115877
e73	1855	0.707284	0.689261
e2	8829	0.494337	0.448513
e2	7439	0.0144261	0.154746
e2	2317	0.0210753	0.525949
e2	6838	0.515965	0.579479
e2	1252	0.146972	0.0312328
e2	7722	0.545191	0.139459
e2	2218	0.339435	0.486893
e2	8645	0.780137	0.885719
e2	8932	0.717446	0.908721
e2	2182	0.447401	0.411496
e2	1850	0.701778	0.724352
e2	1498	0.358062	0.345802
e2	2093	0.563413	0.553781
e94	7175	0.467806	0.755471
e94	9001	0.38986	0.0923849
e94	1237	0.729575	0.725
e94	8387	0.797554	0.774786
e94	7033	0.578312	0.594748
e94	7055	0.207217	0.196012
e94	8759	0.507303	0.716841
e94	8679	0.553512	0.789029
e94	8333	0.75534	0.903171
e94	7873	0.528035	0.646
e94	2012	0.410589	0.437275
e94	1615	0.530815	0.505436
e94	1830	0.67892	0.617575
e94	2266	0.557204	0.405142
e23	6730	0.511225	0.173027
e23	7113	0.38818	0.356614
e23	1467	0.582602	0.526797
e23	8914	0.567956	0.821039
e23	8683	0.333635	0.287641
e23	7826	0.174851	0.567469
e23	6780	0.423204	0.488485
e23	6921	0.857801	0.865952
e23	1633	8.93336e-11	0.141563
e23	1696	0.00375134	0.171725
e23	2205	9.56114e-11	0.0427381
e50	9203	0.537094	0.807172
e50	8078	0.692293	0.669396
e50	6851	0.750014	0.832536
e50	2221	0.705767	0.810533
e50	8031	0.597213	0.540662
e50	2250	0.587312	0.746393
e50	8615	0.525614	0.84355
e50	7561	0.540459	0.143108
e50	8590	0.561627	0.579906
e50	1763	0.176267	0.0379306
e50	1328	0.628822	0.688088
e50	1792	0.629769	0.771384
e50	1427	0.532671	0.478932
e32	8242	0.469539	0.305124
e32	9148	0.368872	0.450725
e32	8598	0.792389	0.830712
e32	8398	0.553839	0.449902
e32	7121	0.448165	0.549843
e32	2019	7.94092e-11	0.352471
e32	2315	0.0687001	0.0599496
e32	8109	0.281948	0.0635625
e32	1433	0.310694	0.364678
e32	1649	0.0901998	0.0791583
e32	1437	0.738385	0.842018
e32	1766	0.479832	0.404523
e32	1477	0.379475	0.858051
e7	9102	0.754384	0.916243
e7	8120	0.110337	0.0230881
e7	8330	0.144917	0.0307692
e7	8110	0.267863	0.257252
e7	7211	0.353469	0.433343
e7	8176	0.443976	0.436759
e7	7770	0.512547	0.814118
e7	1529	0.556502	0.593509
e7	1563	0.504698	0.746515
e7	2070	0.598783	0.561655
e52	1237	0.00298478	0.00277316
e52	8387	0.300855	0.272504
e52	7033	0.0559019	0.0320934
e52	7055	0.504636	0.510707
e52	8759	8.72524e-11	8.33125e-11
e52	8679	0.0929214	0.224464
e52	8333	0.791002	0.867516
e52	7873	6.92857e-11	0.386945
e52	2012	0.279002	0.269683
e52	2266	0.412138	0.572729
e30	7439	0.0162422	0.119236
e30	2317	0.207912	0.444846
e30	6838	0.21804	0.21804
e30	7722	0.709702	0.199124
e30	2218	0.358466	0.381445
e30	8645	0.692529	0.742051
e30	8932	0.068366	0.285104
e30	2182	0.508547	0.5638
e30	1850	0.642949	0.658287
e30	1498	0.825844	0.844444
e67	1227	0.796481	0.90337
e67	8383	0.395139	0.0938705
e67	8126	0.546708	0.898117
e67	2044	8.45451e-11	5.58659e-10
e67	8480	0.519655	0.131213
e67	6869	0.677408	0.695028
e67	2117	0.210892	0.0460679
e67	1307	0.263467	0.1027
e67	1784	0.456499	0.621484
e67	1263	0.424031	0.610727
e12	8903	0.39425	0.44091
e12	6917	0.106662	0.209226
e12	6901	0.344901	0.586677
e12	7382	0.61835	0.650415
e12	8545	0.289561	0.0655036
e12	2147	0.110271	0.24919
e12	9128	0.382334	0.337795
e12	9052	0.709161	0.522198
e12	1508	0.232943	0.0513796
e12	1997	0.308066	0.371055
e12	2141	0.212229	0.465529
e12	1916	0.4482	0.600334
e20	2128	0.714931	0.765417
e20	8715	0.606518	0.527559
e20	2316	0.724482	0.704132
e20	2267	8.13206e-11	0.0862368
e20	7115	0.207932	0.0651306
e20	6948	0.0520186	0.0106256
e20	7099	0.732729	0.850015
e20	8472	0.563865	0.719256
e20	8421	0.628171	0.514888
e20	1291	0.723243	0.816489
e20	2065	0.580921	0.561476
e20	1464	0.626568	0.785696
e20	2124	0.72317	0.514888
e20	1998	0.674176	0.709231
e48	2128	0.693072	0.715105
e48	8715	0.509786	0.756948
e48	2316	0.703041	0.868868
e48	2267	8.89363e-11	0.0470185
e48	7115	0.0499369	0.0101917
e48	6948	0.079602	0.0164453
e48	7099	0.505565	0.532126
e48	8472	0.751283	0.820963
e48	8421	0.38372	0.0920585
e48	1464	0.628069	0.625262
e48	2124	0.471483	0.11687
e48	1998	0.777671	0.855012
e72	7439	0.451595	0.602607
e72	2317	0.4381	0.553537
e72	6838	0.498613	0.515566
e72	1252	0.16761	0.0359338
e72	7722	0.645523	0.174057
e72	2218	0.469894	0.700997
e72	8645	0.538279	0.577797
e72	8932	0.672123	0.833405
e72	2182	0.717056	0.73759
e72	1498	0.833358	0.868802
e72	2093	0.58936	0.579464
e56	9153	0.597358	0.701384
e56	8970	0.594179	0.877023
e56	9156	0.526786	0.546422
e56	7871	0.679893	0.677707
e56	1266	0.785886	0.75414
e56	7564	0.373528	0.407204
e56	2123	0.283298	0.292456
e56	1376	0.472945	0.702436
e56	2046	0.546523	0.602463
e56	2148	0.393461	0.582248
e31	7251	0.189428	0.0409948
e31	8439	0.706675	0.725662
e31	8446	0.429109	0.555307
e31	6711	0.663027	0.919567
e31	8667	0.525974	0.655582
e31	1962	0.60078	0.815359
e31	2226	0.561738	0.713714
e31	7624	0.321355	0.755296
e31	1742	0.783195	0.687939
e31	1558	0.291374	0.446115
e31	1855	0.773267	0.78398
e24	7175	0.444004	0.698785
e24	9001	0.412025	0.0986737
e24	1237	0.753338	0.921585
e24	8387	0.605994	0.636839
e24	7033	0.520377	0.638972
e24	7055	0.507937	0.521022
e24	8759	0.554374	0.756528
e24	8679	0.515407	0.732825
e24	8333	0.757931	0.798468
e24	7873	0.575988	0.495646
e24	2012	0.429708	0.464627
e24	1830	0.546229	0.679747
e24	2266	0.476023	0.719665
e81	2025	0.276934	0.0622912
e81	8889	0.668508	0.865816
e81	8126	0.578233	0.891594
e81	1928	0.852552	0.80153
e81	2044	8.68583e-11	6.77966e-10
e81	8480	0.628681	0.16799
e81	1233	0.452306	0.457139
e81	1263	0.540626	0.57476
