# Supplementary material for: Dermatologist-like explainable AI enhances trust and confidence in diagnosing melanoma
Source: Nat Commun. 2024 Jan 15;15:524. doi: 10.1038/s41467-023-43095-4 (PMC10789736; doi:10.1038/s41467-023-43095-4)
Supplement: Supplementary file 6 — Source Data [file 41467_2023_43095_MOESM6_ESM.zip › Source Data/Supplementary_Fig4c.xlsx]

## Sheet: Supplementary_Fig4c
	trust
AI Support	7
AI Support	10
AI Support	5
AI Support	8
AI Support	10
AI Support	7
AI Support	4
AI Support	7
AI Support	4
AI Support	8
AI Support	10
AI Support	8
AI Support	5
AI Support	8
AI Support	7
AI Support	8
AI Support	8
AI Support	5
AI Support	4
AI Support	10
AI Support	8
AI Support	8
AI Support	3
AI Support	7
AI Support	10
AI Support	8
AI Support	6
AI Support	7
AI Support	5
AI Support	8
AI Support	6
AI Support	9
AI Support	7
AI Support	7
AI Support	7
AI Support	7
AI Support	3
AI Support	4
AI Support	9
AI Support	7
AI Support	10
AI Support	3
AI Support	6
AI Support	8
AI Support	7
AI Support	7
AI Support	10
AI Support	5
AI Support	8
AI Support	7
AI Support	6
AI Support	5
AI Support	4
AI Support	8
AI Support	8
AI Support	9
AI Support	4
AI Support	6
AI Support	7
AI Support	7
AI Support	10
AI Support	10
AI Support	5
AI Support	7
AI Support	8
AI Support	5
AI Support	5
AI Support	4
AI Support	6
AI Support	9
AI Support	7
AI Support	7
AI Support	6
AI Support	9
AI Support	10
AI Support	7
AI Support	7
AI Support	2
AI Support	8
AI Support	8
AI Support	1
AI Support	8
AI Support	7
AI Support	8
AI Support	10
AI Support	1
AI Support	6
AI Support	7
AI Support	6
AI Support	5
AI Support	7
AI Support	9
AI Support	6
AI Support	5
AI Support	7
AI Support	7
AI Support	1
AI Support	8
AI Support	5
AI Support	9
AI Support	6
AI Support	7
AI Support	7
AI Support	6
AI Support	6
AI Support	8
AI Support	8
AI Support	9
AI Support	7
AI Support	8
AI Support	7
AI Support	7
AI Support	5
AI Support	8
AI Support	8
AI Support	4
AI Support	7
AI Support	7
AI Support	6
AI Support	8
AI Support	1
AI Support	10
AI Support	10
AI Support	7
AI Support	8
AI Support	8
AI Support	8
AI Support	10
AI Support	10
AI Support	10
AI Support	8
AI Support	10
AI Support	10
AI Support	7
AI Support	9
AI Support	3
AI Support	1
AI Support	1
AI Support	1
AI Support	1
AI Support	1
AI Support	1
AI Support	1
AI Support	1
AI Support	1
AI Support	1
AI Support	1
AI Support	1
AI Support	1
AI Support	1
AI Support	6
AI Support	8
AI Support	7
AI Support	7
AI Support	5
AI Support	7
AI Support	7
AI Support	8
AI Support	4
AI Support	4
AI Support	4
AI Support	8
AI Support	8
AI Support	7
AI Support	7
AI Support	7
AI Support	7
AI Support	8
AI Support	9
AI Support	4
AI Support	8
AI Support	8
AI Support	5
AI Support	7
AI Support	7
AI Support	9
AI Support	8
AI Support	6
AI Support	6
AI Support	7
AI Support	8
AI Support	10
AI Support	10
AI Support	7
AI Support	10
AI Support	6
AI Support	6
AI Support	10
AI Support	3
AI Support	8
AI Support	9
AI Support	8
AI Support	10
AI Support	6
AI Support	7
AI Support	8
AI Support	10
AI Support	9
AI Support	10
AI Support	1
AI Support	10
AI Support	10
AI Support	10
AI Support	8
AI Support	9
AI Support	10
AI Support	9
AI Support	10
AI Support	2
AI Support	8
AI Support	10
AI Support	9
AI Support	10
AI Support	9
AI Support	2
AI Support	8
AI Support	8
AI Support	8
AI Support	4
AI Support	7
AI Support	10
AI Support	8
AI Support	9
AI Support	9
AI Support	9
AI Support	9
AI Support	4
AI Support	8
AI Support	4
AI Support	9
AI Support	9
AI Support	2
AI Support	9
AI Support	9
AI Support	5
AI Support	6
AI Support	8
AI Support	8
AI Support	9
AI Support	9
AI Support	7
AI Support	7
AI Support	3
AI Support	6
AI Support	6
AI Support	4
AI Support	5
AI Support	7
AI Support	7
AI Support	7
AI Support	5
AI Support	5
AI Support	5
AI Support	5
AI Support	5
AI Support	8
AI Support	9
AI Support	2
AI Support	2
AI Support	9
AI Support	9
AI Support	9
AI Support	9
AI Support	9
AI Support	9
AI Support	9
AI Support	8
AI Support	2
AI Support	9
AI Support	9
AI Support	7
AI Support	7
AI Support	7
AI Support	7
AI Support	7
AI Support	7
AI Support	7
AI Support	7
AI Support	7
AI Support	7
AI Support	7
AI Support	7
AI Support	7
AI Support	7
AI Support	7
AI Support	8
AI Support	9
AI Support	4
AI Support	7
AI Support	8
AI Support	6
AI Support	5
AI Support	5
AI Support	6
AI Support	10
AI Support	4
AI Support	6
AI Support	5
AI Support	5
AI Support	9
AI Support	4
AI Support	6
AI Support	3
AI Support	8
AI Support	6
AI Support	10
AI Support	7
AI Support	7
AI Support	8
AI Support	4
AI Support	9
AI Support	2
AI Support	3
AI Support	3
AI Support	4
AI Support	4
AI Support	4
AI Support	10
AI Support	6
AI Support	4
AI Support	2
AI Support	3
AI Support	6
AI Support	5
AI Support	6
AI Support	5
AI Support	6
AI Support	6
AI Support	10
AI Support	4
AI Support	6
AI Support	10
AI Support	8
AI Support	3
AI Support	6
AI Support	5
AI Support	5
AI Support	4
AI Support	10
AI Support	7
AI Support	4
AI Support	5
AI Support	5
AI Support	9
AI Support	8
AI Support	3
AI Support	10
AI Support	5
AI Support	3
AI Support	3
AI Support	2
AI Support	7
AI Support	3
AI Support	9
AI Support	9
AI Support	1
AI Support	4
AI Support	4
AI Support	6
AI Support	4
AI Support	5
AI Support	10
AI Support	6
AI Support	6
AI Support	7
AI Support	4
AI Support	7
AI Support	8
AI Support	5
AI Support	6
AI Support	4
AI Support	6
AI Support	8
AI Support	9
AI Support	5
AI Support	8
AI Support	9
AI Support	9
AI Support	9
AI Support	6
AI Support	8
AI Support	9
AI Support	9
AI Support	10
AI Support	8
AI Support	5
AI Support	2
AI Support	1
AI Support	1
AI Support	2
AI Support	3
AI Support	1
AI Support	3
AI Support	1
AI Support	1
AI Support	1
AI Support	3
AI Support	1
AI Support	2
AI Support	1
AI Support	5
AI Support	8
AI Support	7
AI Support	8
AI Support	8
AI Support	8
AI Support	4
AI Support	8
AI Support	7
AI Support	5
AI Support	7
AI Support	7
AI Support	4
AI Support	9
AI Support	7
AI Support	10
AI Support	10
AI Support	10
AI Support	10
AI Support	10
AI Support	10
AI Support	5
AI Support	10
AI Support	5
AI Support	7
AI Support	10
AI Support	10
AI Support	7
AI Support	10
AI Support	3
AI Support	5
AI Support	5
AI Support	3
AI Support	4
AI Support	10
AI Support	4
AI Support	5
AI Support	3
AI Support	8
AI Support	7
AI Support	8
AI Support	4
AI Support	9
AI Support	9
AI Support	8
AI Support	10
AI Support	6
AI Support	8
AI Support	7
AI Support	4
AI Support	9
AI Support	2
AI Support	8
AI Support	7
AI Support	6
AI Support	8
AI Support	5
AI Support	8
AI Support	9
AI Support	5
AI Support	8
AI Support	9
AI Support	8
AI Support	3
AI Support	7
AI Support	7
AI Support	5
AI Support	8
AI Support	8
AI Support	8
AI Support	8
AI Support	8
AI Support	8
AI Support	8
AI Support	5
AI Support	5
AI Support	6
AI Support	8
AI Support	3
AI Support	4
AI Support	8
AI Support	6
AI Support	4
AI Support	1
AI Support	4
AI Support	8
AI Support	7
AI Support	4
AI Support	8
AI Support	9
AI Support	4
AI Support	6
AI Support	7
AI Support	4
AI Support	5
AI Support	7
AI Support	3
AI Support	4
AI Support	1
AI Support	1
AI Support	8
AI Support	8
AI Support	8
AI Support	6
AI Support	6
AI Support	7
AI Support	7
AI Support	7
AI Support	7
AI Support	7
AI Support	8
AI Support	7
AI Support	8
AI Support	8
AI Support	7
AI Support	7
AI Support	8
AI Support	7
AI Support	8
AI Support	9
AI Support	7
AI Support	5
AI Support	7
AI Support	7
AI Support	9
AI Support	5
AI Support	8
AI Support	5
AI Support	7
AI Support	3
AI Support	3
AI Support	10
AI Support	3
AI Support	1
AI Support	1
AI Support	8
AI Support	2
AI Support	9
AI Support	2
AI Support	10
AI Support	5
AI Support	2
AI Support	8
AI Support	8
AI Support	8
AI Support	5
AI Support	8
AI Support	4
AI Support	6
AI Support	6
AI Support	8
AI Support	6
AI Support	5
AI Support	8
AI Support	8
AI Support	6
AI Support	8
AI Support	5
AI Support	7
AI Support	4
AI Support	8
AI Support	7
AI Support	3
AI Support	4
AI Support	4
AI Support	7
AI Support	8
AI Support	8
AI Support	5
AI Support	5
AI Support	4
AI Support	5
AI Support	8
AI Support	2
AI Support	9
AI Support	9
AI Support	1
AI Support	1
AI Support	8
AI Support	8
AI Support	9
AI Support	10
AI Support	7
AI Support	10
AI Support	9
AI Support	7
AI Support	8
AI Support	5
AI Support	7
AI Support	5
AI Support	4
AI Support	4
AI Support	1
AI Support	1
AI Support	6
AI Support	2
AI Support	3
AI Support	4
AI Support	2
AI Support	2
AI Support	6
AI Support	7
AI Support	8
AI Support	6
AI Support	4
AI Support	5
AI Support	1
AI Support	2
AI Support	7
AI Support	2
AI Support	3
AI Support	6
AI Support	2
AI Support	5
AI Support	7
AI Support	7
AI Support	9
AI Support	7
AI Support	7
AI Support	6
AI Support	5
AI Support	4
AI Support	3
AI Support	8
AI Support	6
AI Support	8
AI Support	7
AI Support	5
AI Support	4
AI Support	10
AI Support	9
AI Support	9
AI Support	8
AI Support	7
AI Support	9
AI Support	9
AI Support	8
AI Support	3
AI Support	8
AI Support	5
AI Support	9
AI Support	9
AI Support	4
AI Support	4
AI Support	9
AI Support	10
AI Support	10
AI Support	8
AI Support	10
AI Support	8
AI Support	10
AI Support	1
AI Support	8
AI Support	8
AI Support	6
AI Support	10
AI Support	10
AI Support	8
AI Support	1
AI Support	7
AI Support	9
AI Support	7
AI Support	5
AI Support	6
AI Support	3
AI Support	3
AI Support	8
AI Support	3
AI Support	8
AI Support	8
AI Support	3
AI Support	7
AI Support	4
AI Support	6
AI Support	8
AI Support	8
AI Support	10
AI Support	8
AI Support	10
AI Support	8
AI Support	10
AI Support	8
AI Support	6
AI Support	9
AI Support	8
AI Support	9
AI Support	9
AI Support	7
AI Support	7
AI Support	5
AI Support	5
AI Support	5
AI Support	6
AI Support	9
AI Support	5
AI Support	5
AI Support	5
AI Support	4
AI Support	7
AI Support	6
AI Support	5
AI Support	6
AI Support	7
AI Support	9
AI Support	7
AI Support	9
AI Support	7
AI Support	6
AI Support	9
AI Support	7
AI Support	9
AI Support	7
AI Support	7
AI Support	10
AI Support	8
AI Support	8
AI Support	9
AI Support	9
AI Support	9
AI Support	2
AI Support	7
AI Support	3
AI Support	7
AI Support	9
AI Support	9
AI Support	4
AI Support	8
AI Support	7
AI Support	8
AI Support	8
AI Support	8
AI Support	8
AI Support	6
AI Support	8
AI Support	4
AI Support	6
AI Support	2
AI Support	4
AI Support	4
AI Support	3
AI Support	5
AI Support	4
AI Support	3
AI Support	7
AI Support	7
AI Support	4
AI Support	6
AI Support	5
AI Support	7
AI Support	8
AI Support	8
AI Support	1
AI Support	5
AI Support	8
AI Support	4
AI Support	6
AI Support	10
AI Support	5
AI Support	10
AI Support	8
AI Support	5
AI Support	8
AI Support	8
AI Support	10
AI Support	10
AI Support	8
AI Support	4
AI Support	8
AI Support	8
AI Support	6
AI Support	10
AI Support	10
AI Support	8
AI Support	10
AI Support	10
AI Support	8
AI Support	10
AI Support	10
AI Support	10
AI Support	10
AI Support	10
AI Support	5
AI Support	5
AI Support	9
AI Support	10
AI Support	10
AI Support	10
AI Support	4
AI Support	10
AI Support	10
AI Support	5
AI Support	5
AI Support	6
AI Support	7
AI Support	7
AI Support	7
AI Support	6
AI Support	6
AI Support	6
AI Support	3
AI Support	6
AI Support	7
AI Support	6
AI Support	7
AI Support	7
AI Support	7
AI Support	8
AI Support	7
AI Support	7
AI Support	8
AI Support	8
AI Support	8
AI Support	8
AI Support	6
AI Support	8
AI Support	7
AI Support	10
AI Support	8
AI Support	8
AI Support	7
AI Support	8
AI Support	8
AI Support	5
AI Support	5
AI Support	9
AI Support	7
AI Support	5
AI Support	8
AI Support	7
AI Support	9
AI Support	9
AI Support	7
AI Support	10
AI Support	10
AI Support	10
AI Support	5
AI Support	6
AI Support	6
AI Support	9
AI Support	7
AI Support	8
AI Support	7
AI Support	4
AI Support	7
AI Support	8
AI Support	7
AI Support	8
AI Support	9
AI Support	8
AI Support	8
AI Support	8
AI Support	8
AI Support	7
AI Support	7
AI Support	7
AI Support	2
AI Support	7
AI Support	7
AI Support	7
AI Support	7
AI Support	7
AI Support	5
AI Support	7
AI Support	3
AI Support	7
AI Support	7
AI Support	7
AI Support	5
AI Support	5
AI Support	8
AI Support	5
AI Support	5
AI Support	5
AI Support	5
AI Support	9
AI Support	8
AI Support	5
AI Support	9
AI Support	8
AI Support	8
AI Support	3
AI Support	5
AI Support	8
AI Support	8
AI Support	9
AI Support	5
AI Support	7
AI Support	7
AI Support	8
AI Support	8
AI Support	7
AI Support	7
AI Support	8
AI Support	8
AI Support	8
AI Support	8
AI Support	8
AI Support	8
AI Support	8
AI Support	4
AI Support	6
AI Support	8
AI Support	4
AI Support	9
AI Support	4
AI Support	9
AI Support	9
AI Support	4
AI Support	9
AI Support	4
AI Support	9
AI Support	4
AI Support	4
AI Support	8
AI Support	4
AI Support	9
AI Support	2
AI Support	4
AI Support	9
AI Support	9
AI Support	5
AI Support	9
AI Support	2
AI Support	9
AI Support	3
AI Support	7
AI Support	8
AI Support	6
AI Support	8
AI Support	6
AI Support	9
AI Support	7
AI Support	5
AI Support	7
AI Support	6
AI Support	3
AI Support	5
AI Support	6
AI Support	9
AI Support	4
AI Support	8
AI Support	7
AI Support	10
AI Support	9
AI Support	3
AI Support	6
AI Support	8
AI Support	7
AI Support	4
AI Support	7
AI Support	3
AI Support	2
AI Support	6
AI Support	2
AI Support	9
AI Support	8
AI Support	7
AI Support	8
AI Support	6
AI Support	8
AI Support	8
AI Support	7
AI Support	7
AI Support	7
AI Support	6
AI Support	8
AI Support	6
AI Support	8
AI Support	6
AI Support	8
AI Support	8
AI Support	5
AI Support	8
AI Support	10
AI Support	10
AI Support	5
AI Support	7
AI Support	7
AI Support	9
AI Support	4
AI Support	6
AI Support	10
AI Support	7
AI Support	6
AI Support	6
AI Support	7
AI Support	8
AI Support	5
AI Support	8
AI Support	8
AI Support	5
AI Support	4
AI Support	4
AI Support	7
AI Support	1
AI Support	4
AI Support	9
AI Support	8
AI Support	9
AI Support	9
AI Support	8
AI Support	8
AI Support	9
AI Support	7
AI Support	9
AI Support	4
AI Support	8
AI Support	9
AI Support	8
AI Support	4
AI Support	6
AI Support	10
AI Support	8
AI Support	8
AI Support	7
AI Support	9
AI Support	4
AI Support	5
AI Support	5
AI Support	7
AI Support	6
AI Support	5
AI Support	5
AI Support	7
AI Support	4
AI Support	4
AI Support	7
AI Support	7
AI Support	6
AI Support	7
AI Support	7
AI Support	7
AI Support	9
AI Support	3
AI Support	3
AI Support	3
AI Support	8
AI Support	8
AI Support	8
AI Support	8
AI Support	8
AI Support	9
AI Support	5
AI Support	5
AI Support	8
AI Support	3
AI Support	7
AI Support	8
AI Support	8
AI Support	7
AI Support	5
AI Support	8
AI Support	7
AI Support	8
AI Support	7
AI Support	7
AI Support	8
AI Support	8
AI Support	7
AI Support	5
AI Support	7
AI Support	9
AI Support	8
AI Support	7
AI Support	2
AI Support	6
AI Support	9
AI Support	9
AI Support	8
AI Support	10
AI Support	9
AI Support	9
AI Support	5
AI Support	6
AI Support	5
AI Support	6
AI Support	10
AI Support	8
AI Support	4
AI Support	9
AI Support	8
AI Support	10
AI Support	7
AI Support	3
AI Support	2
AI Support	10
AI Support	10
AI Support	10
AI Support	2
AI Support	3
AI Support	9
AI Support	8
AI Support	7
AI Support	4
AI Support	9
AI Support	7
AI Support	9
AI Support	8
AI Support	6
AI Support	7
AI Support	10
AI Support	8
AI Support	4
AI Support	7
AI Support	5
AI Support	8
AI Support	8
AI Support	8
AI Support	5
AI Support	8
AI Support	7
AI Support	7
AI Support	7
AI Support	3
AI Support	4
AI Support	10
AI Support	5
AI Support	9
AI Support	5
AI Support	5
AI Support	3
AI Support	5
AI Support	4
AI Support	5
AI Support	8
AI Support	6
AI Support	10
AI Support	6
AI Support	1
AI Support	6
AI Support	9
AI Support	4
AI Support	10
AI Support	5
AI Support	3
AI Support	3
AI Support	5
AI Support	5
AI Support	5
AI Support	5
AI Support	5
AI Support	5
AI Support	5
AI Support	5
AI Support	5
AI Support	5
AI Support	5
AI Support	5
AI Support	4
AI Support	6
AI Support	6
AI Support	2
AI Support	9
AI Support	9
AI Support	8
AI Support	5
AI Support	9
AI Support	10
AI Support	6
AI Support	8
AI Support	7
AI Support	5
AI Support	10
AI Support	8
AI Support	7
AI Support	4
AI Support	7
AI Support	4
AI Support	8
AI Support	7
AI Support	2
AI Support	7
AI Support	10
AI Support	6
AI Support	10
AI Support	6
AI Support	10
AI Support	5
AI Support	7
AI Support	7
AI Support	6
AI Support	10
AI Support	8
AI Support	9
AI Support	6
AI Support	7
AI Support	6
AI Support	4
AI Support	6
AI Support	7
AI Support	5
AI Support	3
AI Support	3
AI Support	6
AI Support	6
AI Support	6
AI Support	8
AI Support	4
AI Support	7
AI Support	4
AI Support	7
AI Support	6
AI Support	5
AI Support	9
AI Support	7
AI Support	4
AI Support	4
AI Support	7
AI Support	7
AI Support	7
AI Support	6
AI Support	5
AI Support	10
AI Support	6
AI Support	4
AI Support	5
AI Support	6
AI Support	7
AI Support	4
AI Support	7
AI Support	7
AI Support	6
AI Support	3
AI Support	5
AI Support	10
AI Support	5
AI Support	3
AI Support	10
AI Support	7
AI Support	1
AI Support	2
AI Support	2
AI Support	5
AI Support	7
AI Support	10
AI Support	10
AI Support	3
AI Support	10
AI Support	10
AI Support	10
AI Support	2
AI Support	4
AI Support	10
AI Support	3
AI Support	9
AI Support	1
AI Support	1
AI Support	6
AI Support	8
AI Support	10
AI Support	10
AI Support	9
AI Support	3
AI Support	7
AI Support	9
AI Support	4
AI Support	8
AI Support	10
AI Support	8
AI Support	8
AI Support	9
AI Support	6
AI Support	9
AI Support	5
AI Support	9
AI Support	9
AI Support	6
AI Support	8
AI Support	10
AI Support	9
AI Support	9
AI Support	8
AI Support	6
AI Support	9
AI Support	10
AI Support	8
AI Support	9
AI Support	10
AI Support	9
AI Support	9
AI Support	10
AI Support	9
AI Support	8
AI Support	10
AI Support	10
AI Support	10
AI Support	7
AI Support	6
AI Support	5
AI Support	10
AI Support	10
AI Support	8
AI Support	10
AI Support	10
AI Support	10
AI Support	10
AI Support	10
AI Support	8
AI Support	9
AI Support	7
AI Support	7
AI Support	7
AI Support	7
AI Support	8
AI Support	10
AI Support	10
AI Support	7
AI Support	9
AI Support	10
AI Support	8
AI Support	9
AI Support	10
AI Support	7
AI Support	7
AI Support	5
AI Support	5
AI Support	6
AI Support	2
AI Support	5
AI Support	10
AI Support	6
AI Support	4
AI Support	7
AI Support	5
AI Support	5
AI Support	5
AI Support	9
AI Support	5
AI Support	8
AI Support	5
AI Support	5
AI Support	8
AI Support	8
AI Support	8
AI Support	1
AI Support	5
AI Support	8
AI Support	8
AI Support	8
AI Support	5
AI Support	7
AI Support	8
AI Support	5
AI Support	7
AI Support	6
AI Support	5
AI Support	7
AI Support	6
AI Support	5
AI Support	5
AI Support	6
AI Support	5
AI Support	5
AI Support	5
AI Support	5
AI Support	7
AI Support	5
AI Support	3
AI Support	7
AI Support	6
AI Support	6
AI Support	7
AI Support	6
AI Support	4
AI Support	3
AI Support	8
AI Support	7
AI Support	8
AI Support	4
AI Support	6
AI Support	8
AI Support	6
AI Support	7
AI Support	9
AI Support	9
AI Support	5
AI Support	10
AI Support	6
AI Support	7
AI Support	7
AI Support	8
AI Support	8
AI Support	8
AI Support	8
AI Support	4
AI Support	6
AI Support	6
AI Support	6
AI Support	9
AI Support	6
AI Support	8
AI Support	8
AI Support	4
AI Support	6
AI Support	9
AI Support	5
AI Support	5
AI Support	7
AI Support	8
AI Support	6
AI Support	8
AI Support	8
AI Support	8
AI Support	7
AI Support	4
AI Support	4
AI Support	8
AI Support	6
AI Support	8
AI Support	7
AI Support	9
AI Support	8
AI Support	9
AI Support	8
AI Support	9
AI Support	5
AI Support	8
AI Support	6
AI Support	3
AI Support	5
AI Support	8
AI Support	9
AI Support	9
AI Support	9
AI Support	9
AI Support	10
AI Support	10
AI Support	4
AI Support	10
AI Support	9
AI Support	7
AI Support	9
AI Support	10
AI Support	5
AI Support	10
AI Support	6
AI Support	7
AI Support	7
AI Support	4
AI Support	4
AI Support	10
AI Support	5
AI Support	9
AI Support	5
AI Support	4
AI Support	10
AI Support	8
AI Support	9
AI Support	8
AI Support	5
AI Support	9
AI Support	10
AI Support	10
AI Support	10
AI Support	10
AI Support	10
AI Support	10
AI Support	10
AI Support	10
AI Support	6
AI Support	9
AI Support	4
AI Support	6
AI Support	10
AI Support	5
AI Support	9
AI Support	5
AI Support	8
AI Support	5
AI Support	10
AI Support	10
AI Support	10
AI Support	5
AI Support	5
AI Support	1
AI Support	5
AI Support	4
AI Support	5
AI Support	3
AI Support	1
AI Support	7
AI Support	4
AI Support	1
AI Support	4
AI Support	9
AI Support	7
AI Support	9
AI Support	6
AI Support	2
AI Support	3
AI Support	7
AI Support	9
AI Support	9
AI Support	3
AI Support	4
AI Support	9
AI Support	9
AI Support	7
AI Support	9
AI Support	5
AI Support	6
AI Support	7
AI Support	8
AI Support	3
AI Support	4
AI Support	9
AI Support	9
AI Support	10
AI Support	6
AI Support	10
AI Support	10
AI Support	10
AI Support	6
AI Support	10
AI Support	10
AI Support	6
AI Support	9
AI Support	9
AI Support	10
AI Support	10
AI Support	8
AI Support	8
AI Support	7
AI Support	2
AI Support	2
AI Support	2
AI Support	7
AI Support	2
AI Support	5
AI Support	9
AI Support	8
AI Support	6
AI Support	3
AI Support	3
AI Support	7
AI Support	9
AI Support	7
AI Support	8
AI Support	8
AI Support	4
AI Support	8
AI Support	8
AI Support	8
AI Support	8
AI Support	7
AI Support	8
AI Support	7
AI Support	4
AI Support	5
AI Support	6
AI Support	9
AI Support	5
AI Support	9
AI Support	7
AI Support	10
AI Support	9
AI Support	5
AI Support	9
AI Support	9
AI Support	9
AI Support	10
AI Support	8
AI Support	10
AI Support	8
AI Support	10
AI Support	10
AI Support	10
AI Support	8
AI Support	6
AI Support	5
AI Support	10
AI Support	5
AI Support	3
AI Support	10
AI Support	8
AI Support	10
AI Support	9
AI Support	8
AI Support	7
AI Support	10
AI Support	10
AI Support	9
AI Support	8
AI Support	6
AI Support	4
AI Support	8
AI Support	8
AI Support	6
AI Support	10
AI Support	8
AI Support	9
AI Support	9
AI Support	8
AI Support	3
AI Support	10
AI Support	7
AI Support	5
AI Support	9
AI Support	6
AI Support	9
AI Support	7
AI Support	7
AI Support	4
AI Support	6
AI Support	4
AI Support	7
AI Support	7
AI Support	9
AI Support	4
AI Support	9
AI Support	9
AI Support	10
AI Support	10
AI Support	9
AI Support	3
AI Support	10
AI Support	10
AI Support	5
AI Support	1
AI Support	10
AI Support	10
AI Support	10
AI Support	10
AI Support	5
AI Support	5
AI Support	6
AI Support	6
AI Support	6
AI Support	7
AI Support	7
AI Support	7
AI Support	6
AI Support	9
AI Support	7
AI Support	9
AI Support	8
AI Support	9
AI Support	7
AI Support	7
AI Support	9
AI Support	7
AI Support	4
AI Support	10
AI Support	8
AI Support	3
AI Support	8
AI Support	8
AI Support	2
AI Support	2
AI Support	10
AI Support	6
AI Support	8
AI Support	10
AI Support	5
AI Support	2
AI Support	7
AI Support	7
AI Support	10
AI Support	10
AI Support	8
AI Support	8
AI Support	10
AI Support	3
AI Support	3
AI Support	8
AI Support	7
AI Support	8
AI Support	10
AI Support	6
AI Support	7
AI Support	10
AI Support	10
AI Support	9
AI Support	9
AI Support	9
AI Support	2
AI Support	8
AI Support	10
AI Support	6
AI Support	5
AI Support	9
AI Support	10
AI Support	9
AI Support	9
AI Support	8
AI Support	8
AI Support	9
AI Support	7
AI Support	6
AI Support	6
AI Support	3
AI Support	8
AI Support	9
AI Support	8
AI Support	6
AI Support	8
AI Support	10
AI Support	7
AI Support	8
AI Support	4
AI Support	6
AI Support	7
AI Support	5
AI Support	6
AI Support	6
AI Support	5
AI Support	6
AI Support	8
AI Support	5
AI Support	8
AI Support	8
AI Support	5
AI Support	6
AI Support	6
XAI Support	9
XAI Support	10
XAI Support	6
XAI Support	5
XAI Support	8
XAI Support	4
XAI Support	7
XAI Support	5
XAI Support	4
XAI Support	8
XAI Support	8
XAI Support	8
XAI Support	7
XAI Support	7
XAI Support	6
XAI Support	6
XAI Support	9
XAI Support	4
XAI Support	3
XAI Support	8
XAI Support	6
XAI Support	4
XAI Support	1
XAI Support	5
XAI Support	8
XAI Support	4
XAI Support	4
XAI Support	5
XAI Support	7
XAI Support	3
XAI Support	4
XAI Support	9
XAI Support	6
XAI Support	5
XAI Support	6
XAI Support	8
XAI Support	4
XAI Support	3
XAI Support	8
XAI Support	6
XAI Support	9
XAI Support	8
XAI Support	6
XAI Support	6
XAI Support	7
XAI Support	8
XAI Support	9
XAI Support	8
XAI Support	8
XAI Support	8
XAI Support	7
XAI Support	7
XAI Support	8
XAI Support	8
XAI Support	8
XAI Support	8
XAI Support	8
XAI Support	7
XAI Support	8
XAI Support	7
XAI Support	8
XAI Support	10
XAI Support	7
XAI Support	7
XAI Support	7
XAI Support	4
XAI Support	7
XAI Support	7
XAI Support	8
XAI Support	10
XAI Support	9
XAI Support	9
XAI Support	7
XAI Support	7
XAI Support	9
XAI Support	7
XAI Support	10
XAI Support	1
XAI Support	3
XAI Support	6
XAI Support	2
XAI Support	8
XAI Support	3
XAI Support	7
XAI Support	10
XAI Support	6
XAI Support	10
XAI Support	2
XAI Support	8
XAI Support	2
XAI Support	8
XAI Support	9
XAI Support	6
XAI Support	5
XAI Support	7
XAI Support	6
XAI Support	1
XAI Support	7
XAI Support	8
XAI Support	10
XAI Support	7
XAI Support	5
XAI Support	7
XAI Support	5
XAI Support	9
XAI Support	7
XAI Support	9
XAI Support	6
XAI Support	8
XAI Support	6
XAI Support	6
XAI Support	8
XAI Support	7
XAI Support	7
XAI Support	9
XAI Support	6
XAI Support	9
XAI Support	7
XAI Support	7
XAI Support	7
XAI Support	2
XAI Support	9
XAI Support	9
XAI Support	9
XAI Support	9
XAI Support	7
XAI Support	8
XAI Support	8
XAI Support	8
XAI Support	8
XAI Support	6
XAI Support	8
XAI Support	8
XAI Support	8
XAI Support	8
XAI Support	3
XAI Support	3
XAI Support	1
XAI Support	3
XAI Support	1
XAI Support	3
XAI Support	1
XAI Support	4
XAI Support	3
XAI Support	3
XAI Support	4
XAI Support	1
XAI Support	4
XAI Support	3
XAI Support	2
XAI Support	8
XAI Support	7
XAI Support	6
XAI Support	6
XAI Support	7
XAI Support	8
XAI Support	9
XAI Support	6
XAI Support	5
XAI Support	7
XAI Support	4
XAI Support	9
XAI Support	5
XAI Support	9
XAI Support	7
XAI Support	8
XAI Support	6
XAI Support	7
XAI Support	3
XAI Support	5
XAI Support	4
XAI Support	7
XAI Support	6
XAI Support	7
XAI Support	7
XAI Support	4
XAI Support	9
XAI Support	6
XAI Support	5
XAI Support	7
XAI Support	10
XAI Support	8
XAI Support	4
XAI Support	6
XAI Support	10
XAI Support	1
XAI Support	9
XAI Support	9
XAI Support	3
XAI Support	4
XAI Support	6
XAI Support	10
XAI Support	8
XAI Support	7
XAI Support	8
XAI Support	10
XAI Support	7
XAI Support	10
XAI Support	10
XAI Support	2
XAI Support	10
XAI Support	10
XAI Support	10
XAI Support	1
XAI Support	10
XAI Support	10
XAI Support	10
XAI Support	10
XAI Support	8
XAI Support	9
XAI Support	10
XAI Support	10
XAI Support	9
XAI Support	9
XAI Support	3
XAI Support	7
XAI Support	8
XAI Support	8
XAI Support	4
XAI Support	8
XAI Support	9
XAI Support	10
XAI Support	9
XAI Support	8
XAI Support	7
XAI Support	7
XAI Support	9
XAI Support	9
XAI Support	4
XAI Support	8
XAI Support	9
XAI Support	10
XAI Support	9
XAI Support	10
XAI Support	10
XAI Support	7
XAI Support	7
XAI Support	8
XAI Support	10
XAI Support	10
XAI Support	7
XAI Support	10
XAI Support	5
XAI Support	5
XAI Support	7
XAI Support	7
XAI Support	8
XAI Support	7
XAI Support	9
XAI Support	8
XAI Support	4
XAI Support	5
XAI Support	4
XAI Support	6
XAI Support	7
XAI Support	8
XAI Support	10
XAI Support	4
XAI Support	4
XAI Support	9
XAI Support	9
XAI Support	8
XAI Support	8
XAI Support	9
XAI Support	10
XAI Support	4
XAI Support	9
XAI Support	5
XAI Support	9
XAI Support	9
XAI Support	5
XAI Support	8
XAI Support	3
XAI Support	5
XAI Support	9
XAI Support	3
XAI Support	8
XAI Support	5
XAI Support	8
XAI Support	9
XAI Support	3
XAI Support	5
XAI Support	3
XAI Support	8
XAI Support	4
[truncated: 1,429 more rows]
