# Supplementary material for: Dermatologist-like explainable AI enhances trust and confidence in diagnosing melanoma
Source: Nat Commun. 2024 Jan 15;15:524. doi: 10.1038/s41467-023-43095-4 (PMC10789736; doi:10.1038/s41467-023-43095-4)
Supplement: Supplementary file 6 — Source Data [file 41467_2023_43095_MOESM6_ESM.zip › Source Data/Fig5b.xlsx]

## Sheet: Fig5b
overlap	trust
0.25	7
0.333333	8
0.75	8
0.333333	9
0.5	9
0.571429	6
0.666667	6
0.666667	8
0.666667	8
0.4	8
0.25	8
0.333333	8
0.4	8
0	8
0.333333	10
0.5	7
0.4	4
0.285714	8
0.333333	9
0.285714	10
0.285714	10
0.285714	10
0	6
0.5	7
0.4	8
0.5	7
0.5	8
0.5	5
0.5	7
0.5	7
0.666667	8
0.333333	9
0.5	8
0.666667	10
0.25	7
0.909091	10
0.666667	5
0	10
0	9
0.5	7
0.285714	9
0.285714	9
0.285714	10
0.5	9
0.888889	7
0.666667	6
0.857143	3
0.5	9
0.5	8
0.285714	10
0.571429	9
0.25	7
0.571429	9
0.666667	8
0.333333	10
0.571429	10
0.285714	10
0.285714	7
0.285714	8
0.285714	9
0.333333	7
0.25	2
0.333333	7
0.285714	7
0	8
0	6
0.571429	8
0.5	6
0.857143	9
0.8	10
0.285714	8
0.727273	9
0.571429	10
0.5	10
0	6
0.5	10
0.571429	9
0.285714	8
0.285714	6
0.444444	8
0.285714	10
0.5	7
0.666667	10
0.285714	10
0.444444	10
0.4	10
0.6	10
0.5	10
0.5	8
0.5	7
0	9
0.666667	8
0.5	10
0.333333	10
0	10
0.5	10
0.666667	10
0.285714	10
0.5	10
0	7
0.4	7
0.8	8
0.333333	5
0.666667	10
0.571429	8
0.75	9
0.4	7
0.25	9
0.5	9
0.333333	8
0.571429	8
0.333333	9
0.285714	5
0	5
0.5	9
0	6
0.666667	8
0.727273	9
0.6	8
0.285714	9
0.285714	7
0.75	6
0.727273	10
0.5	9
0.857143	5
0.5	10
0.8	8
0.333333	7
0.666667	9
0	9
0	8
0.25	8
0.444444	9
0.444444	7
0.4	9
0.571429	10
0.333333	9
0.666667	6
0.666667	8
0.333333	7
0.333333	9
0.666667	6
0.5	6
0.571429	6
0.571429	7
0.75	9
0.571429	8
0.5	8
0.285714	8
0.5	8
0	8
0.285714	9
0.666667	10
0.571429	10
0.333333	7
0	3
0.4	7
0.285714	7
0.333333	6
0.666667	8
0.75	8
0.666667	9
0.5	9
0.666667	10
0.5	7
0.571429	9
0.5	9
0.333333	7
0.75	9
0.666667	8
0.285714	9
0.75	7
0.571429	10
0.571429	8
0.8	10
0.5	8
0.285714	8
0.666667	9
0	8
0.666667	8
0	9
0	7
0.75	8
0.333333	6
0.4	3
0.666667	10
0.6	10
0.571429	10
0	7
0	10
0.285714	8
0.571429	8
0.666667	9
0	10
0.333333	9
0.888889	9
0.666667	9
0.666667	10
0.285714	5
0.25	4
0.666667	9
0.333333	8
0.285714	8
0.5	6
0.5	7
0.666667	8
0.285714	10
0.333333	6
0.4	9
0.285714	10
0.666667	10
0.666667	10
0	8
0.333333	10
0.888889	10
0.5	8
0.888889	10
0.857143	9
0.888889	10
0.333333	9
0.4	9
0.285714	9
0.4	9
0.285714	8
0.4	8
0	9
0	9
0.285714	5
0.571429	8
0.8	10
0	5
0.5	8
0.25	6
0.285714	6
0.666667	6
0.5	7
0.571429	10
0	1
0.666667	10
0.5	7
0.571429	9
0.571429	7
0.4	9
0.571429	9
0.5	9
0.285714	9
0	7
0.666667	10
0	7
0	7
0.666667	8
0.5	10
0.8	8
0.571429	9
0.5	10
0.571429	9
0	9
0.5	9
0.4	9
0.4	8
0.285714	9
0.333333	8
0	5
0.25	8
0.666667	10
0.25	7
0.8	8
1	7
0.75	9
0.8	10
0.285714	10
0	9
0.285714	9
0.909091	10
0.769231	10
0.8	9
1	10
0.5	10
0.8	10
0.5	8
0.333333	6
0.5	7
0.5	10
0.666667	9
0.4	6
0.4	7
0.5	8
0.285714	8
0.4	9
0.5	9
0.4	9
0.8	10
1	9
0.666667	10
0.666667	10
0.888889	9
0.666667	8
0.666667	8
0.285714	9
0.5	9
0	8
0.333333	9
0.666667	10
0.25	8
0.285714	10
0.666667	10
0.571429	10
0.4	10
0.571429	10
0.666667	8
0.5	7
0.333333	8
0.25	7
0.444444	9
1	7
0.285714	9
0.285714	10
0.571429	10
0.6	10
0.285714	10
0.4	10
0.5	10
0.5	10
0.333333	10
0.666667	6
0.666667	8
0.5	9
0.6	6
0	5
0.333333	9
0.333333	10
0.4	4
0.571429	9
0.75	10
0.5	10
0	7
0	9
0	9
0.571429	10
0.5	7
0.571429	7
0.571429	6
0.8	4
0.857143	8
0.8	9
0.285714	8
0.5	3
1	10
0	8
0.75	8
0.333333	9
0.75	10
0.75	10
0.888889	10
0.666667	10
0.5	10
0.285714	5
0.4	6
0.666667	9
0.285714	7
0.571429	10
0.8	10
0.571429	10
0.6	10
0.333333	8
0.333333	9
