# Supplementary material for: Dermatologist-like explainable AI enhances trust and confidence in diagnosing melanoma
Source: Nat Commun. 2024 Jan 15;15:524. doi: 10.1038/s41467-023-43095-4 (PMC10789736; doi:10.1038/s41467-023-43095-4)
Supplement: Supplementary file 6 — Source Data [file 41467_2023_43095_MOESM6_ESM.zip › Source Data/Fig4d.xlsx]

## Sheet: Fig4d
participant	phase2	phase3
e10	6.53333	7
e12	5.8	7
e13	9	7.73333
e14	6.66667	7.53333
e19	7	6.86667
e2	7.8	8.4
e20	7.13333	7.26667
e23	7.06667	6.06667
e24	8.2	8.33333
e25	7.6	5.73333
e26	8.06667	7.2
e3	6.26667	6.86667
e30	7.33333	8.06667
e31	5.53333	4.93333
e32	8.93333	9.6
e33	5.26667	5.93333
e34	8.4	7.66667
e35	7	5.13333
e4	8.4	8.86667
e41	6.8	5.46667
e46	8.86667	8.73333
e47	8.93333	9
e48	1.13333	2.6
e49	7.2	6.8
e5	6.6	6.66667
e50	6.4	6.46667
e51	7.86667	6.86667
e52	7.73333	9
e54	7.93333	8
e56	7.93333	8.33333
e59	7.33333	6.26667
e6	6.4	6.66667
e62	7.2	7.73333
e65	8.26667	8.46667
e66	8.53333	8.2
e67	6.8	5.73333
e68	7.06667	6.93333
e7	6.66667	6.33333
e70	7.73333	7.4
e71	5.86667	7.13333
e72	7.46667	8.33333
e73	6.86667	7.06667
e76	6.06667	5.66667
e77	6.73333	7.8
e79	6.46667	6.86667
e8	5.73333	6.2
e80	6.4	6.6
e81	7.4	8.2
e83	4.66667	5.53333
e84	8.46667	8.53333
e86	6.2	7.26667
e9	8	7.93333
e94	4.86667	6.6
g10	6.6	7.4
g101	6.26667	6.2
g102	7.46667	6.6
g103	4.57143	6.28571
g104	4.06667	4
g105	7	5.73333
g106	7.2	8.46667
g107	6.46667	7.86667
g11	7.13333	7.66667
g14	6.2	7.46667
g15	5.71429	5
g16	7.13333	7.53333
g19	6.46667	7.33333
g21	7.6	7.2
g22	5.4	6.06667
g23	5.6	7
g24	6.4	6.4
g25	6.26667	6.26667
g26	5	6.33333
g27	7.46667	7.46667
g28	7.8	7.46667
g29	6.26667	6.26667
g3	6.33333	7.13333
g30	8.2	8.8
g31	7.13333	7.46667
g32	5.6	6.6
g33	6.69231	7.07692
g34	5.8	8.13333
g35	6.46667	7.13333
g36	7.2	7.06667
g37	6.8	8
g38	7.2	7.2
g39	5.66667	6.2
g40	6.93333	7.06667
g42	7.4	7.66667
g43	7.86667	8.13333
g44	6.21429	6.57143
g48	8.73333	9.46667
g49	5.73333	5.46667
g5	7.2	7.6
g50	7	7.73333
g51	7	6
g53	7	6.73333
g55	7.6	7.8
g57	4.91667	5.08333
g6	1.64286	8.71429
g60	7.46667	7.66667
g61	5.93333	5.06667
g65	4.53846	5.46154
g66	6.13333	5.33333
g69	6.2	5.8
g71	5.46667	5.53333
g73	7.2	6.8
g75	5.6	6.26667
g76	6.78571	7.57143
g77	7.13333	8.06667
g78	5.4	4.26667
g79	6.9	6.9
g80	6	5.28571
g82	6.85714	7.28571
g84	5.92308	6.07692
g85	5.73333	5.13333
g9	7.26667	6.73333
