# Supplementary material for: Dermatologist-like explainable AI enhances trust and confidence in diagnosing melanoma
Source: Nat Commun. 2024 Jan 15;15:524. doi: 10.1038/s41467-023-43095-4 (PMC10789736; doi:10.1038/s41467-023-43095-4)
Supplement: Supplementary file 6 — Source Data [file 41467_2023_43095_MOESM6_ESM.zip › Source Data/Fig3c.xlsx]

## Sheet: Fig3c
variable	overlap
between-clinicians	0
between-clinicians	0
between-clinicians	1.01985
between-clinicians	0
between-clinicians	0
between-clinicians	0.013518
between-clinicians	0.674635
between-clinicians	0
between-clinicians	0.0163412
between-clinicians	0.0194509
between-clinicians	0
between-clinicians	0
between-clinicians	0.00217833
between-clinicians	0.013852
between-clinicians	0.000643185
between-clinicians	0
between-clinicians	0.0111716
between-clinicians	0.0111507
between-clinicians	0.0161303
between-clinicians	0
between-clinicians	0.00230471
between-clinicians	0.673242
between-clinicians	1.00185
between-clinicians	0.000129815
between-clinicians	0.0155657
between-clinicians	0
between-clinicians	0.00317533
between-clinicians	0.0161344
between-clinicians	0
between-clinicians	0
between-clinicians	0.00751355
between-clinicians	0
between-clinicians	0
between-clinicians	0.490191
between-clinicians	0.852869
between-clinicians	0
between-clinicians	0.0173145
between-clinicians	0
between-clinicians	0
between-clinicians	0.00625215
between-clinicians	0.0198341
between-clinicians	1.00834
between-clinicians	0.0103839
between-clinicians	0.992192
between-clinicians	0.0129339
between-clinicians	0
between-clinicians	0.00923848
between-clinicians	1.00443
between-clinicians	0
between-clinicians	0
between-clinicians	0
between-clinicians	0
between-clinicians	0.389603
between-clinicians	0.00353568
between-clinicians	0.0199549
between-clinicians	0.407528
between-clinicians	0
between-clinicians	0
between-clinicians	0.0168826
between-clinicians	0.0173338
between-clinicians	0.980738
between-clinicians	0
between-clinicians	0
between-clinicians	0.0192645
between-clinicians	0
between-clinicians	0
between-clinicians	0.00927553
between-clinicians	0
between-clinicians	0.00743462
between-clinicians	0
between-clinicians	0
between-clinicians	0.00494088
between-clinicians	0.00161611
between-clinicians	0
between-clinicians	0.00730878
between-clinicians	0
between-clinicians	0
between-clinicians	0.813122
between-clinicians	0.00697223
between-clinicians	1.01164
between-clinicians	0.499534
between-clinicians	0.00968135
between-clinicians	0.00308203
between-clinicians	0.500286
between-clinicians	0.659566
between-clinicians	0.666419
between-clinicians	0.678308
between-clinicians	0.671591
between-clinicians	0.667518
between-clinicians	0.659341
between-clinicians	0.658671
between-clinicians	0.648239
between-clinicians	0.996492
between-clinicians	1.00213
between-clinicians	0.00799299
between-clinicians	0.999077
between-clinicians	0.981838
between-clinicians	0.989072
between-clinicians	0.990051
between-clinicians	0.990354
between-clinicians	0.0109511
between-clinicians	0.984134
between-clinicians	1.00639
between-clinicians	1.01633
between-clinicians	1.01744
between-clinicians	0
between-clinicians	1.00096
between-clinicians	0.98041
between-clinicians	1.00316
between-clinicians	0.983845
between-clinicians	0
between-clinicians	0.0108691
between-clinicians	0.00356305
between-clinicians	0.00596343
between-clinicians	1.01642
between-clinicians	1.00041
between-clinicians	0.990306
between-clinicians	1.01371
between-clinicians	0.998278
between-clinicians	0.992922
between-clinicians	0.996905
between-clinicians	0.0165341
between-clinicians	0.980409
between-clinicians	0.987963
between-clinicians	0.018078
between-clinicians	0
between-clinicians	0.00969436
between-clinicians	0
between-clinicians	0
between-clinicians	1.01768
between-clinicians	1.01764
between-clinicians	0
between-clinicians	0.0105303
between-clinicians	0.0120946
between-clinicians	0
between-clinicians	0.00235753
between-clinicians	0
between-clinicians	0.999126
between-clinicians	0
between-clinicians	0.0105442
between-clinicians	0.509203
between-clinicians	1.00208
between-clinicians	0
between-clinicians	0.0094365
between-clinicians	0
between-clinicians	0.0129752
between-clinicians	0.0113746
between-clinicians	0
between-clinicians	0.00596086
between-clinicians	0.009346
between-clinicians	0.0108577
between-clinicians	0.00995509
between-clinicians	0.487879
between-clinicians	0
between-clinicians	0.49106
between-clinicians	0
between-clinicians	0.6643
between-clinicians	0
between-clinicians	0.661319
between-clinicians	0
between-clinicians	0.674457
between-clinicians	0
between-clinicians	0.661692
between-clinicians	0
between-clinicians	0.0173933
between-clinicians	0
between-clinicians	0
between-clinicians	0.0110477
between-clinicians	0.382381
between-clinicians	0.0092837
between-clinicians	0.0012937
between-clinicians	0
between-clinicians	1.01405
between-clinicians	0.0172457
between-clinicians	0.0142787
between-clinicians	0.981873
between-clinicians	0
between-clinicians	0.407241
between-clinicians	0
between-clinicians	0.0193615
between-clinicians	0
between-clinicians	0
between-clinicians	0.382495
between-clinicians	0.0108804
between-clinicians	0
between-clinicians	0
between-clinicians	0.990566
between-clinicians	1.01125
between-clinicians	1.01266
between-clinicians	0
between-clinicians	0.00511407
between-clinicians	0
between-clinicians	0.0070988
between-clinicians	0
between-clinicians	0
between-clinicians	0.0109418
between-clinicians	0
between-clinicians	0
between-clinicians	0.0195274
between-clinicians	0
between-clinicians	0
between-clinicians	0
between-clinicians	0.986335
between-clinicians	1.01773
between-clinicians	0
between-clinicians	0
between-clinicians	0.984996
between-clinicians	0
between-clinicians	0
between-clinicians	0
between-clinicians	0
between-clinicians	0.00227871
between-clinicians	0.00491207
between-clinicians	0
between-clinicians	0.99415
between-clinicians	0
between-clinicians	0
between-clinicians	0
between-clinicians	0.000597968
between-clinicians	0
between-clinicians	0.000572015
between-clinicians	0
between-clinicians	0.00182303
between-clinicians	0
between-clinicians	0.00509375
between-clinicians	0
between-clinicians	0.00165838
between-clinicians	0.0130916
between-clinicians	0.0186976
between-clinicians	0.0079914
between-clinicians	0.0141854
between-clinicians	0.00646029
between-clinicians	0
between-clinicians	0.00517294
between-clinicians	0.00615289
between-clinicians	0
between-clinicians	0.0138814
between-clinicians	0.00663424
between-clinicians	0.00182335
between-clinicians	0
between-clinicians	0
between-clinicians	0.00968861
between-clinicians	0.498802
between-clinicians	0.0149556
between-clinicians	0.499618
between-clinicians	0
between-clinicians	0.326823
between-clinicians	0.504634
between-clinicians	0
between-clinicians	0.0150249
between-clinicians	0.0115226
between-clinicians	0.0114166
between-clinicians	0
between-clinicians	0.335501
between-clinicians	0.650071
between-clinicians	1.00086
between-clinicians	0.00226789
between-clinicians	1.00905
between-clinicians	0.391885
between-clinicians	0.658709
between-clinicians	0.679497
between-clinicians	0.679363
between-clinicians	0.685612
between-clinicians	0.00279728
between-clinicians	0.991588
between-clinicians	0.399387
between-clinicians	0.00821261
between-clinicians	0.383775
between-clinicians	0.412744
between-clinicians	0.996997
between-clinicians	0
between-clinicians	0.00115159
between-clinicians	0
between-clinicians	0.0139755
between-clinicians	0
between-clinicians	0
between-clinicians	0
between-clinicians	0
between-clinicians	0.0177782
between-clinicians	0
between-clinicians	0.0131231
between-clinicians	0
between-clinicians	0.981138
between-clinicians	0
between-clinicians	0
between-clinicians	0.0162625
between-clinicians	0
between-clinicians	0
between-clinicians	0
between-clinicians	0
between-clinicians	0
between-clinicians	0.98575
between-clinicians	0.0187043
between-clinicians	0
between-clinicians	0.00710043
between-clinicians	0.0146547
between-clinicians	0.0139845
between-clinicians	0.667248
between-clinicians	0.514983
between-clinicians	0.808455
between-clinicians	0.482176
between-clinicians	0.657484
between-clinicians	0.68585
between-clinicians	0.51074
between-clinicians	0.393788
between-clinicians	0
between-clinicians	0.484704
between-clinicians	0.652851
between-clinicians	0
between-clinicians	0
between-clinicians	0.00513004
between-clinicians	0.00741329
between-clinicians	0.419264
between-clinicians	0.0136563
between-clinicians	0.658182
between-clinicians	0.678055
between-clinicians	0.518933
between-clinicians	0.817469
between-clinicians	0.394808
between-clinicians	0.517379
between-clinicians	0.499353
between-clinicians	0.818049
between-clinicians	0.339149
between-clinicians	0
between-clinicians	0
between-clinicians	0
between-clinicians	0.402374
between-clinicians	1.00448
between-clinicians	0.674779
between-clinicians	0.519341
between-clinicians	0.669497
between-clinicians	0.480635
between-clinicians	0.38527
between-clinicians	0.986153
between-clinicians	0.99846
between-clinicians	0
between-clinicians	0.980758
between-clinicians	1.01524
between-clinicians	0
between-clinicians	1.00151
between-clinicians	0.98488
between-clinicians	1.01255
between-clinicians	0.0192536
between-clinicians	1.01284
between-clinicians	1.00289
between-clinicians	0
between-clinicians	1.01362
between-clinicians	0.986966
between-clinicians	0
between-clinicians	1.01718
between-clinicians	1.01074
between-clinicians	0
between-clinicians	0.984724
between-clinicians	1.01478
between-clinicians	0
between-clinicians	0.0163275
between-clinicians	0
between-clinicians	0
between-clinicians	0.00327075
between-clinicians	1.00037
between-clinicians	0.0157534
between-clinicians	1.00174
between-clinicians	0.998177
between-clinicians	0.00707475
between-clinicians	0.981698
between-clinicians	1.01892
between-clinicians	0
between-clinicians	0.00544929
between-clinicians	0.986074
between-clinicians	0.987698
between-clinicians	0.0112676
between-clinicians	0.990203
between-clinicians	0.00289547
between-clinicians	0.983352
between-clinicians	0.0134789
between-clinicians	0
between-clinicians	0.00240523
between-clinicians	0
between-clinicians	0.992807
between-clinicians	0
between-clinicians	1.00699
between-clinicians	0.011913
between-clinicians	0
between-clinicians	0.0113476
between-clinicians	0
between-clinicians	0.0103745
between-clinicians	0.000379524
between-clinicians	0.0176176
between-clinicians	0.00516842
between-clinicians	0
between-clinicians	0
between-clinicians	0.9995
between-clinicians	0
between-clinicians	0.00109121
between-clinicians	0
between-clinicians	0
between-clinicians	0
between-clinicians	0.0184924
between-clinicians	0.00540024
between-clinicians	0
between-clinicians	0
between-clinicians	0
between-clinicians	0
between-clinicians	0
between-clinicians	0.785226
between-clinicians	0.659231
between-clinicians	0.383133
between-clinicians	0.761359
between-clinicians	0.684557
between-clinicians	0
between-clinicians	0.408814
between-clinicians	0.853378
between-clinicians	0.857361
between-clinicians	0.650134
between-clinicians	0.661154
between-clinicians	0.498189
between-clinicians	0.00331277
between-clinicians	0.00712493
between-clinicians	0.797322
between-clinicians	0.391788
between-clinicians	0.417234
between-clinicians	0.676733
between-clinicians	0.00433157
between-clinicians	0.0018839
between-clinicians	0.500665
between-clinicians	0.498862
between-clinicians	0.323946
between-clinicians	0.00332553
between-clinicians	0.40703
between-clinicians	0.849117
between-clinicians	0.58444
between-clinicians	0.0121947
between-clinicians	0.0039312
between-clinicians	0.397424
between-clinicians	0.801152
between-clinicians	0.00467134
between-clinicians	0.0125515
between-clinicians	0.0144937
between-clinicians	0.495504
between-clinicians	0.487794
between-clinicians	0.649763
between-clinicians	0.00976847
between-clinicians	0.500096
between-clinicians	0.651795
between-clinicians	0.67992
between-clinicians	0
between-clinicians	0.399592
between-clinicians	0
between-clinicians	0
between-clinicians	0
between-clinicians	0
between-clinicians	0.00211065
between-clinicians	0.513508
between-clinicians	0.513625
between-clinicians	0
between-clinicians	0.00174212
between-clinicians	0.650354
between-clinicians	0
between-clinicians	0.0198825
between-clinicians	0.380207
between-clinicians	0
between-clinicians	0
between-clinicians	0.00248742
between-clinicians	0.0157095
between-clinicians	0.49211
between-clinicians	0.0188776
between-clinicians	0.0104562
between-clinicians	0.00617371
between-clinicians	0
between-clinicians	0
between-clinicians	0.016841
between-clinicians	0.662398
between-clinicians	0.00877492
between-clinicians	0.0152356
between-clinicians	0
between-clinicians	0.0101421
between-clinicians	0
between-clinicians	0.485755
between-clinicians	0.677892
between-clinicians	0.684304
between-clinicians	0.0148038
between-clinicians	0.66062
between-clinicians	0.504772
between-clinicians	1.01654
between-clinicians	0.000909211
between-clinicians	0
between-clinicians	0.65935
between-clinicians	0
between-clinicians	0
between-clinicians	0.998007
between-clinicians	0.517606
between-clinicians	0.00808021
between-clinicians	0.0184136
between-clinicians	0.00331455
between-clinicians	0.988177
between-clinicians	0
between-clinicians	0.678053
between-clinicians	0.0102558
between-clinicians	0.00474714
between-clinicians	0.0151796
between-clinicians	0.683538
between-clinicians	0.654288
between-clinicians	0.00826884
between-clinicians	0.0120802
between-clinicians	0.0164512
between-clinicians	0.00552638
between-clinicians	0.563219
between-clinicians	0.0162038
between-clinicians	0.685451
between-clinicians	0
between-clinicians	0.483034
between-clinicians	0.000745987
between-clinicians	0.00118328
between-clinicians	0.00509228
between-clinicians	0.682581
between-clinicians	1.01993
between-clinicians	0
between-clinicians	0.0132137
between-clinicians	1.0056
between-clinicians	0.0111758
between-clinicians	0.980792
between-clinicians	0.985936
between-clinicians	0.00026197
between-clinicians	0.0150527
between-clinicians	0.013042
between-clinicians	0.992489
between-clinicians	0
between-clinicians	0.00853608
between-clinicians	0
between-clinicians	0.0148765
between-clinicians	0.667137
between-clinicians	0.0149257
between-clinicians	0
between-clinicians	0.658022
between-clinicians	0.0143172
between-clinicians	0.677397
between-clinicians	0.67119
between-clinicians	0
between-clinicians	0.00827104
between-clinicians	1.00638
between-clinicians	0
between-clinicians	1.01276
between-clinicians	1.01984
between-clinicians	0.0164692
between-clinicians	0.011678
between-clinicians	1.00071
between-clinicians	0.00719957
between-clinicians	0.0072091
between-clinicians	0.00699952
between-clinicians	0
between-clinicians	0.00348447
between-clinicians	0.0088497
between-clinicians	0
between-clinicians	1.01012
between-clinicians	1.00617
between-clinicians	0
between-clinicians	0
between-clinicians	1.00276
between-clinicians	1.00313
between-clinicians	0.669093
between-clinicians	0
between-clinicians	0.00256681
between-clinicians	0
between-clinicians	0
between-clinicians	0.00910695
between-clinicians	1.0031
between-clinicians	0.663667
between-clinicians	0.00826536
between-clinicians	0.0163442
between-clinicians	0.0112713
between-clinicians	0
between-clinicians	0
between-clinicians	0.981583
between-clinicians	0
between-clinicians	0.00788427
between-clinicians	0
between-clinicians	0.00373484
between-clinicians	0.0125775
between-clinicians	0.665681
between-clinicians	0
between-clinicians	0.296567
between-clinicians	0.273129
between-clinicians	0.498924
between-clinicians	0
between-clinicians	0.336201
between-clinicians	0.670006
between-clinicians	0
between-clinicians	0
between-clinicians	0.752602
between-clinicians	0.406806
between-clinicians	0
between-clinicians	0.382869
between-clinicians	0
between-clinicians	0.00808722
between-clinicians	0.0167108
between-clinicians	0.518276
between-clinicians	0.00928785
between-clinicians	0.00993809
between-clinicians	0
between-clinicians	0.00473953
between-clinicians	0.492771
between-clinicians	0.00254982
between-clinicians	0.00871205
between-clinicians	0
between-clinicians	0
between-clinicians	0
between-clinicians	0.01006
between-clinicians	0
between-clinicians	0.667011
between-clinicians	0
between-clinicians	1.00976
between-clinicians	0
between-clinicians	0
between-clinicians	0.0172016
between-clinicians	0
between-clinicians	0
between-clinicians	0.0184217
between-clinicians	0.00569937
between-clinicians	0.676325
between-clinicians	0.780892
between-clinicians	0.781452
between-clinicians	0
between-clinicians	0
between-clinicians	0.00424689
between-clinicians	0.500051
between-clinicians	0.507149
between-clinicians	0.0180008
between-clinicians	0
between-clinicians	0
between-clinicians	0.676602
between-clinicians	0.0139089
between-clinicians	0.494366
between-clinicians	0
between-clinicians	0.0011363
between-clinicians	0.00326872
between-clinicians	0.00373174
between-clinicians	0.00451045
between-clinicians	0.678447
between-clinicians	0.00198827
between-clinicians	0.00780123
between-clinicians	0
between-clinicians	0
between-clinicians	0
between-clinicians	0.489591
between-clinicians	0
between-clinicians	0
between-clinicians	0.664777
between-clinicians	0
between-clinicians	0
between-clinicians	0.661483
between-clinicians	0.00440749
between-clinicians	0.668445
between-clinicians	0.65647
between-clinicians	0
between-clinicians	0
between-clinicians	0.668572
between-clinicians	0
between-clinicians	0.00774511
between-clinicians	0
between-clinicians	0.659676
between-clinicians	0
between-clinicians	0.0122816
between-clinicians	0
between-clinicians	0
between-clinicians	0.494329
between-clinicians	0.486411
between-clinicians	0.0145823
between-clinicians	0.0128029
between-clinicians	1.00265
between-clinicians	0
between-clinicians	0.0158557
between-clinicians	0.0191352
between-clinicians	0.00222773
between-clinicians	0.0180179
between-clinicians	0.493634
between-clinicians	0
between-clinicians	0.673761
between-clinicians	0.511497
between-clinicians	0
between-clinicians	0.0118856
between-clinicians	0.496659
between-clinicians	0.00472267
between-clinicians	0.00747935
between-clinicians	0
between-clinicians	0.011402
between-clinicians	0.9848
between-clinicians	0.495353
between-clinicians	0.00121831
between-clinicians	0
between-clinicians	0.781196
between-clinicians	0.00868429
between-clinicians	0
between-clinicians	0.659145
between-clinicians	0.00263445
between-clinicians	0.659482
between-clinicians	0.00367769
between-clinicians	0
between-clinicians	0.00484227
between-clinicians	0.000434327
between-clinicians	0.0153707
between-clinicians	0.00480392
between-clinicians	0.51836
between-clinicians	0.00669231
between-clinicians	0.0166417
between-clinicians	0.789252
between-clinicians	0.00641422
between-clinicians	0.00491697
between-clinicians	0.658455
between-clinicians	0.0132055
between-clinicians	0
between-clinicians	0.40588
between-clinicians	0
between-clinicians	0.00225842
between-clinicians	0
between-clinicians	0.650021
between-clinicians	0.0177439
between-clinicians	0.00563664
between-clinicians	0.661993
between-clinicians	0
between-clinicians	0
between-clinicians	0
between-clinicians	1.0068
between-clinicians	0.0082536
between-clinicians	0
between-clinicians	0.0199978
between-clinicians	0.517698
between-clinicians	0
between-clinicians	0
between-clinicians	0
between-clinicians	0
between-clinicians	0.514254
between-clinicians	0.328918
between-clinicians	0.339361
between-clinicians	0.780828
between-clinicians	0.0189852
between-clinicians	0.266691
between-clinicians	0.50255
between-clinicians	0.511628
between-clinicians	0
between-clinicians	0.0158514
between-clinicians	0.00335335
between-clinicians	0
between-clinicians	0.659042
between-clinicians	0.00888685
between-clinicians	0
between-clinicians	0.0133594
between-clinicians	0.0162259
between-clinicians	0.514236
between-clinicians	0.686613
between-clinicians	0
between-clinicians	0.389402
between-clinicians	0
between-clinicians	0.35193
between-clinicians	0.681026
between-clinicians	0.00472033
between-clinicians	0
between-clinicians	0.581606
between-clinicians	0
between-clinicians	0.740716
between-clinicians	0.413802
between-clinicians	0.0108874
between-clinicians	0.865548
between-clinicians	0.00579031
between-clinicians	0.760245
between-clinicians	0.00964098
between-clinicians	0.346817
between-clinicians	0.685601
between-clinicians	0.305596
between-clinicians	0
between-clinicians	0
between-clinicians	0.00638781
between-clinicians	0
between-clinicians	0.894525
between-clinicians	0
between-clinicians	0.0187122
between-clinicians	0.482958
between-clinicians	0.51542
between-clinicians	0.0149378
between-clinicians	0.675041
between-clinicians	0.00174962
between-clinicians	0.507782
between-clinicians	0.0113235
between-clinicians	0.791788
between-clinicians	0
between-clinicians	0.0157374
between-clinicians	0
between-clinicians	0.00398254
between-clinicians	0.0136796
between-clinicians	0.0109981
between-clinicians	0.0120314
between-clinicians	0.0185831
between-clinicians	0.489403
between-clinicians	0.650552
between-clinicians	0.663625
between-clinicians	0.497648
between-clinicians	1.00106
between-clinicians	0.00306901
between-clinicians	0.790395
between-clinicians	0.011593
between-clinicians	0.681506
between-clinicians	0.480889
between-clinicians	0.514776
between-clinicians	0.664646
between-clinicians	0.397881
between-clinicians	0
between-clinicians	0.663028
between-clinicians	0.672346
between-clinicians	0
between-clinicians	0.501653
between-clinicians	0
between-clinicians	0.683134
between-clinicians	0.0112549
between-clinicians	0.483238
between-clinicians	0.512518
between-clinicians	0.684791
between-clinicians	0.418753
between-clinicians	0
between-clinicians	0.809879
between-clinicians	0
between-clinicians	0.677881
between-clinicians	0.99838
between-clinicians	0.0022155
between-clinicians	0.00837699
between-clinicians	0
between-clinicians	0
between-clinicians	0
between-clinicians	0
between-clinicians	0
between-clinicians	0.655518
between-clinicians	0.0165217
between-clinicians	0.0107782
between-clinicians	0.00802729
between-clinicians	0
between-clinicians	0.0130542
between-clinicians	0
between-clinicians	0
between-clinicians	0
between-clinicians	0.00399848
between-clinicians	0
between-clinicians	0
between-clinicians	0
between-clinicians	0
between-clinicians	0
between-clinicians	0.666602
between-clinicians	0.51253
between-clinicians	0.407994
between-clinicians	0.394145
between-clinicians	0
between-clinicians	0.514597
between-clinicians	0.382764
between-clinicians	0.324305
between-clinicians	0.337367
between-clinicians	0.673461
between-clinicians	0.408569
between-clinicians	0.863546
between-clinicians	0.84967
between-clinicians	0.0168232
between-clinicians	0.346461
between-clinicians	0.731054
between-clinicians	0
between-clinicians	0.273759
between-clinicians	0.0019102
between-clinicians	0.271778
between-clinicians	0.0193743
between-clinicians	0.656097
between-clinicians	0.66821
between-clinicians	0.648554
between-clinicians	0
between-clinicians	0.668093
between-clinicians	0.0102898
between-clinicians	0.984553
between-clinicians	0.00838195
between-clinicians	0.017786
between-clinicians	0.000318596
between-clinicians	0.987583
between-clinicians	0.00843626
between-clinicians	0.999659
between-clinicians	0
between-clinicians	0.682673
between-clinicians	0.0100048
between-clinicians	0.0171022
between-clinicians	0
between-clinicians	0.00405667
between-clinicians	0.015312
between-clinicians	0
between-clinicians	0.651851
between-clinicians	0
between-clinicians	0.018246
between-clinicians	0
between-clinicians	1.00119
between-clinicians	0.0114944
between-clinicians	0.654161
between-clinicians	0.00225699
between-clinicians	0.00115168
between-clinicians	0
between-clinicians	0.00390644
between-clinicians	0.0175416
between-clinicians	1.00366
between-clinicians	0.326593
between-clinicians	0.00871546
between-clinicians	0.667946
between-clinicians	0
between-clinicians	0
between-clinicians	0
between-clinicians	0
between-clinicians	0.00282009
between-clinicians	0.0150762
between-clinicians	0.0113839
between-clinicians	0.347417
between-clinicians	0.656127
between-clinicians	0
between-clinicians	0.0110783
between-clinicians	0.675366
between-clinicians	0
between-clinicians	0.0180065
between-clinicians	0.5055
between-clinicians	0.662162
between-clinicians	0.673733
between-clinicians	0
between-clinicians	0
between-clinicians	0
between-clinicians	0.0171425
between-clinicians	0
between-clinicians	0.00713197
between-clinicians	0.00617935
between-clinicians	1.00964
between-clinicians	0.980503
between-clinicians	0.00882131
between-clinicians	1.01619
between-clinicians	0
between-clinicians	0.670012
between-clinicians	0.0141021
between-clinicians	0
between-clinicians	0
between-clinicians	0.998437
between-clinicians	0.00814309
between-clinicians	0.664319
between-clinicians	0.0184824
between-clinicians	0.0132558
between-clinicians	0
between-clinicians	0.00242998
between-clinicians	0.665967
between-clinicians	1.01849
between-clinicians	0.010784
between-clinicians	0
between-clinicians	0.654221
between-clinicians	0
between-clinicians	0.0137081
between-clinicians	0.00821076
between-clinicians	0.0132139
between-clinicians	0
between-clinicians	0.672382
between-clinicians	0.000913637
between-clinicians	0
between-clinicians	0.00189735
between-clinicians	0.0111312
between-clinicians	0.0130376
between-clinicians	0
between-clinicians	0
between-clinicians	0.500364
between-clinicians	0
between-clinicians	0.019502
between-clinicians	0
between-clinicians	0
between-clinicians	0
between-clinicians	0.0115654
between-clinicians	0.0128431
between-clinicians	0.68157
between-clinicians	0
between-clinicians	0.485045
between-clinicians	0.017283
between-clinicians	0.317303
between-clinicians	0.406399
between-clinicians	0.00685676
between-clinicians	0.685902
between-clinicians	0.681682
between-clinicians	0.34401
between-clinicians	0.0141165
between-clinicians	0
between-clinicians	0.682171
between-clinicians	0.419757
between-clinicians	0.0173983
between-clinicians	0.0185044
between-clinicians	0.389261
between-clinicians	0.558378
between-clinicians	0.0119264
between-clinicians	0.758643
between-clinicians	0
between-clinicians	0.304607
between-clinicians	0
between-clinicians	0.649188
between-clinicians	0.573523
between-clinicians	0.410327
between-clinicians	0.408852
between-clinicians	0.405145
between-clinicians	0.0145043
between-clinicians	0.815177
between-clinicians	0
between-clinicians	0.491663
between-clinicians	0.840223
between-clinicians	0.809662
between-clinicians	0.799679
between-clinicians	0.798132
between-clinicians	0
between-clinicians	0.79734
between-clinicians	0.510161
between-clinicians	0.767798
between-clinicians	0.669095
between-clinicians	0.666985
between-clinicians	0.676471
between-clinicians	0
between-clinicians	0.664087
between-clinicians	0.394577
between-clinicians	0.902176
between-clinicians	0.980425
between-clinicians	0.985558
between-clinicians	0.011331
between-clinicians	0.49222
between-clinicians	0.66318
between-clinicians	0.553037
between-clinicians	0.998734
between-clinicians	0
between-clinicians	0.496437
between-clinicians	0.648415
between-clinicians	0.565942
between-clinicians	0.017473
between-clinicians	0.485208
between-clinicians	0.677636
between-clinicians	0.582661
between-clinicians	0.0068597
between-clinicians	0.00280826
between-clinicians	0
between-clinicians	0
between-clinicians	0.567962
between-clinicians	0.33306
between-clinicians	1.00728
between-clinicians	1.00218
between-clinicians	1.00236
between-clinicians	1.01195
between-clinicians	1.01593
between-clinicians	0.0127046
between-clinicians	0.996535
between-clinicians	0.986435
between-clinicians	1.00096
between-clinicians	1.01489
between-clinicians	0.0146135
between-clinicians	0.997125
between-clinicians	1.00638
between-clinicians	0.982084
between-clinicians	0
between-clinicians	0.985541
between-clinicians	0.993807
between-clinicians	0
between-clinicians	1.00331
between-clinicians	0
between-clinicians	0.0176357
between-clinicians	0.987077
between-clinicians	0.0116242
between-clinicians	0.0159474
between-clinicians	1.01765
between-clinicians	0
between-clinicians	0
between-clinicians	0.00671296
between-clinicians	1.01514
between-clinicians	0
between-clinicians	0
between-clinicians	0.00398398
between-clinicians	0.00184703
between-clinicians	0
between-clinicians	0.991853
between-clinicians	0
between-clinicians	0.00417519
between-clinicians	0
between-clinicians	1.01272
between-clinicians	0
between-clinicians	0
between-clinicians	0
between-clinicians	0.997528
between-clinicians	0
between-clinicians	0.998904
between-clinicians	0
between-clinicians	0
between-clinicians	0.00354016
between-clinicians	0.997966
between-clinicians	0
between-clinicians	0.000557939
between-clinicians	0
between-clinicians	0.0188942
between-clinicians	0.00530605
between-clinicians	0.000825534
between-clinicians	9.3007e-05
between-clinicians	0.00286229
between-clinicians	0
between-clinicians	0
between-clinicians	1.0046
between-clinicians	0
between-clinicians	1.01949
between-clinicians	1.00172
between-clinicians	0
between-clinicians	0
between-clinicians	0.0025364
between-clinicians	0.0110747
between-clinicians	0.0184785
between-clinicians	0
between-clinicians	1.00683
between-clinicians	0
between-clinicians	0.0031821
between-clinicians	0.019701
between-clinicians	1.01148
between-clinicians	1.00087
between-clinicians	0.0193012
between-clinicians	0.0192821
between-clinicians	1.00737
between-clinicians	0.0171916
between-clinicians	0.399357
between-clinicians	0.004056
between-clinicians	0
between-clinicians	0.415227
between-clinicians	0
between-clinicians	0
between-clinicians	0.0075511
between-clinicians	5.60697e-05
between-clinicians	0.320122
between-clinicians	0.681008
between-clinicians	0.746318
between-clinicians	0.481341
between-clinicians	0.682338
between-clinicians	0.324567
between-clinicians	0
between-clinicians	0
between-clinicians	0.00208213
between-clinicians	0
between-clinicians	0.668033
between-clinicians	0
between-clinicians	0.0117692
between-clinicians	0.0123638
between-clinicians	0.662887
between-clinicians	0.00389023
between-clinicians	0
between-clinicians	0.0161589
between-clinicians	0.00112691
between-clinicians	0.0139961
between-clinicians	0.00776788
between-clinicians	0
between-clinicians	0
between-clinicians	0.00970524
between-clinicians	0.00162848
between-clinicians	1.00722
between-clinicians	0.994566
between-clinicians	0
between-clinicians	0
between-clinicians	0.519794
between-clinicians	0
between-clinicians	0
between-clinicians	0.0130294
between-clinicians	0.00463098
between-clinicians	0
between-clinicians	0.00952489
between-clinicians	0
between-clinicians	0
between-clinicians	0.0155711
between-clinicians	0.0107649
between-clinicians	0
between-clinicians	0.999102
between-clinicians	0
between-clinicians	0.0177218
between-clinicians	0
between-clinicians	1.01173
between-clinicians	0
between-clinicians	0.00885828
between-clinicians	0
between-clinicians	0.0178226
between-clinicians	0
between-clinicians	0.0153699
between-clinicians	0.00144294
between-clinicians	0
between-clinicians	0.0110543
between-clinicians	0.00424573
between-clinicians	0
between-clinicians	0
between-clinicians	0.00627793
between-clinicians	0.0121914
between-clinicians	0.00816137
between-clinicians	0.000654917
between-clinicians	0
between-clinicians	0
between-clinicians	0.993688
between-clinicians	0.985281
between-clinicians	0
between-clinicians	0
between-clinicians	0.00384138
between-clinicians	0
between-clinicians	0
between-clinicians	0.0129739
between-clinicians	0.00265342
between-clinicians	0
between-clinicians	1.0059
between-clinicians	0.00290271
between-clinicians	0
between-clinicians	0.0101015
between-clinicians	0
between-clinicians	0
between-clinicians	0.0192986
between-clinicians	0.00296727
between-clinicians	0.0199442
between-clinicians	0.00981284
between-clinicians	0.017192
between-clinicians	0
between-clinicians	0.00506379
between-clinicians	0
between-clinicians	0.00176501
between-clinicians	0.986158
between-clinicians	0
between-clinicians	1.00331
between-clinicians	0.00304794
between-clinicians	0.00903746
between-clinicians	1.00344
between-clinicians	0
between-clinicians	0.00717797
between-clinicians	0.380357
between-clinicians	0
between-clinicians	0
between-clinicians	0
between-clinicians	0.653164
between-clinicians	0.0153066
between-clinicians	0.0153734
between-clinicians	0.65386
between-clinicians	0.0177697
between-clinicians	0
between-clinicians	0.668865
between-clinicians	0
between-clinicians	0
between-clinicians	0
between-clinicians	0
between-clinicians	0
between-clinicians	0
between-clinicians	0.0112929
between-clinicians	0
between-clinicians	0
between-clinicians	0.0131068
between-clinicians	0.010499
between-clinicians	0.651565
between-clinicians	0.491566
between-clinicians	0.00253712
between-clinicians	0.00674601
between-clinicians	0
between-clinicians	0
between-clinicians	0.32178
between-clinicians	0
between-clinicians	0.803816
between-clinicians	0
between-clinicians	0
between-clinicians	0.00524732
between-clinicians	0
between-clinicians	0.782847
between-clinicians	0.996563
between-clinicians	0.647816
between-clinicians	0.813018
between-clinicians	0
between-clinicians	0
between-clinicians	0
between-clinicians	0.0196008
between-clinicians	0
between-clinicians	0
between-clinicians	0.00627017
between-clinicians	0.0106408
between-clinicians	0.511756
between-clinicians	0.795073
between-clinicians	0.495345
between-clinicians	0.652125
between-clinicians	0.655327
between-clinicians	0.813079
between-clinicians	0.514694
between-clinicians	0
between-clinicians	0.413484
between-clinicians	0
between-clinicians	0
between-clinicians	0.00993684
between-clinicians	0.494699
between-clinicians	0.996871
between-clinicians	0
between-clinicians	0.677095
between-clinicians	0.513316
between-clinicians	0
between-clinicians	0.411778
between-clinicians	0
between-clinicians	0.68453
between-clinicians	0.00958875
between-clinicians	0.658814
between-clinicians	0.512417
between-clinicians	0.985537
between-clinicians	0.0141685
between-clinicians	0
between-clinicians	0.510151
between-clinicians	0
between-clinicians	0.684293
between-clinicians	0.0112453
between-clinicians	0
between-clinicians	0.667813
between-clinicians	0.486441
between-clinicians	0
between-clinicians	0
between-clinicians	0
between-clinicians	0
between-clinicians	0
between-clinicians	0.481148
between-clinicians	0.503504
between-clinicians	0.512247
between-clinicians	0.510914
between-clinicians	0.000487081
between-clinicians	0.0105977
between-clinicians	0.00171649
between-clinicians	0
between-clinicians	0
between-clinicians	0.994148
between-clinicians	0.00119112
between-clinicians	0
between-clinicians	0.000115556
between-clinicians	0
between-clinicians	0.01122
between-clinicians	0
between-clinicians	0
between-clinicians	0
between-clinicians	0
between-clinicians	0.497951
between-clinicians	0.991373
between-clinicians	0.0159181
between-clinicians	0.481401
between-clinicians	0
between-clinicians	0
between-clinicians	0
between-clinicians	0.0129933
between-clinicians	0.496138
between-clinicians	0.0113185
between-clinicians	0.483693
between-clinicians	0.514115
between-clinicians	0
between-clinicians	0.660103
between-clinicians	0
between-clinicians	0.00863774
between-clinicians	0.0148161
between-clinicians	0.681759
between-clinicians	0.674894
between-clinicians	0
between-clinicians	0.00683305
between-clinicians	0
between-clinicians	0.985085
between-clinicians	0.00902263
between-clinicians	0
between-clinicians	0.0150872
between-clinicians	0
between-clinicians	0.0115404
between-clinicians	0.0163481
between-clinicians	0.00743272
between-clinicians	0.664535
between-clinicians	0.650908
between-clinicians	0.0190522
between-clinicians	0
between-clinicians	0
between-clinicians	0.00669371
between-clinicians	1.01114
between-clinicians	0
between-clinicians	0.00315389
between-clinicians	0.0138406
between-clinicians	0
between-clinicians	0.011993
between-clinicians	0.796884
between-clinicians	0.000576584
between-clinicians	0.672631
between-clinicians	0.668084
between-clinicians	0.652292
between-clinicians	0.680289
between-clinicians	0.498571
between-clinicians	0.00527661
between-clinicians	0.0178357
between-clinicians	0.516374
between-clinicians	0.847717
between-clinicians	0.499678
between-clinicians	0.480672
between-clinicians	0.787805
between-clinicians	0.000517146
between-clinicians	0
between-clinicians	0
between-clinicians	0.000256856
between-clinicians	0
between-clinicians	0.00884718
between-clinicians	1.01028
between-clinicians	0.386241
between-clinicians	1.01482
between-clinicians	1.01513
between-clinicians	0.655171
between-clinicians	0.00477754
between-clinicians	0.402129
between-clinicians	0.386506
between-clinicians	0.674958
between-clinicians	0
between-clinicians	1.00279
between-clinicians	0.672593
between-clinicians	0.0130621
between-clinicians	0.682738
between-clinicians	0
between-clinicians	0
between-clinicians	0
between-clinicians	0.00202859
between-clinicians	0
between-clinicians	0.0177873
between-clinicians	0.497148
between-clinicians	0.993621
between-clinicians	0
between-clinicians	0
between-clinicians	0
between-clinicians	0.00400392
between-clinicians	0.0163378
between-clinicians	0.00905943
between-clinicians	0.0198138
between-clinicians	1.00268
between-clinicians	0.00367232
between-clinicians	0
between-clinicians	0.0163043
between-clinicians	0
between-clinicians	0
between-clinicians	0
between-clinicians	0
between-clinicians	0.0159578
between-clinicians	0
between-clinicians	0.0135828
between-clinicians	0
between-clinicians	0.492894
between-clinicians	0.491913
between-clinicians	0
between-clinicians	0
between-clinicians	0.0110896
between-clinicians	0.00481796
between-clinicians	0
between-clinicians	0.0133451
between-clinicians	0
between-clinicians	0.667419
between-clinicians	0.678539
between-clinicians	0.982109
between-clinicians	1.00507
between-clinicians	0.997235
between-clinicians	0.984973
between-clinicians	0.996006
between-clinicians	0.0100111
between-clinicians	0
between-clinicians	1.00954
between-clinicians	0.988393
between-clinicians	0.981676
between-clinicians	0.984675
between-clinicians	0.0140765
between-clinicians	0.0138139
between-clinicians	0.9972
between-clinicians	0.99568
between-clinicians	0.990498
between-clinicians	0.0169447
between-clinicians	0
between-clinicians	0.988995
between-clinicians	1.00591
between-clinicians	0
between-clinicians	0
between-clinicians	1.00936
between-clinicians	0.0188006
between-clinicians	0.00712266
between-clinicians	0.00679702
between-clinicians	0
between-clinicians	0.987949
between-clinicians	0
between-clinicians	0.490558
between-clinicians	0.670854
between-clinicians	0.507924
between-clinicians	0.407757
between-clinicians	0
between-clinicians	0.791082
between-clinicians	0
between-clinicians	0
between-clinicians	0
between-clinicians	0.011692
between-clinicians	0.0105368
between-clinicians	0.812273
between-clinicians	0
between-clinicians	0
between-clinicians	0.668607
between-clinicians	0.990739
between-clinicians	0.407798
between-clinicians	0.0112898
between-clinicians	0.819364
between-clinicians	0
between-clinicians	0.646797
between-clinicians	0.0109037
between-clinicians	0.0169999
between-clinicians	0.496744
between-clinicians	0.0187955
between-clinicians	0.411354
between-clinicians	0
between-clinicians	0.787495
between-clinicians	0
between-clinicians	0
between-clinicians	0.671358
between-clinicians	0
between-clinicians	0.00560686
between-clinicians	0
between-clinicians	0
between-clinicians	0.0122099
between-clinicians	0.0156846
between-clinicians	0.683747
between-clinicians	0
between-clinicians	0.00337681
between-clinicians	0
between-clinicians	0
between-clinicians	0
between-clinicians	0
between-clinicians	0.00103568
between-clinicians	0.00277085
between-clinicians	0
between-clinicians	0.0021296
between-clinicians	0.0150005
between-clinicians	1.0172
between-clinicians	0.650809
between-clinicians	0.519398
between-clinicians	0.00632228
between-clinicians	0
between-clinicians	0
between-clinicians	0
between-clinicians	0
between-clinicians	0.649403
between-clinicians	0.480113
between-clinicians	0
between-clinicians	0.67785
between-clinicians	0
between-clinicians	0.412088
between-clinicians	0.0155749
between-clinicians	0.00888171
between-clinicians	0
between-clinicians	0
between-clinicians	0
between-clinicians	0
between-clinicians	0
between-clinicians	1.00005
between-clinicians	0.981759
between-clinicians	0
between-clinicians	0.663655
between-clinicians	1.01044
between-clinicians	0.0135421
between-clinicians	1.00153
between-clinicians	0
between-clinicians	0.662831
between-clinicians	0.985073
between-clinicians	0.00678966
between-clinicians	0
between-clinicians	0.652583
between-clinicians	0.998076
between-clinicians	0.0132594
between-clinicians	0
between-clinicians	0.0129568
between-clinicians	1.01728
between-clinicians	0.659103
between-clinicians	0.019765
between-clinicians	0
between-clinicians	0.0175688
between-clinicians	0.0117634
between-clinicians	0.00223004
between-clinicians	0
between-clinicians	0
between-clinicians	0.416539
between-clinicians	0.488035
between-clinicians	0
between-clinicians	0
between-clinicians	0.00650864
between-clinicians	0
between-clinicians	0.00526053
between-clinicians	0.00311798
between-clinicians	0.0130461
between-clinicians	0
between-clinicians	0.0173605
between-clinicians	0.654867
between-clinicians	0
between-clinicians	0
between-clinicians	0
between-clinicians	0.00478064
between-clinicians	0
between-clinicians	0.00579619
between-clinicians	0.0104009
between-clinicians	0
between-clinicians	0.013483
between-clinicians	0.0170415
between-clinicians	0.673692
between-clinicians	0
between-clinicians	0
between-clinicians	0.0112002
between-clinicians	0
between-clinicians	0
between-clinicians	0
between-clinicians	0.999447
between-clinicians	0.00386112
between-clinicians	0.00321553
between-clinicians	0.0130965
between-clinicians	0
between-clinicians	0.0111908
between-clinicians	0
between-clinicians	0
between-clinicians	0.982697
between-clinicians	1.00851
between-clinicians	0.00760229
between-clinicians	0.987099
between-clinicians	0
between-clinicians	0.0140083
between-clinicians	0.0038995
between-clinicians	0.00965733
between-clinicians	0.995359
between-clinicians	0
between-clinicians	0
between-clinicians	0.0188667
between-clinicians	0.00820925
between-clinicians	0
between-clinicians	0.00654627
between-clinicians	0.010045
between-clinicians	0.0182901
between-clinicians	0.0162935
between-clinicians	0.0104197
between-clinicians	0.0136668
between-clinicians	0
between-clinicians	0.00689552
between-clinicians	0.00578207
between-clinicians	0.0114666
between-clinicians	1.01376
between-clinicians	0.0150646
between-clinicians	0.00866763
between-clinicians	0
between-clinicians	0
between-clinicians	0.00682641
between-clinicians	0.981361
between-clinicians	0.0158352
between-clinicians	0.99185
between-clinicians	0.675792
between-clinicians	0.484671
between-clinicians	0
between-clinicians	0.655438
between-clinicians	0.0101118
between-clinicians	1.00911
between-clinicians	0.685481
between-clinicians	0.481776
between-clinicians	0
between-clinicians	0.682392
between-clinicians	0.0188513
between-clinicians	0.0168164
between-clinicians	0.00872778
between-clinicians	0
between-clinicians	0
between-clinicians	0.649405
between-clinicians	0.497706
between-clinicians	0
between-clinicians	0.650852
between-clinicians	0.784969
between-clinicians	0
between-clinicians	0.485842
between-clinicians	0.012059
between-clinicians	0.405152
between-clinicians	0.0102343
between-clinicians	0.005283
between-clinicians	0.00522139
between-clinicians	0
between-clinicians	0.00883879
between-clinicians	0
between-clinicians	0.0172692
between-clinicians	0.683313
between-clinicians	0.00592196
between-clinicians	0.0168173
between-clinicians	0
between-clinicians	0
between-clinicians	0.0169727
between-clinicians	0.488822
between-clinicians	0.510387
between-clinicians	0
between-clinicians	0.686034
between-clinicians	0.660202
between-clinicians	0
between-clinicians	0.983264
between-clinicians	0
between-clinicians	0.0185863
between-clinicians	0.00252757
between-clinicians	0.00872289
between-clinicians	0
between-clinicians	1.01164
between-clinicians	0.509728
between-clinicians	0.497364
between-clinicians	0.511928
between-clinicians	0.00471339
between-clinicians	0.515087
between-clinicians	0
between-clinicians	1.01707
between-clinicians	0.017408
between-clinicians	0
between-clinicians	0.519479
between-clinicians	0.492353
between-clinicians	0
between-clinicians	0
between-clinicians	1.00593
between-clinicians	0.99783
between-clinicians	1.0098
between-clinicians	1.00302
between-clinicians	0.989699
between-clinicians	1.00069
between-clinicians	0.988332
between-clinicians	0.584532
between-clinicians	0.0186744
between-clinicians	0.577883
between-clinicians	0.564565
between-clinicians	1.00991
between-clinicians	0.5799
between-clinicians	0.663758
between-clinicians	0.0118652
between-clinicians	0.0145308
between-clinicians	0.00135546
between-clinicians	0.000736631
between-clinicians	0.00786563
between-clinicians	0
between-clinicians	0.657801
between-clinicians	0
between-clinicians	0.519936
between-clinicians	0.509976
between-clinicians	0.590854
between-clinicians	1.01144
between-clinicians	0.564005
between-clinicians	0.588044
between-clinicians	0
between-clinicians	0.0122715
between-clinicians	0.66237
between-clinicians	0.686305
between-clinicians	0
between-clinicians	0.0198501
between-clinicians	0
between-clinicians	0
between-clinicians	1.0152
between-clinicians	0.0049538
between-clinicians	0.487025
between-clinicians	0.794165
between-clinicians	0.00567888
between-clinicians	0
between-clinicians	0.0161793
between-clinicians	0
between-clinicians	0.502434
between-clinicians	0
between-clinicians	0.00118111
between-clinicians	0
between-clinicians	0.320173
between-clinicians	0.0120457
between-clinicians	0.551535
between-clinicians	0.00145938
between-clinicians	0.00660189
between-clinicians	0.00569006
between-clinicians	1.01965
between-clinicians	0
between-clinicians	0.0138096
between-clinicians	0.0104148
between-clinicians	0
between-clinicians	0
between-clinicians	0.00621203
between-clinicians	0
between-clinicians	0
between-clinicians	0.019261
between-clinicians	0.487319
between-clinicians	0.679723
between-clinicians	0
between-clinicians	1.00591
between-clinicians	0.677219
between-clinicians	0.656765
between-clinicians	0
between-clinicians	0.506164
between-clinicians	0.00542953
between-clinicians	0
between-clinicians	0.66017
between-clinicians	0
between-clinicians	0.0156347
between-clinicians	0
between-clinicians	0.653524
between-clinicians	0.0045016
between-clinicians	0
between-clinicians	0
between-clinicians	0.0151139
between-clinicians	1.00685
between-clinicians	0.0189733
between-clinicians	0
between-clinicians	0
between-clinicians	0
between-clinicians	0.00394543
between-clinicians	0.488435
between-clinicians	0.409198
between-clinicians	0
between-clinicians	0.402882
between-clinicians	0
between-clinicians	0.68113
between-clinicians	0.405838
between-clinicians	0
between-clinicians	0.782027
between-clinicians	0
between-clinicians	0.347934
between-clinicians	0.392289
between-clinicians	0.318623
between-clinicians	0
between-clinicians	0.591244
between-clinicians	0.00399473
between-clinicians	0
between-clinicians	0.0196408
between-clinicians	0.4816
between-clinicians	0.571739
between-clinicians	0.391277
between-clinicians	0
between-clinicians	0.0115939
between-clinicians	0
between-clinicians	0.0152702
between-clinicians	0.00366891
between-clinicians	0.658585
between-clinicians	0
between-clinicians	0.00919307
between-clinicians	0.657136
between-clinicians	0
between-clinicians	0.00630649
between-clinicians	0.982919
between-clinicians	0.000635137
between-clinicians	0
between-clinicians	0
between-clinicians	0.399806
between-clinicians	0.65776
between-clinicians	0.400042
between-clinicians	0.78334
between-clinicians	1.01645
between-clinicians	0.403003
between-clinicians	0.807851
between-clinicians	0.514642
between-clinicians	0.491895
between-clinicians	0.389542
between-clinicians	0.499742
between-clinicians	0.417704
between-clinicians	0.814255
between-clinicians	0.67935
between-clinicians	0.388626
between-clinicians	0.51346
between-clinicians	0.3829
between-clinicians	0
between-clinicians	0.814757
between-clinicians	0.00855117
between-clinicians	0.405334
between-clinicians	0
between-clinicians	0
between-clinicians	6.57026e-05
between-clinicians	0.00236017
between-clinicians	0.013658
between-clinicians	0.0126982
between-clinicians	0.0120611
between-clinicians	0.017667
between-clinicians	0.647025
between-clinicians	0
between-clinicians	0.0119824
between-clinicians	0.013662
between-clinicians	0.0187647
between-clinicians	0
between-clinicians	0
between-clinicians	0.00980232
between-clinicians	0.649225
between-clinicians	0.0073794
between-clinicians	0.0198351
between-clinicians	0.0183114
between-clinicians	0.0011253
between-clinicians	0.00705793
between-clinicians	1.0096
between-clinicians	0.81516
between-clinicians	0.510385
between-clinicians	0.663877
between-clinicians	0.649431
between-clinicians	0.000200146
between-clinicians	0.00109522
between-clinicians	0
between-clinicians	0.00872761
between-clinicians	0
between-clinicians	0.798485
between-clinicians	0.481954
between-clinicians	0.664802
between-clinicians	0.659546
between-clinicians	0.802222
between-clinicians	0.488077
between-clinicians	0.480617
between-clinicians	0
between-clinicians	0.678052
between-clinicians	0.015119
between-clinicians	0.668929
between-clinicians	0
between-clinicians	0
between-clinicians	0
between-clinicians	0.9884
between-clinicians	1.00566
between-clinicians	0.657843
between-clinicians	0.650804
between-clinicians	0.653958
between-clinicians	0.673808
between-clinicians	0.672383
between-clinicians	1.00877
between-clinicians	0.996556
between-clinicians	0
between-clinicians	0.00105375
between-clinicians	1.00435
between-clinicians	0
between-clinicians	0
between-clinicians	0.019326
between-clinicians	0.0035823
between-clinicians	0.980142
between-clinicians	0
between-clinicians	0
between-clinicians	0.408758
between-clinicians	0.64906
between-clinicians	0.00734482
between-clinicians	0
between-clinicians	0.800657
between-clinicians	0.00999359
between-clinicians	0
between-clinicians	0.00411453
between-clinicians	0
between-clinicians	0.646765
between-clinicians	0
between-clinicians	0.0152907
between-clinicians	0
between-clinicians	0
between-clinicians	0.807922
between-clinicians	0.320784
between-clinicians	0.50167
between-clinicians	0.654391
between-clinicians	0.673112
between-clinicians	0
between-clinicians	0.679286
between-clinicians	0.514179
between-clinicians	0
between-clinicians	0.323878
between-clinicians	0.284354
between-clinicians	0.417594
between-clinicians	0.512574
between-clinicians	0.851875
between-clinicians	0.339785
between-clinicians	0.0124814
between-clinicians	0.508162
between-clinicians	0.675262
between-clinicians	0.658508
between-clinicians	0.417286
between-clinicians	0.0118565
between-clinicians	0.0188803
between-clinicians	0
between-clinicians	0.676537
between-clinicians	1.01524
between-clinicians	0.0154657
between-clinicians	0.00644771
between-clinicians	0
between-clinicians	0.0146209
between-clinicians	0
between-clinicians	0.0118527
between-clinicians	0
between-clinicians	0
between-clinicians	0
between-clinicians	0.679904
between-clinicians	0.000132502
between-clinicians	0.342206
between-clinicians	0.336461
between-clinicians	0.650431
between-clinicians	0.0141983
between-clinicians	0.35043
between-clinicians	0
between-clinicians	0
between-clinicians	0.0166756
between-clinicians	0
between-clinicians	0.0019188
between-clinicians	0.660971
between-clinicians	0.328818
between-clinicians	0.394868
between-clinicians	0.684064
between-clinicians	0.336317
between-clinicians	0.0125115
between-clinicians	0.674725
between-clinicians	0.0125252
between-clinicians	0.328596
between-clinicians	0.407923
between-clinicians	0.668669
between-clinicians	0.983937
between-clinicians	0.493446
between-clinicians	0.00720182
between-clinicians	0.679669
between-clinicians	0.683376
between-clinicians	0.656706
between-clinicians	0.648516
between-clinicians	0.0150657
between-clinicians	0
between-clinicians	0.00927015
between-clinicians	0.497374
between-clinicians	0.0198436
between-clinicians	0.651225
between-clinicians	0.65097
between-clinicians	0.00551144
between-clinicians	0.0130876
between-clinicians	0.00631732
between-clinicians	0.00452407
between-clinicians	0.0190271
between-clinicians	1.00591
between-clinicians	0
[truncated: 4,255 more rows]
