# Supplementary material for: Dermatologist-like explainable AI enhances trust and confidence in diagnosing melanoma
Source: Nat Commun. 2024 Jan 15;15:524. doi: 10.1038/s41467-023-43095-4 (PMC10789736; doi:10.1038/s41467-023-43095-4)
Supplement: Supplementary file 6 — Source Data [file 41467_2023_43095_MOESM6_ESM.zip › Source Data/Supplementary_Fig2a.xlsx]

## Sheet: Extended_Data_Fig3a
participant	mask	baseline	our XAI
g80	8903	0.742204	0.872659
g80	6917	0.398945	0.442703
g80	6901	0.690583	0.740593
g80	7382	0.582059	0.628785
g80	8545	0.4605	0.112904
g80	2147	0.632427	0.680766
g80	9128	0.494224	0.451109
g80	9052	0.313272	0.402827
g80	1508	0.0142184	0.0473605
g80	1997	0.416764	0.478258
g80	2141	0.0131079	0.826042
g80	1916	0.352974	0.478765
g50	7175	0.668959	0.677807
g50	9001	0.382204	0.382142
g50	1237	0.545363	0.541307
g50	8387	0.167969	0.382781
g50	7033	0.210443	0.497387
g50	7055	0.51421	0.478478
g50	8759	0.405389	0.818056
g50	8679	0.498879	0.436702
g50	8333	0.797719	0.807934
g50	7873	0.0361799	0.343392
g50	2012	0.42015	0.41824
g50	1830	0.127162	0.177559
g50	2266	0.274497	0.550888
g40	9162	0.50669	0.627447
g40	9153	0.742198	0.728862
g40	8970	0.191875	0.1775
g40	7871	0.6905	0.817289
g40	1266	0.387617	0.846901
g40	1376	0.109007	0.27929
g40	2046	0.335595	0.243722
g49	8146	0.319334	0.236575
g49	6730	0.182792	0.377676
g49	7113	0.0329084	0.165808
g49	1467	0.295661	0.266432
g49	8914	0.185402	0.808167
g49	7826	0.311291	0.303154
g49	6921	0.0325511	0.100681
g49	1633	0.578099	0.595486
g49	2004	0.258407	0.063712
g49	1696	0.287321	0.830006
g49	2205	0.375372	0.260899
g55	8940	0.594817	0.659612
g55	8832	0.652388	0.478367
g55	7198	0.474849	0.504173
g55	8048	0.271192	0.011743
g55	7370	0.17577	0.171865
g55	1702	0.23355	0.52497
g55	9078	0.0688207	0.0654571
g55	8193	0.410402	0.423333
g55	8132	0.537666	0.137007
g55	1881	0.606708	0.506562
g55	1995	0.0317709	0.00643649
g55	2286	0.543277	0.568635
g55	1992	0.351525	0.396719
g77	8146	0.546236	0.635191
g77	8008	0.32552	0.653227
g77	7113	0.152055	0.632362
g77	1467	0.815321	0.852841
g77	8683	0.803425	0.868563
g77	7826	0.180071	0.175009
g77	6780	0.604885	0.685633
g77	1633	0.4468	0.276426
g77	2205	0.066095	0.0531371
g3	7534	0.255064	0.198632
g3	1547	0.541334	0.424677
g3	2202	0.077788	0.0319278
g3	8601	0.026445	0.592493
g3	1991	0.0790073	0.299859
g3	7169	0.149896	0.252821
g3	1839	0.213755	0.313348
g3	1622	0.902067	0.920495
g42	7439	0.0486004	0.555371
g42	2317	0.604433	0.610182
g42	6838	0.366161	0.555273
g42	2218	0.283171	0.623253
g42	8645	0.538554	0.655986
g42	8932	0.857648	0.921376
g42	1850	0.639582	0.659361
g42	1498	0.553786	0.518134
g42	2093	0.62086	0.16521
g60	8715	0.643227	0.775762
g60	2316	0.659518	0.674635
g60	7115	0.210573	0.0459918
g60	6948	0.0759202	0.0759202
g60	7099	0.634411	0.865675
g60	1291	0.425816	0.4079
g60	2065	0.503797	0.472716
g60	1464	0.488789	0.826813
g60	1998	0.749609	0.810048
g9	1227	0.556094	0.902235
g9	8383	0.0499369	0.0101917
g9	2025	0.347848	0.0808201
g9	8889	0.392736	0.778093
g9	8126	0.551831	0.845383
g9	1928	0.78652	6.61026e-11
g9	6869	0.202848	0.328587
g9	2117	0.0861235	0.0442019
g9	1307	0.451115	3.42114e-10
g9	1784	0.600182	0.748225
g9	1263	8.01346e-11	0.166905
g44	2171	0.106987	0.538297
g44	8242	0.381279	2.36016e-10
g44	9148	0.462909	0.453067
g44	8398	0.272284	0.189726
g44	7121	0.534677	0.527818
g44	2315	0.257665	0.640413
g44	1437	0.0643585	0.25593
g44	1766	0.379453	0.355942
g31	9061	0.452001	0.559472
g31	7534	0.644929	0.56189
g31	8123	0.449081	3.44116e-10
g31	1547	0.311926	0.0972863
g31	8601	0.274048	0.770426
g31	1991	0.452483	0.867087
g31	7169	0.634919	0.788057
g31	2121	0.730143	0.849702
g31	1839	0.713215	0.810862
g31	1622	0.92273	0.918612
g31	1802	0.0461595	0.52314
g31	1946	0.156499	0.824475
g43	7251	0.0792344	0.0163669
g43	8439	0.514942	0.61862
g43	1296	0.672313	0.735754
g43	7268	9.2098e-11	0.0322366
g43	8446	0.381881	0.549457
g43	6711	0.294282	0.219979
g43	8667	0.0711443	4.39174e-10
g43	1962	0.518695	0.498598
g43	1742	0.817208	0.863629
g43	1558	0.277443	0.129607
g53	7739	0.482083	0.482083
g53	8532	0.114774	0.114742
g53	7124	0.481041	0.768381
g53	2211	0.420771	0.383228
g53	2153	0.220616	0.346145
g53	8418	0.237955	0.284244
g53	2247	0.213599	0.171074
g53	1295	0.14217	0.137094
g53	1834	0.19547	0.307516
g6	9203	0.0123773	0.209041
g6	8078	0.365842	0.262417
g6	6851	0.154469	0.0953841
g6	2221	0.242403	0.434705
g6	2250	0.584433	0.835896
g6	8615	0.0327609	0.0708123
g6	8590	0.451052	0.817102
g6	1763	0.16409	0.0351262
g6	1328	0.100502	0.0975028
g6	1427	0.0173138	0.056179
g22	8387	0.580103	0.644514
g22	7033	0.495838	0.588712
g22	7055	0.521059	0.488067
g22	8679	0.496844	0.571422
g22	8333	0.870426	0.908365
g22	7873	0.588337	0.774799
g22	1830	0.558679	0.742477
g22	2266	0.494092	0.768475
g39	1875	0.700751	0.873478
g39	7739	0.31766	0.31766
g39	8532	0.346041	0.357896
g39	7124	0.483139	0.659668
g39	2211	0.297685	0.282832
g39	2153	0.691099	0.531966
g39	8418	0.442252	0.804519
g39	2247	0.761717	0.826506
g39	1487	0.257941	0.0575278
g39	1295	0.444503	0.64205
g39	1834	0.563188	0.640421
g39	1409	0.574938	0.714385
g69	8940	0.566068	0.596379
g69	8832	0.656762	0.552848
g69	7198	0.401457	0.41061
g69	8048	0.511745	0.595759
g69	7370	0.185008	0.180918
g69	1702	0.0128539	0.320237
g69	9078	0.119895	0.113889
g69	8193	0.348592	0.335019
g69	1995	0.176433	0.037969
g69	2286	0.183365	0.17046
g69	1992	0.719857	0.756587
g61	9102	0.281286	0.935916
g61	1482	0.7761	0.681487
g61	8120	0.0940082	0.0195378
g61	8330	0.330255	0.0761105
g61	8110	0.515933	0.468637
g61	7278	0.735983	0.794252
g61	8176	0.816583	0.833762
g61	1529	0.617341	0.771232
g61	1563	0.580575	0.747822
g61	1541	0.507578	0.856352
g61	2070	0.716976	0.855343
g51	1227	0.274969	0.344532
g51	8383	0.407922	0.0998978
g51	2025	0.288686	0.0652798
g51	8889	0.0632757	0.23387
g51	1928	0.766697	1.19546e-10
g51	8480	0.487307	0.505769
g51	2117	0.0650245	0.0393107
g51	1307	0.38805	4.13907e-10
g51	1784	0.387445	0.566822
g51	1263	0.0524551	0.238992
g26	9162	0.513022	0.63028
g26	2253	0.768591	0.846304
g26	9153	0.701514	0.684063
g26	8873	0.378282	0.0891521
g26	9156	0.618582	0.607461
g26	8920	0.539283	0.610946
g26	7871	0.653352	0.804643
g26	1266	0.372455	0.871067
g26	7564	0.636637	0.788119
g26	2123	0.419102	0.482186
g26	1376	0.631464	0.716096
g26	2046	0.521175	0.726545
g26	2148	0.377542	0.532073
g28	8829	0.0943701	0.0833054
g28	7439	0.0384173	0.297752
g28	2317	0.673948	0.526508
g28	6838	0.360454	0.524278
g28	7722	0.648625	0.706531
g28	2218	7.38443e-11	0.107688
g28	8645	0.639242	0.847847
g28	1498	0.377916	0.352668
g28	2093	0.199982	0.0434774
g79	8383	0.376772	0.0905701
g79	2025	0.3043	0.0692999
g79	8889	0.378328	0.827939
g79	8126	0.490652	0.861654
g79	8480	0.446203	0.472683
g79	6869	0.439678	0.674894
g79	2117	0.0676513	0.0364718
g79	1233	0.0277095	0.0179561
g79	1307	0.360934	4.52489e-10
g79	1784	0.645449	0.703974
g79	1263	0.642092	0.620445
g15	7251	0.0142461	0.00286579
g15	8439	0.00337041	0.136678
g15	1296	0.605916	0.651514
g15	7268	9.86291e-11	0.00409714
g15	1962	0.171845	0.150707
g15	2226	0.694378	0.71103
g15	7624	0.651976	0.735426
g15	1558	0.707925	0.674174
g15	1855	0.75911	0.730733
g78	7175	0.590979	0.623443
g78	9001	0.490827	0.490453
g78	1237	0.695924	0.762308
g78	8387	0.544962	0.617995
g78	7033	0.508783	0.603111
g78	8759	0.426207	0.732545
g78	8679	0.525067	0.81263
g78	8333	0.836764	0.886897
g78	7873	0.682878	0.808875
g78	2012	0.561381	0.560057
g78	1615	0.303748	0.572057
g78	1830	0.468223	0.468638
g78	2266	0.349398	0.745944
g24	8903	0.781013	0.892913
g24	6917	0.308017	0.308017
g24	6901	0.713029	0.729524
g24	7382	0.612745	0.671679
g24	8545	0.364807	0.0854336
g24	2147	0.642459	0.722436
g24	9052	0.719847	0.80204
g24	1508	0.00442396	0.0319278
g24	1997	0.614818	0.850842
g24	2141	4.66766e-11	0.801569
g24	1916	0.562156	0.509054
g5	1482	0.593361	0.590069
g5	8330	0.459673	0.112655
g5	8110	0.552013	0.502528
g5	7211	0.00172279	0.41048
g5	7278	0.281984	0.469661
g5	8176	0.691959	0.72582
g5	6978	0.538162	0.573908
g5	1529	0.480781	0.673109
g5	1563	0.583284	0.707344
g5	1541	0.607513	0.717865
g5	2070	0.761993	0.786853
g35	8146	0.582151	0.674242
g35	6730	0.28658	0.496422
g35	8008	0.290371	0.612591
g35	7113	0.0750089	0.396072
g35	8683	0.811083	0.847122
g35	7826	0.392826	0.383042
g35	1633	0.00676601	0.196389
g35	2004	0.231566	0.0597811
g35	2205	0.735242	0.693599
g11	7739	0.424889	0.452202
g11	8532	0.230053	0.312699
g11	7124	0.411914	0.609525
g11	2211	0.706582	0.735203
g11	2153	0.233128	0.32261
g11	1213	0.0664676	2.89855e-09
g11	2247	0.239954	0.229077
g11	8160	0.101844	0.178251
g11	1834	0.158532	0.154189
g11	1409	0.595558	0.715268
g29	7251	0.146459	0.031117
g29	8439	0.504084	0.621317
g29	1296	0.413657	0.316636
g29	7268	8.91742e-11	0.0458776
g29	8446	0.328573	0.37614
g29	6711	0.678113	0.709481
g29	8667	0.00387699	7.61615e-10
g29	1962	0.658317	0.681502
g29	2226	0.673578	0.679482
g29	7624	0.485142	0.628868
g29	1742	0.766137	0.826278
g29	1558	0.160697	0.238457
g29	1855	0.704252	0.684113
g48	9203	0.408342	0.566075
g48	8078	0.359382	0.210969
g48	2221	0.504367	0.589879
g48	8031	0.718446	0.715521
g48	8615	0.449624	0.6141
g48	1763	0.296962	0.0674036
g48	1427	0.0790111	0.112039
g19	9102	0.302519	0.893814
g19	1482	0.757165	0.762703
g19	8120	0.391667	0.0928924
g19	8330	0.366271	0.0858353
g19	8110	0.509542	0.462648
g19	7211	0.0860115	0.674851
g19	8176	0.378995	0.320226
g19	6978	0.0221302	0.203372
g19	7770	0.39124	0.477586
g19	1529	0.637618	0.747551
g19	1563	0.430762	0.604406
g19	1541	0.0482234	0.247997
g19	2070	0.534099	0.542172
g10	8903	0.763856	0.882374
g10	8545	0.360934	0.0843737
g10	1997	0.326742	0.312772
g10	1916	0.330911	0.347348
g30	2171	0.336858	0.688517
g30	8242	0.580271	1.66917e-10
g30	9148	0.52195	0.39891
g30	7121	0.504433	0.497831
g30	2019	0.0504062	0.299003
g30	2315	0.245762	0.736507
g30	1649	0.32803	0.312341
g30	1437	0.481103	0.783814
g30	1766	0.701794	0.722052
g30	1477	0.524874	0.63657
g32	2128	0.169114	0.14677
g32	8715	0.607424	0.705192
g32	2316	0.443587	0.536242
g32	7115	0.177592	0.0382375
g32	6948	0.088745	0.088745
g32	7099	0.72603	0.838279
g32	8472	0.536166	0.536326
g32	2065	0.158532	0.136181
g32	1464	0.284339	0.467805
g32	1998	0.5846	0.572529
g36	1237	0.223088	0.219283
g36	7033	0.347104	0.234581
g36	7055	0.53689	0.515046
g36	8759	0.233104	0.334134
g36	8679	0.666151	0.630096
g36	8333	0.826137	0.838291
g36	7873	0.00366535	0.1002
g36	1615	0.334899	0.599029
g36	1830	0.329296	0.463775
g36	2266	0.253878	0.674552
g14	8829	0.449799	0.405939
g14	7439	0.12834	0.80763
g14	2317	0.661755	0.63286
g14	6838	0.346193	0.571071
g14	7722	0.588565	0.575894
g14	2218	0.253977	0.601543
g14	8645	0.567019	0.674786
g14	8932	0.764534	0.81797
g14	1418	0.0427768	0.761217
g14	1498	0.560143	0.606886
g14	2093	0.558874	0.143967
g85	7251	0.2024	0.0440494
g85	8439	0.562182	0.670765
g85	1296	0.0953011	0.0748582
g85	7268	8.69112e-11	0.056926
g85	8446	0.473237	0.51172
g85	6711	0.658084	0.701946
g85	1962	0.851003	0.884955
g85	1742	0.836261	0.870933
g85	1558	0.384902	0.539053
g85	1855	0.390834	0.383143
g76	1306	0.0827204	0.0712288
g76	9203	0.454601	0.592975
g76	8078	0.753785	0.706925
g76	6851	0.651975	0.6671
g76	2221	0.579295	0.672443
g76	8031	0.54171	0.511592
g76	8615	0.123589	0.404104
g76	1763	0.17095	0.0367023
g76	1328	0.634985	0.655388
g76	1427	0.5214	0.45694
g82	9162	0.507086	0.635652
g82	2253	0.147656	0.142488
g82	9153	0.749096	0.73375
g82	8873	0.0979816	0.0203973
g82	8970	0.183639	0.353411
g82	8920	0.515741	0.58036
g82	1266	9.87264e-11	0.0176605
g82	7564	0.106415	0.101823
g82	2123	0.415397	0.538757
g82	1376	0.252244	0.270776
g82	2046	0.544871	0.487807
g82	2148	0.791501	0.621336
g16	2171	0.328705	0.679507
g16	8242	0.742124	8.5419e-11
g16	9148	0.459016	0.444757
g16	8598	0.749655	0.801106
g16	8398	0.485268	0.599271
g16	7121	0.666271	0.669879
g16	2019	0.086069	0.417289
g16	2315	0.430839	0.766077
g16	8109	0.125864	0.0265093
g16	1649	0.332475	0.316614
g16	1437	0.465678	0.750672
g16	1766	0.491939	0.504197
g16	1477	0.465567	0.536865
g23	8383	0.413572	0.104098
g23	2025	0.313986	0.0718225
g23	8889	0.154489	0.400877
g23	8126	0.520556	0.830922
g23	2044	0.317801	0.0728222
g23	8480	0.603194	0.638771
g23	2117	0.0742749	0.0402679
g23	1233	0.524079	0.359036
g23	1263	0.542751	0.671302
g34	1306	0.541048	0.627358
g34	9203	0.367093	0.459928
g34	2221	0.409457	0.312925
g34	8615	0.588158	0.569831
g34	8590	0.583437	0.608475
g34	1763	0.164594	0.0352416
g34	1792	0.64386	0.684235
g73	9061	0.510634	0.625279
g73	7534	0.305302	0.23928
g73	8123	0.414784	3.80807e-10
g73	1547	0.503188	0.480779
g73	2202	0.074473	0.0287965
g73	8601	0.0591485	0.659523
g73	1991	0.460854	0.867131
g73	7169	0.144511	0.216893
g73	2121	0.63307	0.619394
g73	1839	0.35545	0.483458
g73	1622	0.8957	0.910482
g27	8940	0.697769	0.67588
g27	8832	0.70164	0.707893
g27	7198	0.598751	0.664496
g27	8048	0.604163	0.64126
g27	7370	0.288394	0.282375
g27	9078	0.366802	0.350735
g27	8193	0.551524	0.573443
g27	8132	0.652524	0.176612
g27	1881	0.657217	0.619026
g27	1995	0.323421	0.0743015
g27	1992	0.609036	0.631051
g65	1227	0.538477	0.917037
g65	8383	0.401551	0.0985296
g65	8889	0.4046	0.830899
g65	2044	0.291017	0.0658765
g65	8480	0.534707	0.573925
g65	6869	0.460752	0.713291
g65	2117	0.0807754	0.043134
g65	1233	0.773059	0.557853
g65	1784	9.09339e-11	0.171865
g65	1263	0.476277	0.374545
g84	7439	0.103272	0.122093
g84	2317	0.127924	8.17327e-11
g84	6838	0.118061	0.165645
g84	7722	0.181225	0.174932
g84	2218	7.59994e-11	0.0483942
g84	8645	0.259747	0.234945
g84	8932	0.786725	0.844922
g84	2182	0.378374	0.29223
g84	1418	0.0481696	0.844874
g84	1850	0.644739	0.664599
g84	1498	0.21872	0.232958
g84	2093	0.185664	0.0401148
g38	8903	0.756791	0.87742
g38	6901	0.285755	0.38564
g38	7382	0.625974	0.669005
g38	8545	0.131099	0.027673
g38	9128	0.565056	0.517888
g38	9052	0.818958	0.77079
g38	1997	0.380146	0.404053
g38	1907	6.87191e-11	0.611548
g38	2141	0.00846657	0.825396
g38	1916	0.528212	0.537817
g37	1227	0.270616	0.342162
g37	8383	0.399043	0.0952453
g37	2025	0.332613	0.0767373
g37	8889	0.278636	0.624117
g37	8126	0.521194	0.837732
g37	1928	0.817779	8.78503e-11
g37	2044	0.262014	0.0585424
g37	8480	0.475575	0.543079
g37	6869	0.619513	0.805439
g37	2117	0.0694254	0.0356647
g37	1784	0.34406	0.444916
g37	1263	0.464819	0.50515
g57	7251	0.129706	0.0273628
g57	8439	0.502219	0.602603
g57	1296	0.558254	0.562781
g57	7268	8.98957e-11	0.0424469
g57	8446	0.220355	0.160796
g57	8667	0.252326	5.58534e-11
g57	1962	0.836071	0.88769
g57	7624	0.639895	0.843062
g57	1558	0.725827	0.669784
g57	1593	0.646204	0.836741
g21	8008	0.474266	0.540175
g21	7113	9.39496e-11	0.0736414
g21	7826	0.442341	0.431655
g21	6780	0.216768	0.167476
g21	2004	0.290167	0.0847027
g21	1696	0.235822	0.835801
g66	8903	0.215029	0.186805
g66	6917	0.104867	0.110515
g66	6901	0.318268	0.262387
g66	7382	0.610122	0.643482
g66	8545	0.440283	0.106888
g66	2147	0.402833	0.329834
g66	9128	0.547822	0.50159
g66	9052	0.795199	0.802558
g66	1508	0.00171592	0.017934
g66	1997	0.349296	0.339823
g66	2141	7.49738e-11	0.459791
g66	1916	0.350036	0.393002
g33	1482	0.648088	0.698245
g33	8330	0.0649764	0.0133431
g33	7211	0.163274	0.788732
g33	8176	0.846876	0.913852
g33	6978	0.0656485	0.358102
g33	1529	0.475899	0.642694
g33	1541	0.247752	0.222763
g33	2070	0.729614	0.875446
g25	1875	0.684259	0.865852
g25	7739	0.515271	0.519099
g25	8532	0.601334	0.68645
g25	7124	0.527612	0.784267
g25	2211	0.291454	0.276689
g25	2153	0.533177	0.404168
g25	1213	0.0823541	2.32019e-09
g25	1487	0.219462	0.0481201
g25	1834	0.156164	0.151881
g25	1409	0.556098	0.701493
g75	1482	0.687402	0.741786
g75	8110	0.523466	0.4757
g75	7211	0.068219	0.60962
g75	7278	0.503416	0.745219
g75	8176	0.825326	0.900479
g75	6978	0.503076	0.548126
g75	7770	0.466152	0.703583
g75	1529	0.545198	0.722017
g75	1563	0.615558	0.772451
g75	1541	0.533089	0.83717
g75	2070	0.566334	0.729599
e79	8146	0.114722	0.179542
e79	8008	0.419903	0.604359
e79	7113	9.52744e-11	0.0492028
e79	8683	0.244534	0.220088
e79	7826	0.521509	0.509536
e79	6780	0.485385	0.56892
e79	1633	0.503653	0.358605
e79	2004	0.242112	0.0616175
e10	9001	0.456831	0.456299
e10	1237	0.596551	0.612892
e10	8387	0.58114	0.586596
e10	7033	0.516534	0.611709
e10	7055	0.544092	0.521762
e10	8759	0.43086	0.699531
e10	8679	0.471351	0.543486
e10	7873	0.624494	0.806246
e10	2012	0.50153	0.499368
e10	1830	0.506485	0.723249
e10	2266	0.444898	0.718843
e66	7175	0.65657	0.682838
e66	9001	0.380899	0.380837
e66	8387	0.739556	0.512891
e66	7033	0.31212	0.412827
e66	7055	0.486619	0.46114
e66	8759	0.327724	0.226469
e66	8679	0.673011	0.823919
e66	8333	0.780941	0.804527
e66	7873	0.327402	0.455523
e66	1615	0.264413	0.505362
e66	1830	0.653541	0.587099
e66	2266	0.545129	0.723821
e77	9102	0.279947	0.934952
e77	1482	0.780317	0.800577
e77	8120	0.260809	0.0582419
e77	8330	0.381029	0.0899159
e77	8110	0.52596	0.47804
e77	7211	0.205626	0.806766
e77	7278	0.457044	0.591988
e77	8176	0.849979	0.888316
e77	6978	0.474818	0.513924
e77	7770	0.482078	0.713951
e77	1529	0.547906	0.72779
e77	1563	0.567869	0.732711
e77	1541	0.529175	0.828479
e77	2070	0.716555	0.896643
e19	7534	0.619584	0.804639
e19	1547	0.604414	0.617757
e19	2202	0.0867973	0.0347029
e19	8601	0.319953	0.70601
e19	1991	0.515172	0.882237
e19	7169	0.608648	0.760997
e19	1839	0.753125	0.866443
e19	1622	0.893907	0.88892
e19	1802	0.0397184	0.51109
e19	1946	0.118098	0.864757
e76	8715	0.61918	0.706996
e76	2316	0.641999	0.584193
e76	2267	0.342821	0.395141
e76	7115	0.312426	0.0714148
e76	6948	0.0701856	0.0701856
e76	7099	0.499296	0.760606
e76	8472	0.539817	0.539817
e76	8421	0.462429	0.59555
e76	1291	0.64235	0.671523
e76	2124	0.52466	0.132812
e76	1464	0.576732	0.499285
e76	2128	0.748674	0.790054
e76	1998	0.740795	0.836313
e9	8146	0.422645	0.512965
e9	8008	0.351614	0.678383
e9	7113	7.62777e-11	0.271289
e9	1467	0.15345	0.137148
e9	8683	0.428314	0.389573
e9	7826	0.398949	0.391706
e9	6780	0.324817	0.197297
e9	6921	0.201315	0.216773
e9	2004	0.282092	0.0778057
e47	9061	0.429863	0.533885
e47	7534	0.656262	0.745242
e47	1547	0.562525	0.603321
e47	8601	0.204764	0.726466
e47	1991	0.504957	0.910518
e47	7169	0.588708	0.734364
e47	1839	0.715736	0.837831
e47	1802	0.045731	0.527474
e14	9162	0.422177	0.548061
e14	2253	0.858227	0.908388
e14	9153	0.859961	0.880368
e14	8970	0.804638	0.824354
e14	9156	0.835547	0.835746
e14	8920	0.454066	0.511836
e14	1266	0.16502	0.579211
e14	7564	0.641708	0.791
e14	2123	0.359742	0.431789
e14	1376	0.743866	0.758549
e14	2046	0.468119	0.661941
e14	2148	0.428157	0.619295
e59	7251	0.199013	0.0432485
e59	8439	0.0114909	0.038335
e59	1296	0.665189	0.751408
e59	7268	9.16422e-11	0.034318
e59	8446	0.423028	0.606045
e59	6711	0.0459748	0.0505301
e59	8667	0.30914	3.99329e-11
e59	1962	0.84498	0.86578
e59	1742	0.235894	0.223387
e59	1558	0.337907	0.48679
e59	1855	0.351287	0.341354
e35	1482	0.783731	0.836359
e35	8120	0.178915	0.0385442
e35	8330	0.426959	0.102987
e35	8110	0.579074	0.528049
e35	7211	0.00382995	0.443775
e35	7278	0.536612	0.839852
e35	8176	0.306875	0.25478
e35	6978	0.518036	0.60093
e35	7770	0.328187	0.771055
e35	1563	0.571305	0.712289
e35	2070	0.454773	0.421327
e80	7175	0.684335	0.686058
e80	1237	0.73747	0.892507
e80	8387	0.685025	0.685208
e80	7033	0.498782	0.590314
e80	7055	0.474707	0.440926
e80	8759	0.395641	0.804814
e80	8679	0.506997	0.582508
e80	8333	0.78373	0.785061
e80	7873	0.643377	0.814858
e80	2012	0.420398	0.418488
e80	1615	0.261752	0.468324
e80	1830	0.570566	0.750504
e80	2266	0.526346	0.814332
e83	1875	0.691958	0.899264
e83	8532	0.634516	0.749061
e83	7124	0.217614	0.152131
e83	2211	0.342664	0.319773
e83	2153	0.704222	0.821806
e83	1213	0.234031	7.5188e-10
e83	2247	0.694869	0.784305
e83	1487	0.255974	0.0570389
e83	1834	0.591151	0.696474
e83	1409	0.607955	0.718458
e65	8146	0.142685	0.1168
e65	6730	0.202794	0.256655
e65	8008	0.357341	0.646189
e65	7113	9.67961e-11	0.0114773
e65	1467	0.452177	0.430644
e65	7826	0.22354	0.217575
e65	6780	0.254457	0.210458
e65	6921	0.522395	0.846549
e65	2004	0.124054	0.0263153
e65	1696	0.2829	0.84412
e65	2205	0.697251	0.709518
e71	8940	0.647276	0.781948
e71	8832	0.759113	0.707135
e71	7198	0.437534	0.439521
e71	8048	0.487237	0.57103
e71	7370	0.226855	0.221953
e71	1702	0.651756	0.878089
e71	9078	0.506992	0.528289
e71	8193	0.37502	0.367915
e71	8132	0.464387	0.114074
e71	1881	0.593618	0.718104
e71	1995	0.232632	0.051304
e71	2286	0.555543	0.574782
e71	1992	0.700584	0.735635
e54	8903	0.724517	0.822282
e54	6901	0.616759	0.704054
e54	8545	0.513075	0.129122
e54	2147	0.681263	0.735272
e54	9128	0.682716	0.634058
e54	9052	0.644901	0.675386
e54	1508	0.0385831	0.0762949
e54	1997	0.617048	0.92876
e54	2141	0.011851	0.798786
e54	1916	0.495189	0.632519
e33	7534	0.137515	0.105518
e33	8123	0.054096	3.58423e-09
e33	1547	0.56642	0.622326
e33	2202	0.0166126	0.0173075
e33	8601	0.0921871	0.472569
e33	1991	0.146033	0.303651
e33	7169	0.104806	0.0595384
e33	1839	0.210897	0.185781
e33	1622	0.127869	0.125977
e33	1802	0.0596699	0.226072
e33	1946	0.131698	0.80243
e49	9102	0.130327	0.17816
e49	1482	0.147143	0.119832
e49	8120	0.1526	0.0325066
e49	8330	0.382725	0.0903884
e49	8110	0.487187	0.441741
e49	7278	0.091355	0.40235
e49	8176	0.385923	0.33773
e49	6978	0.46488	0.676304
e49	7770	0.267502	0.425273
e49	1529	0.612645	0.494084
e49	1563	0.615936	0.51245
e49	1541	0.248822	0.223739
e49	2070	0.204972	0.176852
e8	1306	0.380327	0.364258
e8	9203	0.429842	0.405638
e8	8078	0.387014	0.360263
e8	6851	0.583928	0.560604
e8	2221	0.711747	0.830725
e8	8031	0.245388	0.228189
e8	8615	0.469157	0.592593
e8	1763	0.158363	0.0338173
e8	1328	0.200466	0.19479
e8	1427	0.565978	0.497863
e51	8146	0.604647	0.803085
e51	8008	0.339817	0.694938
e51	7113	8.66852e-11	0.178813
e51	1467	0.669476	0.722967
e51	8914	0.229381	0.690122
e51	8683	0.714846	0.772265
e51	7826	0.540006	0.526907
e51	6780	0.423326	0.499408
e51	1633	0.740161	0.871859
e51	2004	0.287908	0.0889701
e51	1696	0.25228	0.710573
e51	2205	0.710989	0.675204
e26	7382	0.639855	0.683895
e26	2147	0.625451	0.676845
e26	9128	0.482613	0.440215
e26	1997	0.601193	0.929086
e26	1907	6.72585e-11	0.640658
e26	2141	0.018119	0.816327
e26	1916	0.541637	0.675136
e84	9162	0.510193	0.625717
e84	9153	0.730424	0.717178
e84	8873	0.354214	0.0825436
e84	8970	0.113519	0.285513
e84	9156	0.64563	0.638112
e84	8920	0.533415	0.599607
e84	7871	0.669853	0.749042
e84	1266	0.0609209	0.205407
e84	7564	0.610354	0.779493
e84	2123	0.42902	0.527353
e84	1376	0.0668916	0.0505975
e84	2046	0.53808	0.746564
e84	2148	0.0475583	0.0179586
e62	2128	0.780696	0.811093
e62	2316	0.496693	0.586047
e62	2267	0.349036	0.413401
e62	7115	0.354984	0.0830197
e62	6948	0.1082	0.1082
e62	7099	0.434545	0.662084
e62	2065	0.621773	0.560648
e62	1464	0.540267	0.766144
e62	1998	0.741645	0.832502
e86	7439	0.0132479	0.501097
e86	2317	0.215838	0.28553
e86	6838	0.143344	0.604515
e86	7722	0.579708	0.594911
e86	2218	0.0815416	0.115259
e86	8645	0.380227	0.53718
e86	8932	0.441209	0.475962
e86	2182	0.496643	0.378554
e86	1418	9.68711e-11	0.0542277
e86	1850	0.687161	0.744993
e86	1498	0.30302	0.283863
e86	2093	0.290581	0.0657646
e68	8903	0.448207	0.406752
e68	6917	0.0411873	0.0593638
e68	6901	0.143917	0.101556
e68	7382	0.312782	0.353727
e68	8545	0.419901	0.100941
e68	2147	0.253623	0.167766
e68	9128	0.387273	0.351312
e68	9052	0.111556	0.249493
e68	1508	9.70968e-11	0.0104284
e68	1997	0.103824	0.132052
e68	2141	8.95977e-11	0.184342
e68	1916	0.458443	0.477355
e25	1227	0.299173	0.37752
e25	8383	0.255367	0.0568884
e25	1928	0.63419	1.49388e-10
e25	6869	0.634666	0.818766
e25	1784	0.319113	0.277217
e25	1263	0.590563	0.477437
e3	8439	0.239095	0.228907
e3	8446	0.0871785	0.0753033
e3	6711	0.135823	0.106675
e3	8667	0.0433019	1.90404e-10
e3	1962	0.832545	0.886711
e3	2226	0.745212	0.745691
e3	7624	0.640805	0.74228
e3	1742	0.281801	0.267229
e3	1558	0.23064	0.387273
e3	1855	0.0810707	0.0763345
e5	9061	0.256861	0.341528
e5	7534	0.236348	0.262052
e5	8123	0.384807	4.18235e-10
e5	1547	0.651938	0.362322
e5	2202	0.0723788	0.0280218
e5	8601	0.0165859	0.0567661
e5	7169	0.317224	0.277934
e5	1839	0.314715	0.376785
e5	1622	0.243612	0.228628
e5	1946	0.0680688	0.102007
e13	1875	0.685316	0.90271
e13	7739	0.475504	0.480628
e13	8532	0.184022	0.183973
e13	7124	0.385897	0.659922
e13	2211	0.316531	0.298219
e13	2153	0.103796	0.164415
e13	8418	0.216531	0.306633
e13	2247	0.278077	0.230727
e13	1487	0.305588	0.0696341
e13	1834	0.187635	0.185916
e4	2171	0.307411	0.648254
e4	8242	0.759435	7.31048e-11
e4	8598	0.680338	0.710154
e4	8398	0.60986	0.850338
e4	7121	0.617859	0.612699
e4	2019	0.522787	0.748635
e4	2315	0.485377	0.833072
e4	1433	0.869016	0.916373
e4	1649	0.69694	0.673889
e4	1437	0.702444	0.800449
e4	1766	0.567519	0.610781
e4	1477	0.583823	0.766843
e6	2128	0.296296	0.285861
e6	8715	0.634122	0.759072
e6	2316	0.430219	0.595103
e6	7115	0.0903815	0.0187558
e6	6948	0.107843	0.107843
e6	7099	0.323027	0.537192
e6	8472	0.175941	0.063402
e6	8421	0.31584	0.387431
e6	1291	0.581601	0.599789
e6	2065	0.17471	0.247437
e6	1464	0.602401	0.847037
e6	2124	0.413406	0.0990699
e6	1998	0.556075	0.535987
e34	2128	0.180401	0.156693
e34	8715	0.635775	0.707647
e34	2316	0.0164745	0.243256
e34	6948	0.0738893	0.0738893
e34	7099	0.0718431	0.127997
e34	1291	0.48662	0.515266
e34	2065	0.139242	0.119434
e34	1464	0.438222	0.544562
e34	1998	0.0103093	0.009803
e46	2171	0.554099	0.410082
e46	8242	0.829315	9.13242e-11
e46	9148	0.400346	0.545785
e46	8398	0.467108	0.342374
e46	7121	0.613333	0.605883
e46	2019	0.525976	0.792679
e46	2315	0.280127	0.74798
e46	1649	0.466697	0.446294
e46	1437	0.565272	0.731022
e46	1766	0.719454	0.849243
e46	1477	0.608525	0.750517
e73	7251	0.0336991	0.00683245
e73	8439	0.157349	0.134116
e73	6711	0.303704	0.200239
e73	8667	9.00901e-11	9.3985e-10
e73	1962	0.270147	0.275971
e73	1742	0.786717	0.81419
e73	1558	0.148693	0.126858
e73	1855	0.70445	0.678907
e2	8829	0.494337	0.447386
e2	7439	9.02364e-11	0.160782
e2	2317	0.495054	0.308983
e2	6838	0.349789	0.579479
e2	1252	9.23191e-11	0.0312328
e2	7722	0.545191	0.529942
e2	2218	0.0266647	0.193508
e2	8645	0.649796	0.864756
e2	8932	0.839562	0.909194
e2	2182	0.406559	0.361233
e2	1850	0.711928	0.731774
e2	1498	0.361945	0.349204
e2	2093	0.563413	0.145476
e94	7175	0.711672	0.71167
e94	9001	0.38986	0.389798
e94	1237	0.608041	0.750137
e94	8387	0.697326	0.614112
e94	7033	0.639472	0.433503
e94	7055	0.207217	0.186555
e94	8759	0.42259	0.729512
e94	8679	0.553512	0.633014
e94	8333	0.791119	0.909361
e94	7873	0.684175	0.776286
e94	2012	0.450876	0.448867
e94	1615	0.263065	0.51763
e94	1830	0.625794	0.527916
e94	2266	0.0674503	0.479302
e23	6730	0.34244	0.618669
e23	7113	8.02311e-11	0.185712
e23	1467	0.577828	0.541616
e23	8914	0.203441	0.792836
e23	8683	0.348119	0.31026
e23	7826	0.609905	0.598498
e23	6780	0.493309	0.38055
e23	6921	0.56569	0.903326
e23	1633	0.00142934	0.116783
e23	1696	8.93176e-11	0.149787
e23	2205	0.0808873	0.0124711
e50	9203	0.499575	0.805632
e50	8078	0.692293	0.652983
e50	6851	0.626768	0.62077
e50	2221	0.734096	0.876165
e50	8031	0.582724	0.523577
e50	2250	0.584784	0.803293
e50	8615	0.564661	0.786404
e50	7561	0.556283	0.143108
e50	8590	0.561627	0.586116
e50	1763	0.176267	0.0379306
e50	1328	0.627882	0.642642
e50	1792	0.629769	0.66878
e50	1427	0.555556	0.488268
e32	8242	0.270377	3.24781e-10
e32	9148	0.427874	0.442786
e32	8598	0.756701	0.82405
e32	8398	0.349783	0.582687
e32	7121	0.563497	0.556835
e32	2019	0.0652121	0.340909
e32	2315	9.62186e-11	0.0515056
e32	8109	0.281948	0.0635625
e32	1433	0.388568	0.388568
e32	1649	0.0901998	0.0853055
e32	1437	0.595528	0.763595
e32	1766	0.496445	0.441862
e32	1477	0.627935	0.784266
e7	9102	0.307574	0.920557
e7	8120	0.110337	0.0230881
e7	8330	0.144917	0.0307692
e7	8110	0.267863	0.239636
e7	7211	0.00572357	0.429228
e7	8176	0.478916	0.409068
e7	7770	0.309529	0.845927
e7	1529	0.479338	0.6268
e7	1563	0.576879	0.694139
e7	2070	0.442055	0.569411
e52	1237	0.00298478	0.00292769
e52	8387	0.300855	0.205173
e52	7033	0.094711	0.011689
e52	7055	0.511937	0.490192
e52	8759	8.72524e-11	0.00164285
e52	8679	0.188275	6.92425e-11
e52	8333	0.828212	0.868242
e52	7873	0.434421	0.316671
e52	2012	0.279002	0.277621
e52	2266	0.058915	0.597562
e30	7439	9.23617e-11	0.12398
e30	2317	0.352469	0.333333
e30	6838	8.87784e-11	0.21804
e30	7722	0.671843	0.690069
e30	2218	7.81311e-11	0.0515099
e30	8645	0.65943	0.767319
e30	8932	0.200383	0.265066
e30	2182	0.606959	0.490755
e30	1850	0.643911	0.663758
e30	1498	0.80644	0.857766
e67	1227	0.548426	0.889384
e67	8383	0.384904	0.0938705
e67	8126	0.518093	0.884791
e67	2044	0.302723	0.0688912
e67	8480	0.483516	0.519655
e67	6869	0.514882	0.782517
e67	2117	0.0926999	0.0460679
e67	1307	0.425972	3.68189e-10
e67	1784	0.253769	0.612226
e67	1263	0.638936	0.526795
e12	8903	0.492001	0.445886
e12	6917	0.197449	0.209935
e12	6901	0.344524	0.347201
e12	7382	0.60865	0.62116
e12	8545	0.289561	0.0655036
e12	2147	0.175378	0.328427
e12	9128	0.382334	0.346733
e12	9052	0.541946	0.617451
e12	1508	0.0221851	0.0513796
e12	1997	0.315889	0.550636
e12	2141	7.38771e-11	0.480341
e12	1916	0.40002	0.540165
e20	2128	0.715004	0.762723
e20	8715	0.703704	0.497138
e20	2316	0.705818	0.634098
e20	2267	0.327072	0.367612
e20	7115	0.288102	0.0651306
e20	6948	0.0520186	0.0520186
e20	7099	0.661546	0.881462
e20	8472	0.563921	0.56409
e20	8421	0.618839	0.721753
e20	1291	0.670604	0.757295
e20	2065	0.608768	0.547708
e20	1464	0.704724	0.776145
e20	2124	0.685914	0.514888
e20	1998	0.696121	0.703896
e48	2128	0.70408	0.724582
e48	8715	0.638458	0.789667
e48	2316	0.640429	0.67949
e48	2267	0.202063	0.214794
e48	7115	0.0499369	0.0101917
e48	6948	0.079602	0.079602
e48	7099	0.437568	0.583054
e48	8472	0.724284	0.833176
e48	8421	0.265393	0.372662
e48	1464	0.407615	0.638555
e48	2124	0.473612	0.11687
e48	1998	0.743077	0.844074
e72	7439	0.354558	0.585263
e72	2317	0.538342	0.556957
e72	6838	0.366177	0.515566
e72	1252	9.12909e-11	0.0359338
e72	7722	0.627438	0.62868
e72	2218	0.260618	0.601935
e72	8645	0.542526	0.602802
e72	8932	0.785757	0.835204
e72	2182	0.632414	0.826185
e72	1498	0.816549	0.882353
e72	2093	0.58936	0.154242
e56	9153	0.712673	0.699572
e56	8970	0.717726	0.863157
e56	9156	0.554724	0.544298
e56	7871	0.635848	0.724291
e56	1266	0.308439	0.784953
e56	7564	0.314649	0.408898
e56	2123	7.35456e-11	0.0571666
e56	1376	0.635573	0.692641
e56	2046	0.376699	0.365471
e56	2148	0.393461	0.546865
e31	7251	0.189428	0.0409948
e31	8439	0.620479	0.728734
e31	8446	0.429109	0.54616
e31	6711	0.655467	0.715696
e31	8667	0.365392	4.25224e-11
e31	1962	0.718699	0.784188
e31	2226	0.690549	0.698568
e31	7624	0.646698	0.755296
e31	1742	0.809283	0.853015
e31	1558	0.330271	0.4721
e31	1855	0.792106	0.770061
e24	7175	0.65212	0.672076
e24	9001	0.412025	0.41196
e24	1237	0.701264	0.89697
e24	8387	0.526229	0.618741
e24	7033	0.520377	0.615967
e24	7055	0.524172	0.500233
e24	8759	0.411251	0.76538
e24	8679	0.515407	0.591674
e24	8333	0.791213	0.798516
e24	7873	0.0083682	0.314406
e24	2012	0.478818	0.476722
e24	1830	0.547757	0.738282
e24	2266	0.476023	0.755023
e81	2025	0.276934	0.0622912
e81	8889	0.325267	0.869342
e81	8126	0.523531	0.861427
e81	1928	0.858943	8.4246e-11
e81	2044	0.256277	0.0571141
e81	8480	0.548063	0.628681
e81	1233	0.452306	0.577137
e81	1263	0.575063	0.680214
