# Supplementary material for: Dermatologist-like explainable AI enhances trust and confidence in diagnosing melanoma
Source: Nat Commun. 2024 Jan 15;15:524. doi: 10.1038/s41467-023-43095-4 (PMC10789736; doi:10.1038/s41467-023-43095-4)
Supplement: Supplementary file 6 — Source Data [file 41467_2023_43095_MOESM6_ESM.zip › Source Data/Supplementary_Tab1.xlsx]

## Sheet: Supplementary_Tab2_XAI
true (our XAI)	prediction (our XAI)	backbone (our XAI)			true (baseline)	pred (baseline)	backbone (baseline)
0	0	densenet121			1	0	densenet121
0	0	densenet121			1	1	densenet121
0	0	densenet121			1	1	densenet121
0	1	densenet121			1	1	densenet121
0	0	densenet121			1	1	densenet121
1	1	densenet121			1	1	densenet121
1	1	densenet121			1	1	densenet121
0	0	densenet121			1	1	densenet121
0	0	densenet121			1	1	densenet121
1	1	densenet121			1	1	densenet121
1	1	densenet121			1	0	densenet121
1	0	densenet121			1	1	densenet121
0	0	densenet121			1	1	densenet121
1	1	densenet121			1	1	densenet121
0	0	densenet121			1	1	densenet121
1	1	densenet121			1	1	densenet121
1	0	densenet121			1	1	densenet121
1	1	densenet121			1	1	densenet121
0	0	densenet121			1	1	densenet121
1	1	densenet121			1	0	densenet121
1	0	densenet121			1	0	densenet121
0	0	densenet121			1	1	densenet121
0	1	densenet121			1	1	densenet121
1	1	densenet121			1	1	densenet121
1	0	densenet121			1	1	densenet121
0	1	densenet121			1	1	densenet121
1	1	densenet121			1	0	densenet121
1	1	densenet121			1	0	densenet121
0	1	densenet121			1	0	densenet121
1	0	densenet121			1	1	densenet121
1	0	densenet121			1	1	densenet121
0	0	densenet121			1	0	densenet121
0	0	densenet121			1	0	densenet121
0	0	densenet121			1	1	densenet121
0	0	densenet121			1	1	densenet121
0	0	densenet121			1	1	densenet121
1	0	densenet121			1	1	densenet121
1	1	densenet121			1	1	densenet121
1	1	densenet121			1	0	densenet121
0	0	densenet121			1	1	densenet121
1	1	densenet121			1	1	densenet121
0	0	densenet121			1	0	densenet121
0	0	densenet121			1	0	densenet121
1	1	densenet121			1	1	densenet121
1	1	densenet121			1	1	densenet121
1	0	densenet121			1	1	densenet121
1	1	densenet121			1	0	densenet121
0	1	densenet121			1	0	densenet121
1	0	densenet121			1	1	densenet121
0	0	densenet121			1	0	densenet121
1	0	densenet121			1	0	densenet121
0	1	densenet121			1	1	densenet121
1	0	densenet121			1	1	densenet121
1	0	densenet121			1	1	densenet121
0	0	densenet121			1	1	densenet121
1	1	densenet121			1	1	densenet121
1	1	densenet121			1	1	densenet121
1	1	densenet121			1	1	densenet121
1	1	densenet121			1	1	densenet121
0	0	densenet121			1	1	densenet121
0	0	densenet121			1	1	densenet121
0	0	densenet121			1	1	densenet121
1	1	densenet121			1	1	densenet121
1	0	densenet121			1	1	densenet121
0	1	densenet121			1	1	densenet121
1	1	densenet121			1	0	densenet121
0	0	densenet121			1	1	densenet121
0	0	densenet121			1	1	densenet121
0	0	densenet121			1	0	densenet121
1	1	densenet121			1	1	densenet121
0	0	densenet121			1	0	densenet121
1	1	densenet121			0	0	densenet121
0	0	densenet121			0	1	densenet121
1	0	densenet121			0	0	densenet121
0	1	densenet121			0	1	densenet121
0	0	densenet121			0	0	densenet121
0	0	densenet121			0	1	densenet121
0	0	densenet121			0	0	densenet121
1	1	densenet121			0	0	densenet121
0	0	densenet121			0	0	densenet121
1	1	densenet121			0	0	densenet121
0	0	densenet121			0	0	densenet121
0	0	densenet121			0	0	densenet121
0	0	densenet121			0	0	densenet121
0	0	densenet121			0	0	densenet121
0	0	densenet121			0	1	densenet121
1	1	densenet121			0	0	densenet121
1	1	densenet121			0	1	densenet121
0	0	densenet121			0	0	densenet121
0	0	densenet121			0	0	densenet121
0	0	densenet121			0	0	densenet121
0	0	densenet121			0	0	densenet121
0	0	densenet121			0	0	densenet121
0	0	densenet121			0	1	densenet121
1	1	densenet121			0	0	densenet121
0	1	densenet121			0	0	densenet121
0	0	densenet121			0	0	densenet121
1	1	densenet121			0	0	densenet121
0	0	densenet121			0	0	densenet121
1	0	densenet121			0	0	densenet121
1	0	densenet121			0	0	densenet121
1	1	densenet121			0	0	densenet121
1	1	densenet121			0	0	densenet121
0	0	densenet121			0	0	densenet121
1	1	densenet121			0	0	densenet121
1	0	densenet121			0	0	densenet121
1	1	densenet121			0	0	densenet121
0	1	densenet121			0	0	densenet121
0	0	densenet121			0	0	densenet121
0	0	densenet121			0	0	densenet121
1	1	densenet121			0	0	densenet121
0	0	densenet121			0	0	densenet121
1	1	densenet121			0	0	densenet121
1	1	densenet121			0	0	densenet121
1	1	densenet121			0	1	densenet121
1	1	densenet121			0	0	densenet121
1	1	densenet121			0	1	densenet121
1	1	densenet121			0	0	densenet121
0	1	densenet121			0	0	densenet121
1	1	densenet121			0	1	densenet121
0	1	densenet121			0	0	densenet121
0	0	densenet121			0	1	densenet121
1	1	densenet121			0	1	densenet121
0	0	densenet121			0	0	densenet121
0	0	densenet121			0	0	densenet121
1	0	densenet121			0	0	densenet121
1	1	densenet121			0	1	densenet121
0	1	densenet121			1	1	densenet121
0	0	densenet121			0	0	densenet121
1	1	densenet121			0	0	densenet121
0	0	densenet121			0	0	densenet121
0	1	densenet121			0	0	densenet121
1	0	densenet121			0	0	densenet121
0	0	densenet121			0	0	densenet121
0	0	densenet121			0	0	densenet121
0	1	densenet121			0	1	densenet121
1	1	densenet121			0	0	densenet121
0	0	densenet121			0	1	densenet121
0	0	densenet121			0	1	densenet121
0	1	densenet121			0	0	densenet121
1	0	densenet121			0	0	densenet121
0	0	densenet121			1	1	densenet121
0	1	densenet121			1	1	densenet121
0	0	densenet121			1	1	densenet121
1	1	densenet121			1	1	densenet121
0	0	densenet121			1	1	densenet121
1	0	densenet121			1	1	densenet121
1	1	densenet121			1	0	densenet121
0	0	densenet121			1	1	densenet121
1	1	densenet121			1	1	densenet121
1	1	densenet121			1	1	densenet121
0	0	densenet121			1	1	densenet121
1	1	densenet121			0	1	densenet121
1	1	densenet121			0	1	densenet121
1	1	densenet121			0	0	densenet121
1	0	densenet121			0	0	densenet121
1	0	densenet121			0	0	densenet121
0	0	densenet121			0	0	densenet121
1	1	densenet121			0	0	densenet121
0	0	densenet121			0	0	densenet121
0	1	densenet121			0	0	densenet121
0	0	densenet121			0	0	densenet121
0	0	densenet121			0	0	densenet121
1	1	densenet121			0	0	densenet121
0	1	densenet121			0	0	densenet121
1	0	densenet121			0	0	densenet121
0	0	densenet121			0	0	densenet121
1	1	densenet121			0	0	densenet121
0	1	densenet121			0	0	densenet121
0	0	densenet121			0	1	densenet121
1	1	densenet121			0	0	densenet121
1	1	densenet121			1	1	densenet121
0	0	densenet121			1	1	densenet121
1	1	densenet121			1	1	densenet121
1	1	densenet121			1	1	densenet121
0	0	densenet121			1	1	densenet121
1	1	densenet121			1	1	densenet121
1	1	densenet121			1	1	densenet121
0	0	densenet121			1	1	densenet121
1	1	densenet121			1	1	densenet121
1	1	densenet121			1	0	densenet121
0	0	densenet121			1	1	densenet121
0	1	densenet121			1	0	densenet121
0	0	densenet121			1	1	densenet121
0	0	densenet121			1	1	densenet121
0	0	densenet121			1	1	densenet121
1	0	densenet121			1	1	densenet121
1	1	densenet121			1	1	densenet121
1	1	densenet121			0	0	densenet121
1	1	densenet121			0	0	densenet121
1	1	densenet121			0	1	densenet121
1	1	densenet121			0	0	densenet121
1	0	densenet121			0	0	densenet121
0	1	densenet121			0	1	densenet121
1	1	densenet121			0	1	densenet121
1	1	densenet121			0	0	densenet121
1	1	densenet121			0	0	densenet121
1	0	densenet121			0	0	densenet121
0	0	densenet121			0	0	densenet121
0	0	densenet121			0	0	densenet121
0	0	densenet161			1	0	densenet161
0	0	densenet161			1	1	densenet161
0	0	densenet161			1	1	densenet161
0	1	densenet161			1	1	densenet161
0	0	densenet161			1	1	densenet161
1	1	densenet161			1	1	densenet161
1	1	densenet161			1	1	densenet161
0	0	densenet161			1	1	densenet161
0	1	densenet161			1	1	densenet161
1	1	densenet161			1	1	densenet161
1	1	densenet161			1	1	densenet161
1	1	densenet161			1	1	densenet161
0	0	densenet161			1	1	densenet161
1	1	densenet161			1	1	densenet161
0	1	densenet161			1	1	densenet161
1	1	densenet161			1	1	densenet161
1	0	densenet161			1	1	densenet161
1	1	densenet161			1	1	densenet161
0	0	densenet161			1	1	densenet161
1	1	densenet161			1	0	densenet161
1	0	densenet161			1	0	densenet161
0	0	densenet161			1	1	densenet161
0	0	densenet161			1	1	densenet161
1	1	densenet161			1	1	densenet161
1	1	densenet161			1	1	densenet161
0	0	densenet161			1	1	densenet161
1	1	densenet161			1	0	densenet161
1	1	densenet161			1	0	densenet161
0	0	densenet161			1	0	densenet161
1	0	densenet161			1	1	densenet161
1	0	densenet161			1	1	densenet161
0	0	densenet161			1	0	densenet161
0	0	densenet161			1	0	densenet161
0	1	densenet161			1	0	densenet161
0	0	densenet161			1	1	densenet161
0	0	densenet161			1	1	densenet161
1	0	densenet161			1	1	densenet161
1	1	densenet161			1	1	densenet161
1	1	densenet161			1	1	densenet161
0	0	densenet161			1	1	densenet161
1	1	densenet161			1	1	densenet161
0	0	densenet161			1	0	densenet161
0	0	densenet161			1	1	densenet161
1	1	densenet161			1	1	densenet161
1	1	densenet161			1	1	densenet161
1	1	densenet161			1	1	densenet161
1	1	densenet161			1	1	densenet161
0	0	densenet161			1	0	densenet161
1	0	densenet161			1	1	densenet161
0	0	densenet161			1	1	densenet161
1	0	densenet161			1	0	densenet161
0	0	densenet161			1	1	densenet161
1	0	densenet161			1	1	densenet161
1	0	densenet161			1	1	densenet161
0	0	densenet161			1	1	densenet161
1	1	densenet161			1	1	densenet161
1	0	densenet161			1	1	densenet161
1	1	densenet161			1	1	densenet161
1	1	densenet161			1	1	densenet161
0	0	densenet161			1	1	densenet161
0	0	densenet161			1	1	densenet161
0	0	densenet161			1	1	densenet161
1	1	densenet161			1	1	densenet161
1	0	densenet161			1	1	densenet161
0	1	densenet161			1	1	densenet161
1	1	densenet161			1	0	densenet161
0	0	densenet161			1	1	densenet161
0	1	densenet161			1	1	densenet161
0	0	densenet161			1	0	densenet161
1	1	densenet161			1	1	densenet161
0	0	densenet161			1	0	densenet161
1	0	densenet161			0	0	densenet161
0	0	densenet161			0	0	densenet161
1	0	densenet161			0	0	densenet161
0	1	densenet161			0	0	densenet161
0	0	densenet161			0	0	densenet161
0	0	densenet161			0	0	densenet161
0	0	densenet161			0	0	densenet161
1	1	densenet161			0	0	densenet161
0	0	densenet161			0	1	densenet161
1	1	densenet161			0	0	densenet161
0	0	densenet161			0	0	densenet161
0	0	densenet161			0	0	densenet161
0	0	densenet161			0	0	densenet161
0	0	densenet161			0	0	densenet161
0	0	densenet161			0	1	densenet161
1	1	densenet161			0	0	densenet161
1	1	densenet161			0	1	densenet161
0	0	densenet161			0	0	densenet161
0	0	densenet161			0	1	densenet161
0	0	densenet161			0	0	densenet161
0	0	densenet161			0	0	densenet161
0	0	densenet161			0	0	densenet161
0	0	densenet161			0	1	densenet161
1	1	densenet161			0	0	densenet161
0	0	densenet161			0	1	densenet161
0	0	densenet161			0	0	densenet161
1	1	densenet161			0	0	densenet161
0	0	densenet161			0	0	densenet161
1	0	densenet161			0	0	densenet161
1	1	densenet161			0	0	densenet161
1	1	densenet161			0	0	densenet161
1	0	densenet161			0	1	densenet161
0	0	densenet161			0	0	densenet161
1	1	densenet161			0	0	densenet161
1	0	densenet161			0	0	densenet161
1	1	densenet161			0	0	densenet161
0	1	densenet161			0	0	densenet161
0	0	densenet161			0	0	densenet161
0	0	densenet161			0	0	densenet161
1	1	densenet161			0	0	densenet161
0	0	densenet161			0	1	densenet161
1	1	densenet161			0	0	densenet161
1	1	densenet161			0	0	densenet161
1	1	densenet161			0	1	densenet161
1	1	densenet161			0	0	densenet161
1	1	densenet161			0	1	densenet161
1	1	densenet161			0	0	densenet161
0	1	densenet161			0	0	densenet161
1	1	densenet161			0	0	densenet161
0	0	densenet161			0	0	densenet161
0	0	densenet161			0	1	densenet161
1	1	densenet161			0	0	densenet161
0	0	densenet161			0	0	densenet161
0	1	densenet161			0	0	densenet161
1	1	densenet161			0	0	densenet161
1	1	densenet161			0	1	densenet161
0	0	densenet161			1	1	densenet161
0	0	densenet161			0	0	densenet161
1	1	densenet161			0	0	densenet161
0	0	densenet161			0	1	densenet161
0	0	densenet161			0	0	densenet161
1	1	densenet161			0	0	densenet161
0	0	densenet161			0	0	densenet161
0	0	densenet161			0	1	densenet161
0	1	densenet161			0	1	densenet161
1	1	densenet161			0	1	densenet161
0	0	densenet161			0	1	densenet161
0	0	densenet161			0	0	densenet161
0	0	densenet161			0	1	densenet161
1	0	densenet161			0	0	densenet161
0	0	densenet161			1	1	densenet161
0	1	densenet161			1	1	densenet161
0	0	densenet161			1	0	densenet161
1	0	densenet161			1	1	densenet161
0	0	densenet161			1	1	densenet161
1	1	densenet161			1	1	densenet161
1	1	densenet161			1	0	densenet161
0	1	densenet161			1	1	densenet161
1	1	densenet161			1	1	densenet161
1	1	densenet161			1	1	densenet161
0	0	densenet161			1	1	densenet161
1	1	densenet161			0	0	densenet161
1	1	densenet161			0	1	densenet161
1	1	densenet161			0	0	densenet161
1	0	densenet161			0	0	densenet161
1	0	densenet161			0	0	densenet161
0	0	densenet161			0	0	densenet161
1	1	densenet161			0	0	densenet161
0	0	densenet161			0	0	densenet161
0	0	densenet161			0	0	densenet161
0	0	densenet161			0	0	densenet161
0	0	densenet161			0	0	densenet161
1	1	densenet161			0	0	densenet161
0	1	densenet161			0	1	densenet161
1	0	densenet161			0	0	densenet161
0	0	densenet161			0	0	densenet161
1	0	densenet161			0	0	densenet161
0	1	densenet161			0	0	densenet161
0	0	densenet161			0	0	densenet161
1	1	densenet161			0	0	densenet161
1	1	densenet161			1	1	densenet161
0	0	densenet161			1	1	densenet161
1	1	densenet161			1	0	densenet161
1	1	densenet161			1	1	densenet161
0	0	densenet161			1	1	densenet161
1	1	densenet161			1	1	densenet161
1	1	densenet161			1	1	densenet161
0	0	densenet161			1	1	densenet161
1	1	densenet161			1	1	densenet161
1	1	densenet161			1	0	densenet161
0	0	densenet161			1	0	densenet161
0	1	densenet161			1	1	densenet161
0	0	densenet161			1	1	densenet161
0	0	densenet161			1	1	densenet161
0	0	densenet161			1	1	densenet161
1	0	densenet161			1	1	densenet161
1	1	densenet161			1	1	densenet161
1	1	densenet161			0	0	densenet161
1	0	densenet161			0	0	densenet161
1	1	densenet161			0	0	densenet161
1	1	densenet161			0	0	densenet161
1	1	densenet161			0	1	densenet161
0	0	densenet161			0	1	densenet161
1	1	densenet161			0	1	densenet161
1	1	densenet161			0	1	densenet161
1	0	densenet161			0	0	densenet161
1	0	densenet161			0	0	densenet161
0	0	densenet161			0	1	densenet161
0	0	densenet161			0	0	densenet161
0	0	efficientnet_b1			1	0	efficientnet_b1
0	0	efficientnet_b1			1	1	efficientnet_b1
0	0	efficientnet_b1			1	1	efficientnet_b1
0	0	efficientnet_b1			1	1	efficientnet_b1
0	0	efficientnet_b1			1	1	efficientnet_b1
1	1	efficientnet_b1			1	1	efficientnet_b1
1	1	efficientnet_b1			1	0	efficientnet_b1
0	0	efficientnet_b1			1	1	efficientnet_b1
0	1	efficientnet_b1			1	0	efficientnet_b1
1	1	efficientnet_b1			1	1	efficientnet_b1
1	1	efficientnet_b1			1	0	efficientnet_b1
1	0	efficientnet_b1			1	1	efficientnet_b1
0	1	efficientnet_b1			1	1	efficientnet_b1
1	1	efficientnet_b1			1	0	efficientnet_b1
0	0	efficientnet_b1			1	1	efficientnet_b1
1	1	efficientnet_b1			1	1	efficientnet_b1
1	0	efficientnet_b1			1	1	efficientnet_b1
1	1	efficientnet_b1			1	1	efficientnet_b1
0	0	efficientnet_b1			1	1	efficientnet_b1
1	1	efficientnet_b1			1	0	efficientnet_b1
1	0	efficientnet_b1			1	0	efficientnet_b1
0	1	efficientnet_b1			1	1	efficientnet_b1
0	0	efficientnet_b1			1	0	efficientnet_b1
1	1	efficientnet_b1			1	1	efficientnet_b1
1	0	efficientnet_b1			1	1	efficientnet_b1
0	1	efficientnet_b1			1	1	efficientnet_b1
1	1	efficientnet_b1			1	0	efficientnet_b1
1	1	efficientnet_b1			1	0	efficientnet_b1
0	0	efficientnet_b1			1	1	efficientnet_b1
1	0	efficientnet_b1			1	1	efficientnet_b1
1	0	efficientnet_b1			1	1	efficientnet_b1
0	0	efficientnet_b1			1	0	efficientnet_b1
0	0	efficientnet_b1			1	0	efficientnet_b1
0	1	efficientnet_b1			1	1	efficientnet_b1
0	0	efficientnet_b1			1	1	efficientnet_b1
0	0	efficientnet_b1			1	1	efficientnet_b1
1	1	efficientnet_b1			1	1	efficientnet_b1
1	1	efficientnet_b1			1	1	efficientnet_b1
1	1	efficientnet_b1			1	1	efficientnet_b1
0	0	efficientnet_b1			1	0	efficientnet_b1
1	1	efficientnet_b1			1	1	efficientnet_b1
0	0	efficientnet_b1			1	0	efficientnet_b1
0	1	efficientnet_b1			1	1	efficientnet_b1
1	0	efficientnet_b1			1	1	efficientnet_b1
1	1	efficientnet_b1			1	1	efficientnet_b1
1	0	efficientnet_b1			1	1	efficientnet_b1
1	1	efficientnet_b1			1	1	efficientnet_b1
0	1	efficientnet_b1			1	1	efficientnet_b1
1	1	efficientnet_b1			1	1	efficientnet_b1
0	0	efficientnet_b1			1	0	efficientnet_b1
1	0	efficientnet_b1			1	0	efficientnet_b1
0	0	efficientnet_b1			1	1	efficientnet_b1
1	0	efficientnet_b1			1	1	efficientnet_b1
1	1	efficientnet_b1			1	1	efficientnet_b1
0	0	efficientnet_b1			1	1	efficientnet_b1
1	1	efficientnet_b1			1	1	efficientnet_b1
1	1	efficientnet_b1			1	1	efficientnet_b1
1	1	efficientnet_b1			1	1	efficientnet_b1
1	1	efficientnet_b1			1	1	efficientnet_b1
0	1	efficientnet_b1			1	1	efficientnet_b1
0	0	efficientnet_b1			1	1	efficientnet_b1
0	0	efficientnet_b1			1	1	efficientnet_b1
1	1	efficientnet_b1			1	1	efficientnet_b1
1	0	efficientnet_b1			1	1	efficientnet_b1
0	1	efficientnet_b1			1	1	efficientnet_b1
1	1	efficientnet_b1			1	0	efficientnet_b1
0	0	efficientnet_b1			1	0	efficientnet_b1
0	0	efficientnet_b1			1	1	efficientnet_b1
0	0	efficientnet_b1			1	0	efficientnet_b1
1	0	efficientnet_b1			1	0	efficientnet_b1
0	0	efficientnet_b1			1	0	efficientnet_b1
1	1	efficientnet_b1			0	0	efficientnet_b1
0	1	efficientnet_b1			0	0	efficientnet_b1
1	0	efficientnet_b1			0	1	efficientnet_b1
0	1	efficientnet_b1			0	0	efficientnet_b1
0	0	efficientnet_b1			0	0	efficientnet_b1
0	0	efficientnet_b1			0	0	efficientnet_b1
0	0	efficientnet_b1			0	0	efficientnet_b1
1	1	efficientnet_b1			0	0	efficientnet_b1
0	0	efficientnet_b1			0	0	efficientnet_b1
1	1	efficientnet_b1			0	0	efficientnet_b1
0	0	efficientnet_b1			0	0	efficientnet_b1
0	0	efficientnet_b1			0	1	efficientnet_b1
0	0	efficientnet_b1			0	1	efficientnet_b1
0	0	efficientnet_b1			0	0	efficientnet_b1
0	0	efficientnet_b1			0	1	efficientnet_b1
1	1	efficientnet_b1			0	0	efficientnet_b1
1	1	efficientnet_b1			0	0	efficientnet_b1
0	0	efficientnet_b1			0	0	efficientnet_b1
0	0	efficientnet_b1			0	0	efficientnet_b1
0	0	efficientnet_b1			0	1	efficientnet_b1
0	0	efficientnet_b1			0	0	efficientnet_b1
0	0	efficientnet_b1			0	0	efficientnet_b1
0	0	efficientnet_b1			0	0	efficientnet_b1
1	1	efficientnet_b1			0	0	efficientnet_b1
0	0	efficientnet_b1			0	1	efficientnet_b1
0	0	efficientnet_b1			0	0	efficientnet_b1
1	1	efficientnet_b1			0	0	efficientnet_b1
0	0	efficientnet_b1			0	1	efficientnet_b1
1	0	efficientnet_b1			0	0	efficientnet_b1
1	1	efficientnet_b1			0	1	efficientnet_b1
1	1	efficientnet_b1			0	0	efficientnet_b1
1	0	efficientnet_b1			0	1	efficientnet_b1
0	0	efficientnet_b1			0	0	efficientnet_b1
1	1	efficientnet_b1			0	0	efficientnet_b1
1	1	efficientnet_b1			0	0	efficientnet_b1
1	1	efficientnet_b1			0	0	efficientnet_b1
0	1	efficientnet_b1			0	0	efficientnet_b1
0	0	efficientnet_b1			0	1	efficientnet_b1
0	1	efficientnet_b1			0	0	efficientnet_b1
1	1	efficientnet_b1			0	0	efficientnet_b1
0	0	efficientnet_b1			0	1	efficientnet_b1
1	1	efficientnet_b1			0	0	efficientnet_b1
1	1	efficientnet_b1			0	0	efficientnet_b1
1	1	efficientnet_b1			0	0	efficientnet_b1
1	1	efficientnet_b1			0	0	efficientnet_b1
1	1	efficientnet_b1			0	1	efficientnet_b1
1	0	efficientnet_b1			0	0	efficientnet_b1
0	0	efficientnet_b1			0	0	efficientnet_b1
1	1	efficientnet_b1			0	0	efficientnet_b1
0	0	efficientnet_b1			0	0	efficientnet_b1
0	0	efficientnet_b1			0	1	efficientnet_b1
1	1	efficientnet_b1			0	1	efficientnet_b1
0	0	efficientnet_b1			0	0	efficientnet_b1
0	0	efficientnet_b1			0	0	efficientnet_b1
1	0	efficientnet_b1			0	1	efficientnet_b1
1	1	efficientnet_b1			0	1	efficientnet_b1
0	0	efficientnet_b1			1	0	efficientnet_b1
0	0	efficientnet_b1			0	0	efficientnet_b1
1	1	efficientnet_b1			0	0	efficientnet_b1
0	0	efficientnet_b1			0	0	efficientnet_b1
0	0	efficientnet_b1			0	0	efficientnet_b1
1	0	efficientnet_b1			0	0	efficientnet_b1
0	0	efficientnet_b1			0	0	efficientnet_b1
0	0	efficientnet_b1			0	1	efficientnet_b1
0	1	efficientnet_b1			0	1	efficientnet_b1
1	1	efficientnet_b1			0	0	efficientnet_b1
0	0	efficientnet_b1			0	1	efficientnet_b1
0	0	efficientnet_b1			0	1	efficientnet_b1
0	0	efficientnet_b1			0	1	efficientnet_b1
1	0	efficientnet_b1			0	0	efficientnet_b1
0	0	efficientnet_b1			1	1	efficientnet_b1
0	1	efficientnet_b1			1	1	efficientnet_b1
0	0	efficientnet_b1			1	0	efficientnet_b1
1	0	efficientnet_b1			1	1	efficientnet_b1
0	0	efficientnet_b1			1	1	efficientnet_b1
1	1	efficientnet_b1			1	1	efficientnet_b1
1	0	efficientnet_b1			1	0	efficientnet_b1
0	0	efficientnet_b1			1	0	efficientnet_b1
1	1	efficientnet_b1			1	1	efficientnet_b1
1	1	efficientnet_b1			1	1	efficientnet_b1
0	0	efficientnet_b1			1	1	efficientnet_b1
1	1	efficientnet_b1			0	0	efficientnet_b1
1	1	efficientnet_b1			0	1	efficientnet_b1
1	0	efficientnet_b1			0	1	efficientnet_b1
1	0	efficientnet_b1			0	0	efficientnet_b1
1	1	efficientnet_b1			0	0	efficientnet_b1
0	0	efficientnet_b1			0	0	efficientnet_b1
1	1	efficientnet_b1			0	0	efficientnet_b1
0	1	efficientnet_b1			0	0	efficientnet_b1
0	1	efficientnet_b1			0	0	efficientnet_b1
0	0	efficientnet_b1			0	0	efficientnet_b1
0	0	efficientnet_b1			0	0	efficientnet_b1
1	1	efficientnet_b1			0	0	efficientnet_b1
0	0	efficientnet_b1			0	0	efficientnet_b1
1	0	efficientnet_b1			0	0	efficientnet_b1
0	0	efficientnet_b1			0	0	efficientnet_b1
1	0	efficientnet_b1			0	0	efficientnet_b1
0	1	efficientnet_b1			0	0	efficientnet_b1
0	0	efficientnet_b1			0	0	efficientnet_b1
1	1	efficientnet_b1			0	0	efficientnet_b1
1	0	efficientnet_b1			1	0	efficientnet_b1
0	0	efficientnet_b1			1	1	efficientnet_b1
1	1	efficientnet_b1			1	0	efficientnet_b1
1	1	efficientnet_b1			1	1	efficientnet_b1
0	0	efficientnet_b1			1	1	efficientnet_b1
1	1	efficientnet_b1			1	0	efficientnet_b1
1	1	efficientnet_b1			1	1	efficientnet_b1
0	1	efficientnet_b1			1	1	efficientnet_b1
1	1	efficientnet_b1			1	0	efficientnet_b1
1	1	efficientnet_b1			1	0	efficientnet_b1
0	0	efficientnet_b1			1	1	efficientnet_b1
0	1	efficientnet_b1			1	0	efficientnet_b1
0	0	efficientnet_b1			1	1	efficientnet_b1
0	0	efficientnet_b1			1	1	efficientnet_b1
0	0	efficientnet_b1			1	1	efficientnet_b1
1	0	efficientnet_b1			1	1	efficientnet_b1
1	1	efficientnet_b1			1	1	efficientnet_b1
1	1	efficientnet_b1			0	0	efficientnet_b1
1	1	efficientnet_b1			0	0	efficientnet_b1
1	1	efficientnet_b1			0	0	efficientnet_b1
1	1	efficientnet_b1			0	0	efficientnet_b1
1	0	efficientnet_b1			0	0	efficientnet_b1
0	1	efficientnet_b1			0	1	efficientnet_b1
1	0	efficientnet_b1			0	0	efficientnet_b1
1	0	efficientnet_b1			0	1	efficientnet_b1
1	1	efficientnet_b1			0	0	efficientnet_b1
1	0	efficientnet_b1			0	0	efficientnet_b1
0	0	efficientnet_b1			0	0	efficientnet_b1
0	0	efficientnet_b1			0	0	efficientnet_b1
0	0	efficientnet_b3			1	0	efficientnet_b3
0	0	efficientnet_b3			1	1	efficientnet_b3
0	0	efficientnet_b3			1	1	efficientnet_b3
0	0	efficientnet_b3			1	1	efficientnet_b3
0	0	efficientnet_b3			1	1	efficientnet_b3
1	1	efficientnet_b3			1	1	efficientnet_b3
1	1	efficientnet_b3			1	1	efficientnet_b3
0	0	efficientnet_b3			1	1	efficientnet_b3
0	0	efficientnet_b3			1	0	efficientnet_b3
1	1	efficientnet_b3			1	0	efficientnet_b3
1	1	efficientnet_b3			1	1	efficientnet_b3
1	1	efficientnet_b3			1	1	efficientnet_b3
0	1	efficientnet_b3			1	1	efficientnet_b3
1	1	efficientnet_b3			1	1	efficientnet_b3
0	0	efficientnet_b3			1	1	efficientnet_b3
1	1	efficientnet_b3			1	1	efficientnet_b3
1	0	efficientnet_b3			1	1	efficientnet_b3
1	1	efficientnet_b3			1	1	efficientnet_b3
0	0	efficientnet_b3			1	1	efficientnet_b3
1	1	efficientnet_b3			1	0	efficientnet_b3
1	0	efficientnet_b3			1	0	efficientnet_b3
0	1	efficientnet_b3			1	1	efficientnet_b3
0	0	efficientnet_b3			1	1	efficientnet_b3
1	1	efficientnet_b3			1	1	efficientnet_b3
1	0	efficientnet_b3			1	1	efficientnet_b3
0	1	efficientnet_b3			1	1	efficientnet_b3
1	1	efficientnet_b3			1	1	efficientnet_b3
1	1	efficientnet_b3			1	0	efficientnet_b3
0	0	efficientnet_b3			1	0	efficientnet_b3
1	0	efficientnet_b3			1	0	efficientnet_b3
1	0	efficientnet_b3			1	1	efficientnet_b3
0	0	efficientnet_b3			1	0	efficientnet_b3
0	0	efficientnet_b3			1	0	efficientnet_b3
0	0	efficientnet_b3			1	1	efficientnet_b3
0	0	efficientnet_b3			1	1	efficientnet_b3
0	0	efficientnet_b3			1	0	efficientnet_b3
1	0	efficientnet_b3			1	1	efficientnet_b3
1	1	efficientnet_b3			1	1	efficientnet_b3
1	1	efficientnet_b3			1	1	efficientnet_b3
0	0	efficientnet_b3			1	1	efficientnet_b3
1	1	efficientnet_b3			1	1	efficientnet_b3
0	0	efficientnet_b3			1	0	efficientnet_b3
0	0	efficientnet_b3			1	0	efficientnet_b3
1	1	efficientnet_b3			1	1	efficientnet_b3
1	1	efficientnet_b3			1	1	efficientnet_b3
1	1	efficientnet_b3			1	1	efficientnet_b3
1	0	efficientnet_b3			1	1	efficientnet_b3
0	1	efficientnet_b3			1	1	efficientnet_b3
1	0	efficientnet_b3			1	1	efficientnet_b3
0	0	efficientnet_b3			1	0	efficientnet_b3
1	0	efficientnet_b3			1	0	efficientnet_b3
0	0	efficientnet_b3			1	1	efficientnet_b3
1	0	efficientnet_b3			1	1	efficientnet_b3
1	1	efficientnet_b3			1	1	efficientnet_b3
0	0	efficientnet_b3			1	1	efficientnet_b3
1	1	efficientnet_b3			1	1	efficientnet_b3
1	1	efficientnet_b3			1	1	efficientnet_b3
1	1	efficientnet_b3			1	1	efficientnet_b3
1	0	efficientnet_b3			1	1	efficientnet_b3
0	0	efficientnet_b3			1	1	efficientnet_b3
0	0	efficientnet_b3			1	1	efficientnet_b3
0	1	efficientnet_b3			1	1	efficientnet_b3
1	1	efficientnet_b3			1	1	efficientnet_b3
1	0	efficientnet_b3			1	1	efficientnet_b3
0	1	efficientnet_b3			1	1	efficientnet_b3
1	1	efficientnet_b3			1	1	efficientnet_b3
0	0	efficientnet_b3			1	0	efficientnet_b3
0	1	efficientnet_b3			1	1	efficientnet_b3
0	0	efficientnet_b3			1	1	efficientnet_b3
1	1	efficientnet_b3			1	1	efficientnet_b3
0	0	efficientnet_b3			1	0	efficientnet_b3
1	1	efficientnet_b3			0	0	efficientnet_b3
0	1	efficientnet_b3			0	0	efficientnet_b3
1	0	efficientnet_b3			0	0	efficientnet_b3
0	1	efficientnet_b3			0	0	efficientnet_b3
0	0	efficientnet_b3			0	0	efficientnet_b3
0	0	efficientnet_b3			0	0	efficientnet_b3
0	0	efficientnet_b3			0	0	efficientnet_b3
1	1	efficientnet_b3			0	1	efficientnet_b3
0	0	efficientnet_b3			0	0	efficientnet_b3
1	1	efficientnet_b3			0	0	efficientnet_b3
0	0	efficientnet_b3			0	0	efficientnet_b3
0	0	efficientnet_b3			0	0	efficientnet_b3
0	0	efficientnet_b3			0	0	efficientnet_b3
0	0	efficientnet_b3			0	0	efficientnet_b3
0	0	efficientnet_b3			0	0	efficientnet_b3
1	1	efficientnet_b3			0	0	efficientnet_b3
1	1	efficientnet_b3			0	0	efficientnet_b3
0	0	efficientnet_b3			0	0	efficientnet_b3
0	0	efficientnet_b3			0	0	efficientnet_b3
0	0	efficientnet_b3			0	1	efficientnet_b3
0	0	efficientnet_b3			0	0	efficientnet_b3
0	0	efficientnet_b3			0	0	efficientnet_b3
0	1	efficientnet_b3			0	1	efficientnet_b3
1	1	efficientnet_b3			0	1	efficientnet_b3
0	0	efficientnet_b3			0	1	efficientnet_b3
0	0	efficientnet_b3			0	0	efficientnet_b3
1	1	efficientnet_b3			0	0	efficientnet_b3
0	0	efficientnet_b3			0	1	efficientnet_b3
1	0	efficientnet_b3			0	0	efficientnet_b3
1	1	efficientnet_b3			0	0	efficientnet_b3
1	1	efficientnet_b3			0	0	efficientnet_b3
1	1	efficientnet_b3			0	0	efficientnet_b3
0	0	efficientnet_b3			0	0	efficientnet_b3
1	1	efficientnet_b3			0	0	efficientnet_b3
1	1	efficientnet_b3			0	0	efficientnet_b3
1	1	efficientnet_b3			0	0	efficientnet_b3
0	1	efficientnet_b3			0	0	efficientnet_b3
0	1	efficientnet_b3			0	0	efficientnet_b3
0	0	efficientnet_b3			0	0	efficientnet_b3
1	1	efficientnet_b3			0	0	efficientnet_b3
0	0	efficientnet_b3			0	1	efficientnet_b3
1	1	efficientnet_b3			0	0	efficientnet_b3
1	1	efficientnet_b3			0	0	efficientnet_b3
1	1	efficientnet_b3			0	1	efficientnet_b3
1	1	efficientnet_b3			0	0	efficientnet_b3
1	1	efficientnet_b3			0	1	efficientnet_b3
1	1	efficientnet_b3			0	0	efficientnet_b3
0	0	efficientnet_b3			0	0	efficientnet_b3
1	1	efficientnet_b3			0	1	efficientnet_b3
0	0	efficientnet_b3			0	0	efficientnet_b3
0	0	efficientnet_b3			0	1	efficientnet_b3
1	1	efficientnet_b3			0	1	efficientnet_b3
0	0	efficientnet_b3			0	1	efficientnet_b3
0	1	efficientnet_b3			0	1	efficientnet_b3
1	1	efficientnet_b3			0	1	efficientnet_b3
1	1	efficientnet_b3			0	1	efficientnet_b3
0	0	efficientnet_b3			1	0	efficientnet_b3
0	0	efficientnet_b3			0	0	efficientnet_b3
1	1	efficientnet_b3			0	1	efficientnet_b3
0	0	efficientnet_b3			0	0	efficientnet_b3
0	0	efficientnet_b3			0	0	efficientnet_b3
1	1	efficientnet_b3			0	0	efficientnet_b3
0	0	efficientnet_b3			0	0	efficientnet_b3
0	0	efficientnet_b3			0	1	efficientnet_b3
0	1	efficientnet_b3			0	1	efficientnet_b3
1	1	efficientnet_b3			0	0	efficientnet_b3
0	0	efficientnet_b3			0	1	efficientnet_b3
0	1	efficientnet_b3			0	0	efficientnet_b3
0	0	efficientnet_b3			0	1	efficientnet_b3
1	0	efficientnet_b3			0	0	efficientnet_b3
0	0	efficientnet_b3			1	1	efficientnet_b3
0	1	efficientnet_b3			1	0	efficientnet_b3
0	0	efficientnet_b3			1	0	efficientnet_b3
1	0	efficientnet_b3			1	1	efficientnet_b3
0	0	efficientnet_b3			1	1	efficientnet_b3
1	1	efficientnet_b3			1	1	efficientnet_b3
1	0	efficientnet_b3			1	0	efficientnet_b3
0	0	efficientnet_b3			1	1	efficientnet_b3
1	1	efficientnet_b3			1	1	efficientnet_b3
1	1	efficientnet_b3			1	1	efficientnet_b3
0	0	efficientnet_b3			1	1	efficientnet_b3
1	1	efficientnet_b3			0	0	efficientnet_b3
1	1	efficientnet_b3			0	0	efficientnet_b3
1	1	efficientnet_b3			0	0	efficientnet_b3
1	0	efficientnet_b3			0	0	efficientnet_b3
1	0	efficientnet_b3			0	0	efficientnet_b3
0	0	efficientnet_b3			0	0	efficientnet_b3
1	1	efficientnet_b3			0	0	efficientnet_b3
0	0	efficientnet_b3			0	0	efficientnet_b3
0	0	efficientnet_b3			0	0	efficientnet_b3
0	0	efficientnet_b3			0	0	efficientnet_b3
0	0	efficientnet_b3			0	1	efficientnet_b3
1	1	efficientnet_b3			0	0	efficientnet_b3
0	1	efficientnet_b3			0	0	efficientnet_b3
1	0	efficientnet_b3			0	1	efficientnet_b3
0	0	efficientnet_b3			0	0	efficientnet_b3
1	1	efficientnet_b3			0	0	efficientnet_b3
0	1	efficientnet_b3			0	0	efficientnet_b3
0	0	efficientnet_b3			0	1	efficientnet_b3
1	1	efficientnet_b3			0	0	efficientnet_b3
1	1	efficientnet_b3			1	1	efficientnet_b3
0	0	efficientnet_b3			1	1	efficientnet_b3
1	1	efficientnet_b3			1	0	efficientnet_b3
1	1	efficientnet_b3			1	1	efficientnet_b3
0	0	efficientnet_b3			1	1	efficientnet_b3
1	1	efficientnet_b3			1	1	efficientnet_b3
1	1	efficientnet_b3			1	1	efficientnet_b3
0	0	efficientnet_b3			1	1	efficientnet_b3
1	1	efficientnet_b3			1	0	efficientnet_b3
1	1	efficientnet_b3			1	0	efficientnet_b3
0	0	efficientnet_b3			1	0	efficientnet_b3
0	1	efficientnet_b3			1	1	efficientnet_b3
0	0	efficientnet_b3			1	1	efficientnet_b3
0	0	efficientnet_b3			1	1	efficientnet_b3
0	0	efficientnet_b3			1	1	efficientnet_b3
1	1	efficientnet_b3			1	1	efficientnet_b3
1	1	efficientnet_b3			1	1	efficientnet_b3
1	1	efficientnet_b3			0	0	efficientnet_b3
1	0	efficientnet_b3			0	0	efficientnet_b3
1	1	efficientnet_b3			0	0	efficientnet_b3
1	1	efficientnet_b3			0	0	efficientnet_b3
1	0	efficientnet_b3			0	0	efficientnet_b3
0	1	efficientnet_b3			0	1	efficientnet_b3
1	1	efficientnet_b3			0	1	efficientnet_b3
1	1	efficientnet_b3			0	1	efficientnet_b3
1	0	efficientnet_b3			0	0	efficientnet_b3
1	0	efficientnet_b3			0	0	efficientnet_b3
0	0	efficientnet_b3			0	0	efficientnet_b3
0	0	efficientnet_b3			0	0	efficientnet_b3
0	0	resnet18			1	0	resnet18
0	0	resnet18			1	1	resnet18
0	0	resnet18			1	1	resnet18
0	0	resnet18			1	1	resnet18
0	0	resnet18			1	0	resnet18
1	1	resnet18			1	1	resnet18
1	1	resnet18			1	1	resnet18
0	0	resnet18			1	1	resnet18
0	0	resnet18			1	0	resnet18
1	1	resnet18			1	1	resnet18
1	1	resnet18			1	0	resnet18
1	1	resnet18			1	1	resnet18
0	1	resnet18			1	1	resnet18
1	1	resnet18			1	1	resnet18
0	0	resnet18			1	1	resnet18
1	1	resnet18			1	1	resnet18
1	1	resnet18			1	1	resnet18
1	1	resnet18			1	1	resnet18
0	1	resnet18			1	1	resnet18
1	1	resnet18			1	0	resnet18
1	0	resnet18			1	0	resnet18
0	0	resnet18			1	1	resnet18
0	0	resnet18			1	1	resnet18
1	1	resnet18			1	1	resnet18
1	1	resnet18			1	1	resnet18
0	1	resnet18			1	1	resnet18
1	1	resnet18			1	0	resnet18
1	1	resnet18			1	0	resnet18
0	0	resnet18			1	0	resnet18
1	0	resnet18			1	1	resnet18
1	0	resnet18			1	1	resnet18
0	0	resnet18			1	0	resnet18
0	0	resnet18			1	1	resnet18
0	0	resnet18			1	1	resnet18
0	1	resnet18			1	1	resnet18
0	0	resnet18			1	1	resnet18
1	1	resnet18			1	1	resnet18
1	1	resnet18			1	1	resnet18
1	1	resnet18			1	1	resnet18
0	0	resnet18			1	1	resnet18
1	1	resnet18			1	1	resnet18
0	0	resnet18			1	0	resnet18
0	1	resnet18			1	0	resnet18
1	1	resnet18			1	1	resnet18
1	1	resnet18			1	1	resnet18
1	0	resnet18			1	1	resnet18
1	0	resnet18			1	1	resnet18
0	0	resnet18			1	1	resnet18
1	0	resnet18			1	1	resnet18
0	0	resnet18			1	1	resnet18
1	0	resnet18			1	1	resnet18
0	0	resnet18			1	1	resnet18
1	0	resnet18			1	1	resnet18
1	1	resnet18			1	0	resnet18
0	0	resnet18			1	1	resnet18
1	1	resnet18			1	1	resnet18
1	1	resnet18			1	1	resnet18
1	1	resnet18			1	1	resnet18
1	0	resnet18			1	0	resnet18
0	0	resnet18			1	0	resnet18
0	0	resnet18			1	1	resnet18
0	1	resnet18			1	1	resnet18
1	1	resnet18			1	1	resnet18
1	0	resnet18			1	1	resnet18
0	1	resnet18			1	1	resnet18
1	1	resnet18			1	1	resnet18
0	0	resnet18			1	0	resnet18
0	0	resnet18			1	1	resnet18
0	0	resnet18			1	0	resnet18
1	1	resnet18			1	1	resnet18
0	0	resnet18			1	0	resnet18
1	1	resnet18			0	0	resnet18
0	0	resnet18			0	0	resnet18
1	0	resnet18			0	0	resnet18
0	1	resnet18			0	0	resnet18
0	0	resnet18			0	0	resnet18
0	0	resnet18			0	0	resnet18
0	0	resnet18			0	0	resnet18
1	1	resnet18			0	0	resnet18
0	0	resnet18			0	0	resnet18
1	1	resnet18			0	1	resnet18
0	0	resnet18			0	1	resnet18
0	0	resnet18			0	0	resnet18
0	0	resnet18			0	0	resnet18
0	0	resnet18			0	0	resnet18
0	0	resnet18			0	0	resnet18
1	1	resnet18			0	0	resnet18
1	1	resnet18			0	1	resnet18
0	0	resnet18			0	0	resnet18
0	0	resnet18			0	0	resnet18
0	0	resnet18			0	0	resnet18
0	0	resnet18			0	0	resnet18
0	0	resnet18			0	0	resnet18
0	0	resnet18			0	1	resnet18
1	1	resnet18			0	0	resnet18
0	0	resnet18			0	1	resnet18
0	1	resnet18			0	0	resnet18
1	0	resnet18			0	0	resnet18
0	0	resnet18			0	0	resnet18
1	0	resnet18			0	0	resnet18
1	1	resnet18			0	0	resnet18
1	1	resnet18			0	0	resnet18
1	0	resnet18			0	0	resnet18
0	0	resnet18			0	1	resnet18
1	1	resnet18			0	0	resnet18
1	0	resnet18			0	0	resnet18
1	1	resnet18			0	0	resnet18
0	1	resnet18			0	0	resnet18
0	0	resnet18			0	0	resnet18
0	0	resnet18			0	0	resnet18
1	0	resnet18			0	0	resnet18
0	0	resnet18			0	1	resnet18
1	1	resnet18			0	0	resnet18
1	1	resnet18			0	0	resnet18
1	1	resnet18			0	0	resnet18
1	1	resnet18			0	0	resnet18
1	1	resnet18			0	1	resnet18
1	1	resnet18			0	1	resnet18
0	0	resnet18			0	0	resnet18
1	0	resnet18			0	0	resnet18
0	0	resnet18			0	0	resnet18
0	0	resnet18			0	1	resnet18
1	1	resnet18			0	1	resnet18
0	0	resnet18			0	0	resnet18
0	1	resnet18			0	0	resnet18
1	0	resnet18			0	0	resnet18
1	1	resnet18			0	1	resnet18
0	1	resnet18			1	1	resnet18
0	0	resnet18			0	0	resnet18
1	1	resnet18			0	0	resnet18
0	0	resnet18			0	0	resnet18
0	0	resnet18			0	0	resnet18
1	0	resnet18			0	0	resnet18
0	0	resnet18			0	0	resnet18
0	0	resnet18			0	0	resnet18
0	1	resnet18			0	1	resnet18
1	1	resnet18			0	1	resnet18
0	0	resnet18			0	1	resnet18
0	0	resnet18			0	1	resnet18
0	0	resnet18			0	0	resnet18
1	0	resnet18			0	1	resnet18
0	0	resnet18			1	1	resnet18
0	1	resnet18			1	1	resnet18
0	0	resnet18			1	1	resnet18
1	0	resnet18			1	1	resnet18
0	0	resnet18			1	1	resnet18
1	1	resnet18			1	1	resnet18
1	1	resnet18			1	0	resnet18
0	0	resnet18			1	1	resnet18
1	1	resnet18			1	1	resnet18
1	1	resnet18			1	1	resnet18
0	0	resnet18			1	1	resnet18
1	1	resnet18			0	0	resnet18
1	1	resnet18			0	1	resnet18
1	0	resnet18			0	0	resnet18
1	0	resnet18			0	0	resnet18
1	0	resnet18			0	0	resnet18
0	0	resnet18			0	0	resnet18
1	1	resnet18			0	0	resnet18
0	1	resnet18			0	0	resnet18
0	1	resnet18			0	0	resnet18
0	0	resnet18			0	0	resnet18
0	0	resnet18			0	0	resnet18
1	1	resnet18			0	0	resnet18
0	1	resnet18			0	0	resnet18
1	0	resnet18			0	0	resnet18
0	0	resnet18			0	1	resnet18
1	1	resnet18			0	0	resnet18
0	1	resnet18			0	0	resnet18
0	0	resnet18			0	0	resnet18
1	1	resnet18			0	0	resnet18
1	1	resnet18			1	1	resnet18
0	0	resnet18			1	1	resnet18
1	1	resnet18			1	0	resnet18
1	1	resnet18			1	1	resnet18
0	0	resnet18			1	1	resnet18
1	1	resnet18			1	0	resnet18
1	1	resnet18			1	1	resnet18
0	0	resnet18			1	1	resnet18
1	1	resnet18			1	1	resnet18
1	1	resnet18			1	0	resnet18
0	0	resnet18			1	1	resnet18
0	1	resnet18			1	1	resnet18
0	0	resnet18			1	1	resnet18
0	0	resnet18			1	1	resnet18
0	0	resnet18			1	1	resnet18
1	1	resnet18			1	1	resnet18
1	1	resnet18			1	0	resnet18
1	1	resnet18			0	0	resnet18
1	1	resnet18			0	0	resnet18
1	1	resnet18			0	0	resnet18
1	1	resnet18			0	0	resnet18
1	1	resnet18			0	0	resnet18
0	0	resnet18			0	1	resnet18
1	1	resnet18			0	0	resnet18
1	1	resnet18			0	0	resnet18
1	1	resnet18			0	0	resnet18
1	0	resnet18			0	0	resnet18
0	0	resnet18			0	0	resnet18
0	0	resnet18			0	0	resnet18
0	0	resnet34			1	1	resnet34
0	0	resnet34			1	1	resnet34
0	0	resnet34			1	1	resnet34
0	0	resnet34			1	1	resnet34
0	1	resnet34			1	0	resnet34
1	0	resnet34			1	1	resnet34
1	1	resnet34			1	1	resnet34
0	0	resnet34			1	1	resnet34
0	1	resnet34			1	1	resnet34
1	1	resnet34			1	1	resnet34
1	1	resnet34			1	0	resnet34
1	1	resnet34			1	1	resnet34
0	1	resnet34			1	1	resnet34
1	1	resnet34			1	1	resnet34
0	0	resnet34			1	1	resnet34
1	1	resnet34			1	1	resnet34
1	0	resnet34			1	1	resnet34
1	1	resnet34			1	1	resnet34
0	0	resnet34			1	1	resnet34
1	1	resnet34			1	0	resnet34
1	0	resnet34			1	0	resnet34
0	0	resnet34			1	1	resnet34
0	0	resnet34			1	1	resnet34
1	1	resnet34			1	1	resnet34
1	0	resnet34			1	1	resnet34
0	1	resnet34			1	1	resnet34
1	0	resnet34			1	0	resnet34
1	1	resnet34			1	0	resnet34
0	0	resnet34			1	0	resnet34
1	0	resnet34			1	1	resnet34
1	0	resnet34			1	1	resnet34
0	0	resnet34			1	0	resnet34
0	0	resnet34			1	0	resnet34
0	1	resnet34			1	1	resnet34
0	0	resnet34			1	0	resnet34
0	0	resnet34			1	0	resnet34
1	1	resnet34			1	1	resnet34
1	1	resnet34			1	1	resnet34
1	1	resnet34			1	1	resnet34
0	0	resnet34			1	1	resnet34
1	1	resnet34			1	1	resnet34
0	0	resnet34			1	0	resnet34
0	1	resnet34			1	0	resnet34
1	1	resnet34			1	1	resnet34
1	1	resnet34			1	1	resnet34
1	0	resnet34			1	1	resnet34
1	0	resnet34			1	0	resnet34
0	0	resnet34			1	0	resnet34
1	0	resnet34			1	1	resnet34
0	1	resnet34			1	1	resnet34
1	0	resnet34			1	0	resnet34
0	0	resnet34			1	1	resnet34
1	0	resnet34			1	1	resnet34
1	1	resnet34			1	1	resnet34
0	0	resnet34			1	1	resnet34
1	1	resnet34			1	1	resnet34
1	1	resnet34			1	0	resnet34
1	1	resnet34			1	1	resnet34
1	0	resnet34			1	1	resnet34
0	0	resnet34			1	1	resnet34
0	0	resnet34			1	1	resnet34
0	0	resnet34			1	1	resnet34
1	1	resnet34			1	1	resnet34
1	0	resnet34			1	1	resnet34
0	0	resnet34			1	1	resnet34
1	1	resnet34			1	0	resnet34
0	1	resnet34			1	1	resnet34
0	0	resnet34			1	1	resnet34
0	0	resnet34			1	0	resnet34
1	1	resnet34			1	0	resnet34
0	0	resnet34			1	0	resnet34
1	1	resnet34			0	0	resnet34
0	1	resnet34			0	0	resnet34
1	0	resnet34			0	0	resnet34
0	1	resnet34			0	0	resnet34
0	0	resnet34			0	1	resnet34
0	0	resnet34			0	0	resnet34
0	0	resnet34			0	0	resnet34
1	1	resnet34			0	0	resnet34
0	0	resnet34			0	1	resnet34
1	1	resnet34			0	0	resnet34
0	0	resnet34			0	0	resnet34
0	0	resnet34			0	0	resnet34
0	0	resnet34			0	0	resnet34
0	0	resnet34			0	0	resnet34
0	0	resnet34			0	0	resnet34
1	1	resnet34			0	0	resnet34
1	1	resnet34			0	0	resnet34
0	0	resnet34			0	0	resnet34
0	0	resnet34			0	0	resnet34
0	0	resnet34			0	1	resnet34
0	0	resnet34			0	0	resnet34
0	0	resnet34			0	0	resnet34
0	0	resnet34			0	1	resnet34
1	1	resnet34			0	0	resnet34
0	0	resnet34			0	1	resnet34
0	0	resnet34			0	0	resnet34
1	0	resnet34			0	0	resnet34
0	0	resnet34			0	0	resnet34
1	0	resnet34			0	0	resnet34
1	1	resnet34			0	0	resnet34
1	1	resnet34			0	0	resnet34
1	1	resnet34			0	0	resnet34
0	0	resnet34			0	0	resnet34
1	1	resnet34			0	1	resnet34
1	0	resnet34			0	0	resnet34
1	1	resnet34			0	0	resnet34
0	1	resnet34			0	0	resnet34
0	0	resnet34			0	0	resnet34
0	0	resnet34			0	0	resnet34
1	1	resnet34			0	0	resnet34
0	0	resnet34			0	0	resnet34
1	1	resnet34			0	0	resnet34
1	1	resnet34			0	1	resnet34
1	1	resnet34			0	1	resnet34
1	1	resnet34			0	1	resnet34
1	1	resnet34			0	1	resnet34
1	1	resnet34			0	0	resnet34
0	0	resnet34			0	0	resnet34
1	0	resnet34			0	0	resnet34
0	0	resnet34			0	0	resnet34
0	0	resnet34			0	1	resnet34
1	1	resnet34			0	0	resnet34
0	0	resnet34			0	0	resnet34
0	1	resnet34			0	0	resnet34
1	0	resnet34			0	1	resnet34
1	1	resnet34			0	1	resnet34
0	1	resnet34			1	1	resnet34
0	0	resnet34			0	0	resnet34
1	1	resnet34			0	0	resnet34
0	0	resnet34			0	0	resnet34
0	0	resnet34			0	0	resnet34
1	0	resnet34			0	1	resnet34
0	0	resnet34			0	0	resnet34
0	0	resnet34			0	1	resnet34
0	1	resnet34			0	1	resnet34
1	1	resnet34			0	0	resnet34
0	0	resnet34			0	1	resnet34
0	0	resnet34			0	0	resnet34
0	0	resnet34			0	1	resnet34
1	0	resnet34			0	0	resnet34
0	0	resnet34			1	1	resnet34
0	1	resnet34			1	1	resnet34
0	0	resnet34			1	1	resnet34
1	0	resnet34			1	0	resnet34
0	0	resnet34			1	1	resnet34
1	1	resnet34			1	1	resnet34
1	1	resnet34			1	0	resnet34
0	0	resnet34			1	1	resnet34
1	1	resnet34			1	1	resnet34
1	1	resnet34			1	1	resnet34
0	0	resnet34			1	1	resnet34
1	1	resnet34			0	0	resnet34
1	1	resnet34			0	0	resnet34
1	1	resnet34			0	0	resnet34
1	0	resnet34			0	0	resnet34
1	0	resnet34			0	0	resnet34
0	0	resnet34			0	0	resnet34
1	1	resnet34			0	0	resnet34
0	0	resnet34			0	0	resnet34
0	0	resnet34			0	0	resnet34
0	0	resnet34			0	0	resnet34
0	0	resnet34			0	0	resnet34
1	1	resnet34			0	0	resnet34
0	0	resnet34			0	0	resnet34
1	0	resnet34			0	0	resnet34
0	0	resnet34			0	0	resnet34
1	1	resnet34			0	0	resnet34
0	1	resnet34			0	0	resnet34
0	0	resnet34			0	0	resnet34
1	1	resnet34			0	0	resnet34
1	1	resnet34			1	1	resnet34
0	0	resnet34			1	1	resnet34
1	1	resnet34			1	0	resnet34
1	1	resnet34			1	1	resnet34
0	0	resnet34			1	1	resnet34
1	1	resnet34			1	1	resnet34
1	1	resnet34			1	1	resnet34
0	0	resnet34			1	1	resnet34
1	1	resnet34			1	1	resnet34
1	0	resnet34			1	0	resnet34
0	0	resnet34			1	0	resnet34
0	1	resnet34			1	0	resnet34
0	0	resnet34			1	1	resnet34
0	0	resnet34			1	1	resnet34
0	0	resnet34			1	1	resnet34
1	1	resnet34			1	0	resnet34
1	1	resnet34			1	1	resnet34
1	1	resnet34			0	0	resnet34
1	1	resnet34			0	0	resnet34
1	1	resnet34			0	0	resnet34
1	1	resnet34			0	0	resnet34
1	1	resnet34			0	0	resnet34
0	0	resnet34			0	1	resnet34
1	1	resnet34			0	0	resnet34
1	1	resnet34			0	0	resnet34
1	0	resnet34			0	0	resnet34
1	0	resnet34			0	0	resnet34
0	0	resnet34			0	0	resnet34
0	0	resnet34			0	0	resnet34
0	0	resnet50			0	0	resnet50
0	0	resnet50			0	0	resnet50
0	0	resnet50			0	0	resnet50
0	1	resnet50			0	1	resnet50
0	0	resnet50			0	1	resnet50
1	1	resnet50			1	1	resnet50
1	1	resnet50			1	1	resnet50
0	0	resnet50			0	0	resnet50
0	1	resnet50			0	0	resnet50
1	1	resnet50			1	1	resnet50
1	1	resnet50			1	1	resnet50
1	1	resnet50			1	1	resnet50
0	0	resnet50			0	1	resnet50
1	1	resnet50			1	1	resnet50
0	0	resnet50			0	0	resnet50
1	1	resnet50			1	1	resnet50
1	0	resnet50			1	0	resnet50
1	1	resnet50			1	1	resnet50
0	0	resnet50			0	0	resnet50
1	1	resnet50			1	1	resnet50
1	0	resnet50			1	1	resnet50
0	0	resnet50			0	1	resnet50
0	0	resnet50			0	0	resnet50
1	1	resnet50			1	1	resnet50
1	1	resnet50			1	0	resnet50
0	1	resnet50			0	0	resnet50
1	1	resnet50			1	1	resnet50
1	1	resnet50			1	1	resnet50
0	0	resnet50			0	0	resnet50
1	0	resnet50			1	0	resnet50
1	0	resnet50			1	0	resnet50
0	0	resnet50			0	0	resnet50
0	0	resnet50			0	0	resnet50
0	0	resnet50			0	1	resnet50
0	0	resnet50			0	0	resnet50
0	0	resnet50			0	0	resnet50
1	1	resnet50			1	1	resnet50
1	1	resnet50			1	1	resnet50
1	1	resnet50			1	1	resnet50
0	0	resnet50			0	0	resnet50
1	1	resnet50			1	1	resnet50
0	0	resnet50			0	0	resnet50
0	1	resnet50			0	0	resnet50
1	1	resnet50			1	1	resnet50
1	1	resnet50			1	1	resnet50
1	0	resnet50			1	1	resnet50
1	1	resnet50			1	1	resnet50
0	0	resnet50			0	0	resnet50
1	1	resnet50			1	1	resnet50
0	0	resnet50			0	0	resnet50
1	0	resnet50			1	0	resnet50
0	0	resnet50			0	0	resnet50
1	0	resnet50			1	0	resnet50
1	1	resnet50			1	0	resnet50
0	0	resnet50			0	0	resnet50
1	1	resnet50			1	1	resnet50
1	1	resnet50			1	1	resnet50
1	1	resnet50			1	1	resnet50
1	1	resnet50			1	1	resnet50
0	0	resnet50			0	1	resnet50
0	0	resnet50			0	0	resnet50
0	0	resnet50			0	0	resnet50
1	1	resnet50			1	1	resnet50
1	0	resnet50			1	1	resnet50
0	1	resnet50			0	1	resnet50
1	1	resnet50			1	1	resnet50
0	0	resnet50			0	0	resnet50
0	0	resnet50			0	1	resnet50
0	0	resnet50			0	0	resnet50
1	1	resnet50			1	1	resnet50
0	0	resnet50			0	0	resnet50
1	1	resnet50			1	1	resnet50
0	0	resnet50			0	1	resnet50
1	0	resnet50			1	0	resnet50
0	0	resnet50			0	1	resnet50
0	0	resnet50			0	0	resnet50
0	0	resnet50			0	0	resnet50
0	0	resnet50			0	0	resnet50
1	1	resnet50			1	1	resnet50
0	0	resnet50			0	0	resnet50
1	1	resnet50			1	1	resnet50
0	0	resnet50			0	0	resnet50
0	0	resnet50			0	0	resnet50
0	0	resnet50			0	0	resnet50
0	0	resnet50			0	0	resnet50
0	0	resnet50			0	0	resnet50
1	1	resnet50			1	1	resnet50
1	1	resnet50			1	1	resnet50
0	0	resnet50			0	0	resnet50
0	0	resnet50			0	0	resnet50
0	0	resnet50			0	1	resnet50
0	0	resnet50			0	0	resnet50
0	0	resnet50			0	0	resnet50
0	0	resnet50			0	0	resnet50
1	1	resnet50			1	1	resnet50
0	0	resnet50			0	0	resnet50
0	0	resnet50			0	1	resnet50
1	1	resnet50			1	1	resnet50
0	0	resnet50			0	0	resnet50
1	0	resnet50			1	1	resnet50
1	1	resnet50			1	0	resnet50
1	1	resnet50			1	1	resnet50
1	0	resnet50			1	0	resnet50
0	0	resnet50			0	0	resnet50
1	1	resnet50			1	1	resnet50
1	0	resnet50			1	1	resnet50
1	1	resnet50			1	1	resnet50
0	1	resnet50			0	1	resnet50
0	0	resnet50			0	1	resnet50
0	0	resnet50			0	0	resnet50
1	0	resnet50			1	1	resnet50
0	0	resnet50			0	0	resnet50
1	1	resnet50			1	1	resnet50
1	1	resnet50			1	1	resnet50
1	1	resnet50			1	1	resnet50
1	1	resnet50			1	1	resnet50
1	1	resnet50			1	1	resnet50
1	1	resnet50			1	1	resnet50
0	0	resnet50			0	1	resnet50
1	0	resnet50			1	1	resnet50
0	0	resnet50			0	0	resnet50
0	0	resnet50			0	0	resnet50
1	1	resnet50			1	1	resnet50
0	0	resnet50			0	0	resnet50
0	1	resnet50			0	1	resnet50
1	0	resnet50			1	0	resnet50
1	1	resnet50			1	1	resnet50
0	1	resnet50			0	0	resnet50
0	0	resnet50			0	0	resnet50
1	1	resnet50			1	1	resnet50
0	0	resnet50			0	0	resnet50
0	0	resnet50			0	0	resnet50
1	1	resnet50			1	1	resnet50
0	0	resnet50			0	1	resnet50
0	0	resnet50			0	0	resnet50
0	1	resnet50			0	0	resnet50
1	1	resnet50			1	1	resnet50
0	0	resnet50			0	0	resnet50
0	0	resnet50			0	0	resnet50
0	0	resnet50			0	0	resnet50
1	0	resnet50			1	0	resnet50
0	1	resnet50			0	0	resnet50
0	1	resnet50			0	1	resnet50
0	0	resnet50			0	0	resnet50
1	1	resnet50			1	1	resnet50
0	0	resnet50			0	0	resnet50
1	1	resnet50			1	1	resnet50
1	1	resnet50			1	0	resnet50
0	0	resnet50			0	0	resnet50
1	1	resnet50			1	1	resnet50
1	1	resnet50			1	0	resnet50
0	0	resnet50			0	0	resnet50
1	1	resnet50			1	1	resnet50
1	1	resnet50			1	1	resnet50
1	0	resnet50			1	0	resnet50
1	0	resnet50			1	0	resnet50
1	0	resnet50			1	1	resnet50
0	0	resnet50			0	0	resnet50
1	1	resnet50			1	1	resnet50
0	1	resnet50			0	0	resnet50
0	0	resnet50			0	1	resnet50
0	0	resnet50			0	0	resnet50
0	0	resnet50			0	0	resnet50
1	1	resnet50			1	1	resnet50
0	1	resnet50			0	0	resnet50
1	0	resnet50			1	0	resnet50
0	0	resnet50			0	0	resnet50
1	1	resnet50			1	1	resnet50
0	1	resnet50			0	0	resnet50
0	0	resnet50			0	0	resnet50
1	1	resnet50			1	1	resnet50
1	1	resnet50			1	1	resnet50
0	0	resnet50			0	0	resnet50
1	1	resnet50			1	1	resnet50
1	1	resnet50			1	1	resnet50
0	0	resnet50			0	0	resnet50
1	1	resnet50			1	1	resnet50
1	1	resnet50			1	1	resnet50
0	0	resnet50			0	0	resnet50
1	0	resnet50			1	1	resnet50
1	1	resnet50			1	1	resnet50
0	0	resnet50			0	0	resnet50
0	0	resnet50			0	1	resnet50
0	0	resnet50			0	0	resnet50
0	0	resnet50			0	0	resnet50
0	0	resnet50			0	0	resnet50
1	1	resnet50			1	1	resnet50
1	1	resnet50			1	1	resnet50
1	1	resnet50			1	1	resnet50
1	1	resnet50			1	1	resnet50
1	1	resnet50			1	1	resnet50
1	1	resnet50			1	1	resnet50
1	0	resnet50			1	0	resnet50
0	0	resnet50			0	0	resnet50
1	1	resnet50			1	1	resnet50
1	1	resnet50			1	1	resnet50
1	0	resnet50			1	0	resnet50
1	0	resnet50			1	0	resnet50
0	0	resnet50			0	0	resnet50
0	0	resnet50			0	0	resnet50
0	0	resnet101			1	0	resnet101
0	0	resnet101			1	1	resnet101
0	1	resnet101			1	1	resnet101
0	1	resnet101			1	1	resnet101
0	1	resnet101			1	1	resnet101
1	1	resnet101			1	1	resnet101
1	0	resnet101			1	1	resnet101
0	0	resnet101			1	1	resnet101
0	0	resnet101			1	1	resnet101
1	1	resnet101			1	1	resnet101
1	1	resnet101			1	0	resnet101
1	0	resnet101			1	1	resnet101
0	0	resnet101			1	1	resnet101
1	1	resnet101			1	0	resnet101
0	0	resnet101			1	1	resnet101
1	1	resnet101			1	1	resnet101
1	0	resnet101			1	1	resnet101
1	1	resnet101			1	1	resnet101
0	0	resnet101			1	1	resnet101
1	1	resnet101			1	0	resnet101
1	0	resnet101			1	0	resnet101
0	0	resnet101			1	1	resnet101
0	0	resnet101			1	1	resnet101
1	1	resnet101			1	1	resnet101
1	0	resnet101			1	1	resnet101
0	0	resnet101			1	1	resnet101
1	1	resnet101			1	0	resnet101
1	1	resnet101			1	0	resnet101
0	0	resnet101			1	0	resnet101
1	0	resnet101			1	1	resnet101
1	0	resnet101			1	1	resnet101
0	0	resnet101			1	0	resnet101
0	0	resnet101			1	1	resnet101
0	1	resnet101			1	1	resnet101
0	0	resnet101			1	1	resnet101
0	0	resnet101			1	1	resnet101
1	0	resnet101			1	1	resnet101
1	1	resnet101			1	1	resnet101
1	1	resnet101			1	1	resnet101
0	0	resnet101			1	1	resnet101
1	1	resnet101			1	1	resnet101
0	0	resnet101			1	1	resnet101
0	0	resnet101			1	1	resnet101
1	1	resnet101			1	1	resnet101
1	1	resnet101			1	1	resnet101
1	1	resnet101			1	1	resnet101
1	0	resnet101			1	1	resnet101
0	0	resnet101			1	0	resnet101
1	1	resnet101			1	1	resnet101
0	0	resnet101			1	1	resnet101
1	1	resnet101			1	0	resnet101
0	0	resnet101			1	1	resnet101
1	0	resnet101			1	1	resnet101
1	1	resnet101			1	1	resnet101
0	0	resnet101			1	1	resnet101
1	1	resnet101			1	1	resnet101
1	1	resnet101			1	1	resnet101
1	0	resnet101			1	1	resnet101
1	1	resnet101			1	1	resnet101
0	1	resnet101			1	1	resnet101
0	0	resnet101			1	1	resnet101
0	0	resnet101			1	1	resnet101
1	1	resnet101			1	1	resnet101
1	0	resnet101			1	1	resnet101
0	1	resnet101			1	1	resnet101
1	1	resnet101			1	1	resnet101
0	0	resnet101			1	1	resnet101
0	0	resnet101			1	1	resnet101
0	0	resnet101			1	0	resnet101
1	1	resnet101			1	1	resnet101
0	0	resnet101			1	0	resnet101
1	1	resnet101			0	1	resnet101
0	1	resnet101			0	0	resnet101
1	1	resnet101			0	0	resnet101
0	0	resnet101			0	0	resnet101
0	0	resnet101			0	1	resnet101
0	0	resnet101			0	0	resnet101
0	0	resnet101			0	1	resnet101
1	1	resnet101			0	1	resnet101
0	0	resnet101			0	0	resnet101
1	1	resnet101			0	0	resnet101
0	0	resnet101			0	0	resnet101
0	0	resnet101			0	0	resnet101
0	0	resnet101			0	0	resnet101
0	0	resnet101			0	0	resnet101
0	1	resnet101			0	1	resnet101
1	1	resnet101			0	0	resnet101
1	0	resnet101			0	0	resnet101
0	0	resnet101			0	0	resnet101
0	0	resnet101			0	0	resnet101
0	0	resnet101			0	1	resnet101
0	0	resnet101			0	0	resnet101
0	0	resnet101			0	0	resnet101
0	0	resnet101			0	1	resnet101
1	1	resnet101			0	0	resnet101
0	0	resnet101			0	1	resnet101
0	0	resnet101			0	0	resnet101
1	1	resnet101			0	0	resnet101
0	0	resnet101			0	1	resnet101
1	0	resnet101			0	0	resnet101
1	0	resnet101			0	0	resnet101
1	1	resnet101			0	0	resnet101
1	1	resnet101			0	0	resnet101
0	0	resnet101			0	0	resnet101
1	1	resnet101			0	0	resnet101
1	1	resnet101			0	1	resnet101
1	1	resnet101			0	0	resnet101
0	0	resnet101			0	0	resnet101
0	0	resnet101			0	0	resnet101
0	0	resnet101			0	0	resnet101
1	1	resnet101			0	0	resnet101
0	0	resnet101			0	0	resnet101
1	1	resnet101			0	0	resnet101
1	1	resnet101			0	0	resnet101
1	1	resnet101			0	1	resnet101
1	1	resnet101			0	0	resnet101
1	1	resnet101			0	1	resnet101
1	0	resnet101			0	0	resnet101
0	0	resnet101			0	0	resnet101
1	1	resnet101			0	0	resnet101
0	0	resnet101			0	0	resnet101
0	0	resnet101			0	0	resnet101
1	1	resnet101			0	0	resnet101
0	0	resnet101			0	0	resnet101
0	0	resnet101			0	0	resnet101
1	0	resnet101			0	0	resnet101
1	1	resnet101			0	1	resnet101
0	1	resnet101			1	1	resnet101
0	0	resnet101			0	0	resnet101
1	1	resnet101			0	0	resnet101
0	0	resnet101			0	0	resnet101
0	1	resnet101			0	0	resnet101
1	0	resnet101			0	1	resnet101
0	0	resnet101			0	0	resnet101
0	0	resnet101			0	1	resnet101
0	0	resnet101			0	1	resnet101
1	1	resnet101			0	0	resnet101
0	0	resnet101			0	1	resnet101
0	0	resnet101			0	0	resnet101
0	0	resnet101			0	1	resnet101
1	0	resnet101			0	0	resnet101
0	0	resnet101			1	1	resnet101
0	1	resnet101			1	1	resnet101
0	0	resnet101			1	1	resnet101
1	1	resnet101			1	1	resnet101
0	0	resnet101			1	1	resnet101
1	1	resnet101			1	1	resnet101
1	1	resnet101			1	0	resnet101
0	0	resnet101			1	1	resnet101
1	1	resnet101			1	1	resnet101
1	1	resnet101			1	1	resnet101
0	0	resnet101			1	0	resnet101
1	1	resnet101			0	0	resnet101
1	1	resnet101			0	1	resnet101
1	0	resnet101			0	1	resnet101
1	0	resnet101			0	0	resnet101
1	1	resnet101			0	0	resnet101
0	0	resnet101			0	0	resnet101
1	1	resnet101			0	0	resnet101
0	0	resnet101			0	0	resnet101
0	0	resnet101			0	0	resnet101
0	0	resnet101			0	0	resnet101
0	0	resnet101			0	0	resnet101
1	1	resnet101			0	0	resnet101
0	0	resnet101			0	0	resnet101
1	0	resnet101			0	0	resnet101
0	0	resnet101			0	1	resnet101
1	1	resnet101			0	1	resnet101
0	1	resnet101			0	0	resnet101
0	0	resnet101			0	0	resnet101
1	1	resnet101			0	0	resnet101
1	1	resnet101			1	1	resnet101
0	0	resnet101			1	1	resnet101
1	1	resnet101			1	0	resnet101
1	1	resnet101			1	1	resnet101
0	0	resnet101			1	1	resnet101
1	1	resnet101			1	1	resnet101
1	1	resnet101			1	1	resnet101
0	0	resnet101			1	1	resnet101
1	1	resnet101			1	1	resnet101
1	1	resnet101			1	0	resnet101
0	0	resnet101			1	1	resnet101
0	1	resnet101			1	1	resnet101
0	1	resnet101			1	1	resnet101
0	0	resnet101			1	1	resnet101
0	0	resnet101			1	1	resnet101
1	1	resnet101			1	1	resnet101
1	1	resnet101			1	1	resnet101
1	1	resnet101			0	0	resnet101
1	1	resnet101			0	0	resnet101
1	1	resnet101			0	0	resnet101
1	1	resnet101			0	0	resnet101
1	1	resnet101			0	0	resnet101
0	0	resnet101			0	1	resnet101
1	1	resnet101			0	0	resnet101
1	1	resnet101			0	0	resnet101
1	0	resnet101			0	0	resnet101
1	0	resnet101			0	0	resnet101
0	0	resnet101			0	0	resnet101
0	1	resnet101			0	0	resnet101
