# Supplementary material for: Dermatologist-like explainable AI enhances trust and confidence in diagnosing melanoma
Source: Nat Commun. 2024 Jan 15;15:524. doi: 10.1038/s41467-023-43095-4 (PMC10789736; doi:10.1038/s41467-023-43095-4)
Supplement: Supplementary file 6 — Source Data [file 41467_2023_43095_MOESM6_ESM.zip › Source Data/Fig3b.xlsx]

## Sheet: Fig3b
Fidelity	Threshold	Classifier
0.571687	5	baseline
0.974608	5	baseline
0.928587	5	baseline
0.967013	5	baseline
0.903756	5	baseline
0.970244	5	baseline
0.967707	5	baseline
0.96331	5	baseline
0.965918	5	baseline
0.982747	5	baseline
0.976208	5	baseline
0.965883	5	baseline
0.957123	5	baseline
0.768227	5	baseline
0.973128	5	baseline
0.912364	5	baseline
0.973245	5	baseline
0.909339	5	baseline
0.942844	5	baseline
0.0146327	5	baseline
0.0128928	5	baseline
0.967211	5	baseline
0.948481	5	baseline
0.0171753	5	baseline
0.936509	5	baseline
0.00614353	5	baseline
0.534319	5	baseline
0.0284047	5	baseline
0.01136	5	baseline
0.87511	5	baseline
0.962363	5	baseline
0.0430735	5	baseline
0.040825	5	baseline
0.772544	5	baseline
0.984969	5	baseline
0.988931	5	baseline
0.990881	5	baseline
0.908316	5	baseline
0.648401	5	baseline
0.021482	5	baseline
0.930172	5	baseline
0.035636	5	baseline
0.902485	5	baseline
0.0250225	5	baseline
0.5876	5	baseline
0.963844	5	baseline
0.384727	5	baseline
0.650975	5	baseline
0.952981	5	baseline
0.0596341	5	baseline
0.179381	5	baseline
0.964391	5	baseline
0.894512	5	baseline
0.964494	5	baseline
0.966032	5	baseline
0.993874	5	baseline
0.977791	5	baseline
0.952216	5	baseline
0.834344	5	baseline
0.967599	5	baseline
0.808465	5	baseline
0.91368	5	baseline
0.503004	5	baseline
0.876933	5	baseline
0.986307	5	baseline
0.733414	5	baseline
0.0317336	5	baseline
0.851477	5	baseline
0.0345085	5	baseline
0.915305	5	baseline
0.0166504	5	baseline
0.00634591	5	baseline
0.0680663	5	baseline
0.0144024	5	baseline
0.0460459	5	baseline
0.043495	5	baseline
0.0239454	5	baseline
0.0296107	5	baseline
0.0540884	5	baseline
0.336417	5	baseline
0.0177486	5	baseline
0.0541579	5	baseline
0.0176697	5	baseline
0.0427403	5	baseline
0.0308015	5	baseline
0.516508	5	baseline
0.0392661	5	baseline
0.7505	5	baseline
0.0379987	5	baseline
0.0377542	5	baseline
0.0320653	5	baseline
0.151464	5	baseline
0.181746	5	baseline
0.706826	5	baseline
0.276951	5	baseline
0.0134796	5	baseline
0.0525542	5	baseline
0.0270534	5	baseline
0.0127499	5	baseline
0.0421122	5	baseline
0.0183092	5	baseline
0.0166442	5	baseline
0.210651	5	baseline
0.114807	5	baseline
0.00797735	5	baseline
0.0544512	5	baseline
0.10072	5	baseline
0.0387713	5	baseline
0.0333755	5	baseline
0.0512621	5	baseline
0.0258075	5	baseline
0.0668577	5	baseline
0.0154122	5	baseline
0.0563598	5	baseline
0.820275	5	baseline
0.0410437	5	baseline
0.434484	5	baseline
0.0263131	5	baseline
0.0272234	5	baseline
0.0307956	5	baseline
0.0361931	5	baseline
0.968046	5	baseline
0.0205546	5	baseline
0.0199951	5	baseline
0.222275	5	baseline
0.0153217	5	baseline
0.99187	5	baseline
0.96017	5	baseline
0.0847868	5	baseline
0.0178637	5	baseline
0.00775507	5	baseline
0.0142968	5	baseline
0.0203014	5	baseline
0.0434631	5	baseline
0.56806	5	baseline
0.573429	5	baseline
0.90634	5	baseline
0.0130036	5	baseline
0.472938	5	baseline
0.0800226	5	baseline
0.0380218	5	baseline
0.977141	5	baseline
0.82658	5	baseline
0.0776279	5	baseline
0.902013	5	baseline
0.947553	5	baseline
0.990837	5	baseline
0.0314603	5	baseline
0.173226	5	baseline
0.0794438	5	baseline
0.723933	5	baseline
0.92255	5	baseline
0.0236259	5	baseline
0.205554	5	baseline
0.376923	5	baseline
0.691823	5	baseline
0.0187382	5	baseline
0.0217947	5	baseline
0.0168011	5	baseline
0.016795	5	baseline
0.012015	5	baseline
0.0214236	5	baseline
0.0206405	5	baseline
0.0228098	5	baseline
0.0414206	5	baseline
0.0229475	5	baseline
0.0340884	5	baseline
0.0191713	5	baseline
0.0106243	5	baseline
0.568537	5	baseline
0.0275252	5	baseline
0.171269	5	baseline
0.996917	5	baseline
0.315628	5	baseline
0.97083	5	baseline
0.975311	5	baseline
0.605633	5	baseline
0.948889	5	baseline
0.777213	5	baseline
0.361025	5	baseline
0.0147723	5	baseline
0.968922	5	baseline
0.961953	5	baseline
0.896852	5	baseline
0.993537	5	baseline
0.959994	5	baseline
0.211201	5	baseline
0.978426	5	baseline
0.0261614	5	baseline
0.0485507	5	baseline
0.0790187	5	baseline
0.0296471	5	baseline
0.047128	5	baseline
0.0882095	5	baseline
0.0334882	5	baseline
0.111343	5	baseline
0.0242002	5	baseline
0.0372119	5	baseline
0.0171888	5	baseline
0.030148	5	baseline
0.571745	10	baseline
0.987324	10	baseline
0.950543	10	baseline
0.953763	10	baseline
0.904399	10	baseline
0.972946	10	baseline
0.979054	10	baseline
0.95542	10	baseline
0.950002	10	baseline
0.986784	10	baseline
0.976512	10	baseline
0.973074	10	baseline
0.960164	10	baseline
0.774774	10	baseline
0.976986	10	baseline
0.919953	10	baseline
0.97149	10	baseline
0.922653	10	baseline
0.942564	10	baseline
0.00633225	10	baseline
0.00928408	10	baseline
0.970654	10	baseline
0.94914	10	baseline
0.00582681	10	baseline
0.936977	10	baseline
0.0269804	10	baseline
0.49549	10	baseline
0.0269746	10	baseline
0.00199378	10	baseline
0.398445	10	baseline
0.944951	10	baseline
0.0259957	10	baseline
0.0254816	10	baseline
0.772548	10	baseline
0.992969	10	baseline
0.987613	10	baseline
0.992342	10	baseline
0.910297	10	baseline
0.65012	10	baseline
0.254447	10	baseline
0.948768	10	baseline
0.016169	10	baseline
0.907417	10	baseline
0.0141293	10	baseline
0.577556	10	baseline
0.966865	10	baseline
0.345878	10	baseline
0.637966	10	baseline
0.947106	10	baseline
0.0823946	10	baseline
0.176114	10	baseline
0.972317	10	baseline
0.898071	10	baseline
0.959866	10	baseline
0.969279	10	baseline
0.992569	10	baseline
0.972675	10	baseline
0.921343	10	baseline
0.842749	10	baseline
0.973595	10	baseline
0.802682	10	baseline
0.915373	10	baseline
0.130657	10	baseline
0.843387	10	baseline
0.990335	10	baseline
0.732275	10	baseline
0.019749	10	baseline
0.852347	10	baseline
0.0315473	10	baseline
0.915941	10	baseline
0.014851	10	baseline
0.00314376	10	baseline
0.066441	10	baseline
0.0183789	10	baseline
0.0423633	10	baseline
0.0339816	10	baseline
0.0178552	10	baseline
0.0340217	10	baseline
0.0350774	10	baseline
0.334311	10	baseline
0.00937856	10	baseline
0.0394431	10	baseline
0.0256671	10	baseline
0.039022	10	baseline
0.0204072	10	baseline
0.517508	10	baseline
0.0423644	10	baseline
0.749043	10	baseline
0.0404579	10	baseline
0.0284128	10	baseline
0.0713952	10	baseline
0.0203607	10	baseline
0.166476	10	baseline
0.713651	10	baseline
0.292526	10	baseline
0.0122609	10	baseline
0.0397041	10	baseline
0.0276576	10	baseline
0.00183444	10	baseline
0.0331464	10	baseline
0.013126	10	baseline
0.010572	10	baseline
0.0640201	10	baseline
0.117166	10	baseline
0.00463943	10	baseline
0.0502575	10	baseline
0.102804	10	baseline
0.0279104	10	baseline
0.03403	10	baseline
0.0232829	10	baseline
0.0240859	10	baseline
0.0931241	10	baseline
0.0173939	10	baseline
0.0476149	10	baseline
0.819349	10	baseline
0.0431053	10	baseline
0.466408	10	baseline
0.0261642	10	baseline
0.0280456	10	baseline
0.0382321	10	baseline
0.0253506	10	baseline
0.969971	10	baseline
0.0119408	10	baseline
0.0173023	10	baseline
0.0880855	10	baseline
0.0148136	10	baseline
0.992346	10	baseline
0.960467	10	baseline
0.0997697	10	baseline
0.0148858	10	baseline
0.0132561	10	baseline
0.00702918	10	baseline
0.0166643	10	baseline
0.0356783	10	baseline
0.543288	10	baseline
0.57642	10	baseline
0.907803	10	baseline
0.0120979	10	baseline
0.487813	10	baseline
0.0778298	10	baseline
0.0292222	10	baseline
0.976419	10	baseline
0.833703	10	baseline
0.162874	10	baseline
0.904517	10	baseline
0.944958	10	baseline
0.990147	10	baseline
0.0269001	10	baseline
0.158541	10	baseline
0.0645244	10	baseline
0.731391	10	baseline
0.916858	10	baseline
0.0155681	10	baseline
0.354819	10	baseline
0.247194	10	baseline
0.688875	10	baseline
0.0177304	10	baseline
0.0204474	10	baseline
0.00486081	10	baseline
0.0128268	10	baseline
0.00653864	10	baseline
0.0207861	10	baseline
0.0186404	10	baseline
0.0210251	10	baseline
0.0254962	10	baseline
0.0275452	10	baseline
0.0195387	10	baseline
0.0113747	10	baseline
0.00481564	10	baseline
0.57666	10	baseline
0.0257176	10	baseline
0.125669	10	baseline
0.996126	10	baseline
0.201294	10	baseline
0.975746	10	baseline
0.982227	10	baseline
0.605633	10	baseline
0.972326	10	baseline
0.774459	10	baseline
0.309047	10	baseline
0.0115656	10	baseline
0.968863	10	baseline
0.961142	10	baseline
0.893258	10	baseline
0.995167	10	baseline
0.956401	10	baseline
0.0543647	10	baseline
0.975152	10	baseline
0.0237442	10	baseline
0.0770915	10	baseline
0.0783221	10	baseline
0.0177855	10	baseline
0.0470471	10	baseline
0.00568041	10	baseline
0.0248963	10	baseline
0.540759	10	baseline
0.025694	10	baseline
0.0185601	10	baseline
0.0192787	10	baseline
0.0287512	10	baseline
0.571213	15	baseline
0.994078	15	baseline
0.965891	15	baseline
0.970751	15	baseline
0.904362	15	baseline
0.973491	15	baseline
0.987253	15	baseline
0.94554	15	baseline
0.944503	15	baseline
0.981744	15	baseline
0.979909	15	baseline
0.972512	15	baseline
0.947445	15	baseline
0.752872	15	baseline
0.968809	15	baseline
0.917358	15	baseline
0.978709	15	baseline
0.925654	15	baseline
0.948022	15	baseline
0.00675643	15	baseline
0.0192282	15	baseline
0.965523	15	baseline
0.949604	15	baseline
0.0529451	15	baseline
0.936163	15	baseline
0.0282514	15	baseline
0.536387	15	baseline
0.0150887	15	baseline
0.0517776	15	baseline
0.220875	15	baseline
0.922373	15	baseline
0.0243327	15	baseline
0.00707805	15	baseline
0.772669	15	baseline
0.994564	15	baseline
0.986096	15	baseline
0.992777	15	baseline
0.912559	15	baseline
0.650461	15	baseline
0.274908	15	baseline
0.9488	15	baseline
0.0101704	15	baseline
0.907973	15	baseline
0.00678182	15	baseline
0.569859	15	baseline
0.96112	15	baseline
0.332152	15	baseline
0.662011	15	baseline
0.955902	15	baseline
0.0302726	15	baseline
0.260507	15	baseline
0.981166	15	baseline
0.896428	15	baseline
0.952464	15	baseline
0.966697	15	baseline
0.991907	15	baseline
0.974582	15	baseline
0.925104	15	baseline
0.839368	15	baseline
0.97417	15	baseline
0.803776	15	baseline
0.91455	15	baseline
0.123335	15	baseline
0.863375	15	baseline
0.987416	15	baseline
0.732691	15	baseline
0.018212	15	baseline
0.852139	15	baseline
0.0364297	15	baseline
0.916035	15	baseline
0.012116	15	baseline
0.00420638	15	baseline
0.066	15	baseline
0.0347421	15	baseline
0.0287597	15	baseline
0.00673193	15	baseline
0.00857344	15	baseline
0.0292007	15	baseline
0.0692555	15	baseline
0.348243	15	baseline
0.0172697	15	baseline
0.0346009	15	baseline
0.0273952	15	baseline
0.0356284	15	baseline
0.0195237	15	baseline
0.518091	15	baseline
0.0384408	15	baseline
0.743966	15	baseline
0.0315874	15	baseline
0.0360882	15	baseline
0.0707472	15	baseline
0.131957	15	baseline
0.145073	15	baseline
0.721214	15	baseline
0.229213	15	baseline
0.0141037	15	baseline
0.0479479	15	baseline
0.0284786	15	baseline
0.000439221	15	baseline
0.0270106	15	baseline
0.015759	15	baseline
0.00816085	15	baseline
0.257479	15	baseline
0.118436	15	baseline
0.00584161	15	baseline
0.0541732	15	baseline
0.101565	15	baseline
0.0158212	15	baseline
0.0221426	15	baseline
0.0123985	15	baseline
0.0164169	15	baseline
0.110202	15	baseline
0.0245096	15	baseline
0.0140975	15	baseline
0.821289	15	baseline
0.0410266	15	baseline
0.446822	15	baseline
0.0313328	15	baseline
0.0332416	15	baseline
0.0369601	15	baseline
0.026226	15	baseline
0.96944	15	baseline
0.00549599	15	baseline
0.0267548	15	baseline
0.329399	15	baseline
0.0100464	15	baseline
0.992636	15	baseline
0.956507	15	baseline
0.0994508	15	baseline
0.0134454	15	baseline
0.0230462	15	baseline
0.00445651	15	baseline
0.0142053	15	baseline
0.0715201	15	baseline
0.504038	15	baseline
0.579802	15	baseline
0.907497	15	baseline
0.013007	15	baseline
0.4908	15	baseline
0.0653238	15	baseline
0.0955894	15	baseline
0.984172	15	baseline
0.764141	15	baseline
0.112916	15	baseline
0.914259	15	baseline
0.953451	15	baseline
0.993365	15	baseline
0.0388471	15	baseline
0.121387	15	baseline
0.213272	15	baseline
0.733233	15	baseline
0.920894	15	baseline
0.0194476	15	baseline
0.241968	15	baseline
0.168344	15	baseline
0.685458	15	baseline
0.0308231	15	baseline
0.0199677	15	baseline
0.00419307	15	baseline
0.0126775	15	baseline
0.00530823	15	baseline
0.0210305	15	baseline
0.0161115	15	baseline
0.0231658	15	baseline
0.0212886	15	baseline
0.0276015	15	baseline
0.00667655	15	baseline
0.0112977	15	baseline
0.00120346	15	baseline
0.573328	15	baseline
0.027921	15	baseline
0.159559	15	baseline
0.99707	15	baseline
0.156246	15	baseline
0.973218	15	baseline
0.977562	15	baseline
0.605588	15	baseline
0.981997	15	baseline
0.772807	15	baseline
0.20421	15	baseline
0.015906	15	baseline
0.966076	15	baseline
0.958128	15	baseline
0.89583	15	baseline
0.995169	15	baseline
0.93653	15	baseline
0.240293	15	baseline
0.957105	15	baseline
0.0202724	15	baseline
0.0755523	15	baseline
0.0874785	15	baseline
0.0129319	15	baseline
0.0466766	15	baseline
0.0551321	15	baseline
0.0197045	15	baseline
0.467564	15	baseline
0.0203662	15	baseline
0.0115725	15	baseline
0.0301328	15	baseline
0.0382484	15	baseline
0.571261	20	baseline
0.98739	20	baseline
0.959066	20	baseline
0.960073	20	baseline
0.903771	20	baseline
0.975259	20	baseline
0.96016	20	baseline
0.958915	20	baseline
0.960477	20	baseline
0.985059	20	baseline
0.979752	20	baseline
0.96069	20	baseline
0.942574	20	baseline
0.758316	20	baseline
0.974697	20	baseline
0.9218	20	baseline
0.971007	20	baseline
0.879813	20	baseline
0.950156	20	baseline
0.0136955	20	baseline
0.0541371	20	baseline
0.966975	20	baseline
0.943736	20	baseline
0.122779	20	baseline
0.926315	20	baseline
0.0190321	20	baseline
0.491682	20	baseline
0.0143783	20	baseline
0.169356	20	baseline
0.381831	20	baseline
0.900851	20	baseline
0.0237129	20	baseline
0.00212086	20	baseline
0.772767	20	baseline
0.996349	20	baseline
0.989003	20	baseline
0.993389	20	baseline
0.91597	20	baseline
0.650192	20	baseline
0.368021	20	baseline
0.961508	20	baseline
0.0178534	20	baseline
0.910522	20	baseline
0.0157582	20	baseline
0.566323	20	baseline
0.969373	20	baseline
0.161011	20	baseline
0.654983	20	baseline
0.960188	20	baseline
0.0946469	20	baseline
0.233549	20	baseline
0.981385	20	baseline
0.889472	20	baseline
0.957604	20	baseline
0.962992	20	baseline
0.991086	20	baseline
0.977074	20	baseline
0.863636	20	baseline
0.847762	20	baseline
0.966215	20	baseline
0.784928	20	baseline
0.915261	20	baseline
0.185759	20	baseline
0.790947	20	baseline
0.986111	20	baseline
0.729091	20	baseline
0.0162442	20	baseline
0.851128	20	baseline
0.0344554	20	baseline
0.915923	20	baseline
0.016769	20	baseline
0.000557677	20	baseline
0.0609289	20	baseline
0.0361772	20	baseline
0.0226923	20	baseline
0.00306232	20	baseline
0.00655815	20	baseline
0.0110776	20	baseline
0.0708631	20	baseline
0.326527	20	baseline
0.0546679	20	baseline
0.0242746	20	baseline
0.022475	20	baseline
0.0337292	20	baseline
0.0144648	20	baseline
0.504219	20	baseline
0.0343258	20	baseline
0.757453	20	baseline
0.0240354	20	baseline
0.0431839	20	baseline
0.129659	20	baseline
0.301372	20	baseline
0.128858	20	baseline
0.724252	20	baseline
0.0569335	20	baseline
0.0149839	20	baseline
0.0453235	20	baseline
0.0386398	20	baseline
0.0175631	20	baseline
0.0277524	20	baseline
0.0106372	20	baseline
0.00777278	20	baseline
0.348963	20	baseline
0.105831	20	baseline
0.00474109	20	baseline
0.0541036	20	baseline
0.1003	20	baseline
0.022039	20	baseline
0.0213881	20	baseline
0.00939231	20	baseline
0.0153423	20	baseline
0.112691	20	baseline
0.0213485	20	baseline
0.0114025	20	baseline
0.820247	20	baseline
0.0394173	20	baseline
0.433573	20	baseline
0.0277036	20	baseline
0.0286822	20	baseline
0.0572666	20	baseline
0.0260176	20	baseline
0.972829	20	baseline
0.021521	20	baseline
0.0290845	20	baseline
0.59898	20	baseline
0.0078537	20	baseline
0.992207	20	baseline
0.954635	20	baseline
0.0914103	20	baseline
0.0125839	20	baseline
0.025971	20	baseline
0.00210839	20	baseline
0.0129062	20	baseline
0.0307619	20	baseline
0.518827	20	baseline
0.578376	20	baseline
0.908113	20	baseline
0.0158555	20	baseline
0.484188	20	baseline
0.0901405	20	baseline
0.138938	20	baseline
0.985917	20	baseline
0.811681	20	baseline
0.00627685	20	baseline
0.91565	20	baseline
0.954678	20	baseline
0.995083	20	baseline
0.0387786	20	baseline
0.1715	20	baseline
0.249339	20	baseline
0.729661	20	baseline
0.917773	20	baseline
0.0216086	20	baseline
0.140557	20	baseline
0.418737	20	baseline
0.688461	20	baseline
0.0137372	20	baseline
0.0130571	20	baseline
0.00394451	20	baseline
0.0113012	20	baseline
0.00342229	20	baseline
0.0254723	20	baseline
0.0101935	20	baseline
0.0340077	20	baseline
0.0259767	20	baseline
0.0271842	20	baseline
0.0147393	20	baseline
0.0129875	20	baseline
0.00059289	20	baseline
0.581816	20	baseline
0.0254917	20	baseline
0.355874	20	baseline
0.996929	20	baseline
0.121771	20	baseline
0.971836	20	baseline
0.982014	20	baseline
0.605785	20	baseline
0.986419	20	baseline
0.772107	20	baseline
0.0201603	20	baseline
0.0117683	20	baseline
0.96474	20	baseline
0.957756	20	baseline
0.897841	20	baseline
0.996654	20	baseline
0.941304	20	baseline
0.360805	20	baseline
0.956225	20	baseline
0.0236703	20	baseline
0.0591985	20	baseline
0.0850037	20	baseline
0.00999468	20	baseline
0.0710307	20	baseline
0.110937	20	baseline
0.0103992	20	baseline
0.441611	20	baseline
0.0259487	20	baseline
0.00722742	20	baseline
0.0226533	20	baseline
0.0462214	20	baseline
0.57139	25	baseline
0.979197	25	baseline
0.970556	25	baseline
0.959019	25	baseline
0.904037	25	baseline
0.974178	25	baseline
0.612316	25	baseline
0.953947	25	baseline
0.96362	25	baseline
0.983174	25	baseline
0.979968	25	baseline
0.935041	25	baseline
0.917564	25	baseline
0.737767	25	baseline
0.965474	25	baseline
0.923183	25	baseline
0.968982	25	baseline
0.867806	25	baseline
0.948686	25	baseline
0.00949832	25	baseline
0.164364	25	baseline
0.96569	25	baseline
0.926964	25	baseline
0.0937149	25	baseline
0.870385	25	baseline
0.0142894	25	baseline
0.487572	25	baseline
0.013847	25	baseline
0.141338	25	baseline
0.563711	25	baseline
0.904772	25	baseline
0.0188309	25	baseline
0.0030356	25	baseline
0.772745	25	baseline
0.997739	25	baseline
0.984923	25	baseline
0.993865	25	baseline
0.914706	25	baseline
0.650733	25	baseline
0.296249	25	baseline
0.958661	25	baseline
0.0148136	25	baseline
0.910951	25	baseline
0.0222265	25	baseline
0.523571	25	baseline
0.965522	25	baseline
0.176886	25	baseline
0.676045	25	baseline
0.943632	25	baseline
0.0610387	25	baseline
0.370776	25	baseline
0.975697	25	baseline
0.878907	25	baseline
0.961161	25	baseline
0.951057	25	baseline
0.989697	25	baseline
0.976607	25	baseline
0.829376	25	baseline
0.850732	25	baseline
0.940815	25	baseline
0.79002	25	baseline
0.914493	25	baseline
0.447415	25	baseline
0.839701	25	baseline
0.986935	25	baseline
0.730641	25	baseline
0.0157014	25	baseline
0.851363	25	baseline
0.0403049	25	baseline
0.91584	25	baseline
0.0118563	25	baseline
0.000151616	25	baseline
0.0635571	25	baseline
0.0408939	25	baseline
0.0271551	25	baseline
0.015978	25	baseline
0.00633892	25	baseline
0.0135767	25	baseline
0.0705081	25	baseline
0.306381	25	baseline
0.159807	25	baseline
0.0212938	25	baseline
0.0132959	25	baseline
0.0326694	25	baseline
0.0120137	25	baseline
0.485665	25	baseline
0.0361551	25	baseline
0.75996	25	baseline
0.028047	25	baseline
0.0344963	25	baseline
0.129175	25	baseline
0.131502	25	baseline
0.114768	25	baseline
0.725611	25	baseline
0.218637	25	baseline
0.0197355	25	baseline
0.0363241	25	baseline
0.0309805	25	baseline
0.0664927	25	baseline
0.0270696	25	baseline
0.020371	25	baseline
0.00460825	25	baseline
0.215293	25	baseline
0.110629	25	baseline
0.00845662	25	baseline
0.0523522	25	baseline
0.100033	25	baseline
0.0149822	25	baseline
0.0184099	25	baseline
0.00668272	25	baseline
0.0105338	25	baseline
0.102888	25	baseline
0.0214448	25	baseline
0.102149	25	baseline
0.816186	25	baseline
0.0419492	25	baseline
0.412537	25	baseline
0.0273797	25	baseline
0.0313587	25	baseline
0.0626959	25	baseline
0.0341893	25	baseline
0.974297	25	baseline
0.0424607	25	baseline
0.0190032	25	baseline
0.449552	25	baseline
0.00463906	25	baseline
0.994557	25	baseline
0.956006	25	baseline
0.0638488	25	baseline
0.0125156	25	baseline
0.0247222	25	baseline
0.00126129	25	baseline
0.0145287	25	baseline
0.0512943	25	baseline
0.529534	25	baseline
0.578534	25	baseline
0.908528	25	baseline
0.0180853	25	baseline
0.485414	25	baseline
0.0868019	25	baseline
0.0727305	25	baseline
0.989012	25	baseline
0.816405	25	baseline
0.168752	25	baseline
0.910533	25	baseline
0.955586	25	baseline
0.99524	25	baseline
0.073845	25	baseline
0.182201	25	baseline
0.510352	25	baseline
0.730022	25	baseline
0.919134	25	baseline
0.0339367	25	baseline
0.0754146	25	baseline
0.368188	25	baseline
0.689489	25	baseline
0.0121982	25	baseline
0.00837134	25	baseline
0.00680618	25	baseline
0.0102383	25	baseline
0.00116503	25	baseline
0.0228127	25	baseline
0.0121695	25	baseline
0.0422574	25	baseline
0.00840052	25	baseline
0.0289727	25	baseline
0.00486599	25	baseline
0.0158275	25	baseline
0.000101283	25	baseline
0.58346	25	baseline
0.0210818	25	baseline
0.447409	25	baseline
0.995581	25	baseline
0.13707	25	baseline
0.965148	25	baseline
0.981442	25	baseline
0.60665	25	baseline
0.988529	25	baseline
0.767184	25	baseline
0.0237073	25	baseline
0.0243683	25	baseline
0.974178	25	baseline
0.957349	25	baseline
0.894918	25	baseline
0.996735	25	baseline
0.931394	25	baseline
0.292664	25	baseline
0.976102	25	baseline
0.0287724	25	baseline
0.0703168	25	baseline
0.0792573	25	baseline
0.0063766	25	baseline
0.0642175	25	baseline
0.0237607	25	baseline
0.00589772	25	baseline
0.251619	25	baseline
0.0185648	25	baseline
0.00694718	25	baseline
0.0252171	25	baseline
0.0376383	25	baseline
0.572633	30	baseline
0.974256	30	baseline
0.966835	30	baseline
0.959738	30	baseline
0.904074	30	baseline
0.977425	30	baseline
0.563073	30	baseline
0.952329	30	baseline
0.971324	30	baseline
0.984637	30	baseline
0.979094	30	baseline
0.964959	30	baseline
0.937159	30	baseline
0.761564	30	baseline
0.969771	30	baseline
0.92642	30	baseline
0.958533	30	baseline
0.919821	30	baseline
0.952654	30	baseline
0.00623051	30	baseline
0.0614352	30	baseline
0.955018	30	baseline
0.918858	30	baseline
0.183234	30	baseline
0.809772	30	baseline
0.0166727	30	baseline
0.515799	30	baseline
0.0180422	30	baseline
0.032526	30	baseline
0.743862	30	baseline
0.898757	30	baseline
0.0126306	30	baseline
0.00408421	30	baseline
0.772663	30	baseline
0.997409	30	baseline
0.986363	30	baseline
0.993874	30	baseline
0.916444	30	baseline
0.650409	30	baseline
0.449576	30	baseline
0.9682	30	baseline
0.00612668	30	baseline
0.911451	30	baseline
0.0325073	30	baseline
0.460789	30	baseline
0.966049	30	baseline
0.115117	30	baseline
0.681447	30	baseline
0.929941	30	baseline
0.0652362	30	baseline
0.331751	30	baseline
0.977145	30	baseline
0.890069	30	baseline
0.958749	30	baseline
0.921779	30	baseline
0.986383	30	baseline
0.979245	30	baseline
0.768359	30	baseline
0.853913	30	baseline
0.909913	30	baseline
0.793771	30	baseline
0.913578	30	baseline
0.433804	30	baseline
0.8742	30	baseline
0.985339	30	baseline
0.726483	30	baseline
0.010645	30	baseline
0.851034	30	baseline
0.0299824	30	baseline
0.915765	30	baseline
0.0148576	30	baseline
0.00841398	30	baseline
0.0590117	30	baseline
0.0396888	30	baseline
0.0233793	30	baseline
0.0127837	30	baseline
0.00380493	30	baseline
0.0122309	30	baseline
0.0231499	30	baseline
0.267966	30	baseline
0.192186	30	baseline
0.0161535	30	baseline
0.0195295	30	baseline
0.0204848	30	baseline
0.0181189	30	baseline
0.489238	30	baseline
0.0352884	30	baseline
0.759438	30	baseline
0.0220341	30	baseline
0.0471543	30	baseline
0.148904	30	baseline
0.0933881	30	baseline
0.117309	30	baseline
0.725323	30	baseline
0.24261	30	baseline
0.0263934	30	baseline
0.0334349	30	baseline
0.0299445	30	baseline
0.155509	30	baseline
0.0232503	30	baseline
0.0120736	30	baseline
0.00349632	30	baseline
0.0929229	30	baseline
0.106002	30	baseline
0.0134895	30	baseline
0.0455497	30	baseline
0.0982949	30	baseline
0.0172442	30	baseline
0.0117449	30	baseline
0.00621667	30	baseline
0.0150329	30	baseline
0.0614545	30	baseline
0.0224074	30	baseline
0.0433818	30	baseline
0.815576	30	baseline
0.0395894	30	baseline
0.422073	30	baseline
0.0286995	30	baseline
0.0316181	30	baseline
0.0751344	30	baseline
0.0475286	30	baseline
0.97368	30	baseline
0.103692	30	baseline
0.0242803	30	baseline
0.273617	30	baseline
0.00252234	30	baseline
0.994747	30	baseline
0.959343	30	baseline
0.0805648	30	baseline
0.0175825	30	baseline
0.0213059	30	baseline
0.000617935	30	baseline
0.0175717	30	baseline
0.0540619	30	baseline
0.498488	30	baseline
0.577243	30	baseline
0.90389	30	baseline
0.0171615	30	baseline
0.485793	30	baseline
0.0882894	30	baseline
0.120179	30	baseline
0.990796	30	baseline
0.85188	30	baseline
0.251821	30	baseline
0.919399	30	baseline
0.947952	30	baseline
0.995714	30	baseline
0.120758	30	baseline
0.000380576	30	baseline
0.369366	30	baseline
0.727966	30	baseline
0.915112	30	baseline
0.0268622	30	baseline
0.0978106	30	baseline
0.214754	30	baseline
0.686339	30	baseline
0.0155203	30	baseline
0.0102636	30	baseline
0.0103975	30	baseline
0.015453	30	baseline
0.000552555	30	baseline
0.0270879	30	baseline
0.0195146	30	baseline
0.0422661	30	baseline
0.0124221	30	baseline
0.0269162	30	baseline
0.00277188	30	baseline
0.0147283	30	baseline
3.48119e-05	30	baseline
0.586636	30	baseline
0.0105811	30	baseline
0.67397	30	baseline
0.991196	30	baseline
0.113623	30	baseline
0.973664	30	baseline
0.985802	30	baseline
0.60687	30	baseline
0.989683	30	baseline
0.755311	30	baseline
0.134329	30	baseline
0.025274	30	baseline
0.963785	30	baseline
0.961844	30	baseline
0.897347	30	baseline
0.996981	30	baseline
0.891422	30	baseline
0.265731	30	baseline
0.968711	30	baseline
0.0115813	30	baseline
0.0528878	30	baseline
0.0554305	30	baseline
0.00289771	30	baseline
0.176167	30	baseline
0.00653683	30	baseline
0.00240438	30	baseline
0.456117	30	baseline
0.0205828	30	baseline
0.00831941	30	baseline
0.0389474	30	baseline
0.0338039	30	baseline
0.571789	35	baseline
0.979693	35	baseline
0.97616	35	baseline
0.952805	35	baseline
0.903884	35	baseline
0.976812	35	baseline
0.444212	35	baseline
0.954152	35	baseline
0.974448	35	baseline
0.988793	35	baseline
0.980667	35	baseline
0.939975	35	baseline
0.908994	35	baseline
0.756495	35	baseline
0.901745	35	baseline
0.929163	35	baseline
0.976426	35	baseline
0.909754	35	baseline
0.946975	35	baseline
0.0128621	35	baseline
0.0528767	35	baseline
0.867133	35	baseline
0.88533	35	baseline
0.239357	35	baseline
0.697113	35	baseline
0.0035218	35	baseline
0.52695	35	baseline
0.0286588	35	baseline
0.070802	35	baseline
0.731195	35	baseline
0.891713	35	baseline
0.0172035	35	baseline
0.0133609	35	baseline
0.772652	35	baseline
0.997076	35	baseline
0.98793	35	baseline
0.993418	35	baseline
0.917307	35	baseline
0.650325	35	baseline
0.58459	35	baseline
0.971457	35	baseline
0.0115216	35	baseline
0.91163	35	baseline
0.0912341	35	baseline
0.447816	35	baseline
0.95452	35	baseline
0.0353888	35	baseline
0.683494	35	baseline
0.905867	35	baseline
0.0769041	35	baseline
0.364512	35	baseline
0.977275	35	baseline
0.888276	35	baseline
0.956068	35	baseline
0.885913	35	baseline
0.989726	35	baseline
0.983403	35	baseline
0.812052	35	baseline
0.846074	35	baseline
0.927234	35	baseline
0.800742	35	baseline
0.913175	35	baseline
0.342221	35	baseline
0.810267	35	baseline
0.985349	35	baseline
0.731751	35	baseline
0.0118763	35	baseline
0.850871	35	baseline
0.012281	35	baseline
0.915872	35	baseline
0.012018	35	baseline
0.000416907	35	baseline
0.0686774	35	baseline
0.0189332	35	baseline
0.00295896	35	baseline
0.00544448	35	baseline
0.00552837	35	baseline
0.0140459	35	baseline
0.0310177	35	baseline
0.321441	35	baseline
0.193002	35	baseline
0.0175022	35	baseline
0.0224766	35	baseline
0.0143593	35	baseline
0.0237944	35	baseline
0.471814	35	baseline
0.0347343	35	baseline
0.762052	35	baseline
0.0198749	35	baseline
0.0302794	35	baseline
0.194011	35	baseline
0.136014	35	baseline
0.128957	35	baseline
0.724911	35	baseline
0.416997	35	baseline
0.0217978	35	baseline
0.0255274	35	baseline
0.022738	35	baseline
0.22105	35	baseline
0.0150947	35	baseline
0.0120874	35	baseline
0.00224143	35	baseline
0.118532	35	baseline
0.106928	35	baseline
0.0072876	35	baseline
0.0453841	35	baseline
0.0985855	35	baseline
0.0156067	35	baseline
0.0152842	35	baseline
0.00303748	35	baseline
0.0142733	35	baseline
0.0533515	35	baseline
0.0211524	35	baseline
0.198922	35	baseline
0.815096	35	baseline
0.0344838	35	baseline
0.397106	35	baseline
0.0250654	35	baseline
0.0318387	35	baseline
0.0518534	35	baseline
0.0545941	35	baseline
0.975394	35	baseline
0.23906	35	baseline
0.0235265	35	baseline
0.145104	35	baseline
0.00301598	35	baseline
0.995663	35	baseline
0.954877	35	baseline
0.014743	35	baseline
0.0166511	35	baseline
0.0156045	35	baseline
0.000363526	35	baseline
0.0342127	35	baseline
0.0743454	35	baseline
0.493567	35	baseline
0.567844	35	baseline
0.903287	35	baseline
0.0200295	35	baseline
0.482393	35	baseline
0.0897539	35	baseline
0.0343805	35	baseline
0.990335	35	baseline
0.849713	35	baseline
0.134723	35	baseline
0.916929	35	baseline
0.937204	35	baseline
0.994977	35	baseline
0.1135	35	baseline
0.17685	35	baseline
0.667192	35	baseline
0.717591	35	baseline
0.894276	35	baseline
0.0191295	35	baseline
0.0316837	35	baseline
0.332143	35	baseline
0.687369	35	baseline
0.0138674	35	baseline
0.00651347	35	baseline
0.0116727	35	baseline
0.0129952	35	baseline
0.000594078	35	baseline
0.0281024	35	baseline
0.0183475	35	baseline
0.0504467	35	baseline
0.020537	35	baseline
0.0341499	35	baseline
0.000346569	35	baseline
0.0184794	35	baseline
1.26028e-05	35	baseline
0.578925	35	baseline
0.0122745	35	baseline
0.519192	35	baseline
0.923091	35	baseline
0.0865596	35	baseline
0.972703	35	baseline
0.98254	35	baseline
0.607037	35	baseline
0.990724	35	baseline
0.690521	35	baseline
0.129312	35	baseline
0.0311864	35	baseline
0.968814	35	baseline
0.961408	35	baseline
0.899624	35	baseline
0.997586	35	baseline
0.881948	35	baseline
0.321799	35	baseline
0.970604	35	baseline
0.0100857	35	baseline
0.0640334	35	baseline
0.000802599	35	baseline
0.00248874	35	baseline
0.309715	35	baseline
0.0199241	35	baseline
0.00316059	35	baseline
0.357446	35	baseline
0.0178409	35	baseline
0.00442992	35	baseline
0.050662	35	baseline
0.0365348	35	baseline
0.572427	40	baseline
0.970485	40	baseline
0.969494	40	baseline
0.927562	40	baseline
0.903769	40	baseline
0.977275	40	baseline
0.229786	40	baseline
0.939142	40	baseline
0.978485	40	baseline
0.991768	40	baseline
0.980297	40	baseline
0.930297	40	baseline
0.720758	40	baseline
0.764963	40	baseline
0.907273	40	baseline
0.929005	40	baseline
0.971696	40	baseline
0.907337	40	baseline
0.948707	40	baseline
0.0104128	40	baseline
0.0252371	40	baseline
0.942966	40	baseline
0.917445	40	baseline
0.21392	40	baseline
0.832525	40	baseline
0.00789907	40	baseline
0.524256	40	baseline
0.0258285	40	baseline
0.0591188	40	baseline
0.779462	40	baseline
0.879282	40	baseline
0.0267357	40	baseline
0.0201091	40	baseline
0.772078	40	baseline
0.995578	40	baseline
0.960379	40	baseline
0.99306	40	baseline
0.91545	40	baseline
0.649811	40	baseline
0.446123	40	baseline
0.972864	40	baseline
0.0217148	40	baseline
0.910729	40	baseline
0.113252	40	baseline
0.525219	40	baseline
0.826886	40	baseline
0.0558348	40	baseline
0.690253	40	baseline
0.90067	40	baseline
0.0934568	40	baseline
0.455468	40	baseline
0.980648	40	baseline
0.892217	40	baseline
0.934957	40	baseline
0.885216	40	baseline
0.989185	40	baseline
0.979111	40	baseline
0.644365	40	baseline
0.850611	40	baseline
0.850057	40	baseline
0.781863	40	baseline
0.913443	40	baseline
0.344063	40	baseline
0.797792	40	baseline
0.972502	40	baseline
0.72544	40	baseline
0.0131545	40	baseline
0.849437	40	baseline
0.00435058	40	baseline
0.915795	40	baseline
0.014667	40	baseline
0.00248953	40	baseline
0.069891	40	baseline
0.0063245	40	baseline
0.0158177	40	baseline
0.0219039	40	baseline
0.00718985	40	baseline
0.0142638	40	baseline
0.0358381	40	baseline
0.30872	40	baseline
0.15537	40	baseline
0.0111793	40	baseline
0.0219275	40	baseline
0.0149002	40	baseline
0.0176923	40	baseline
0.433261	40	baseline
0.0393522	40	baseline
0.761004	40	baseline
0.0241877	40	baseline
0.0386717	40	baseline
0.166737	40	baseline
0.187216	40	baseline
0.00355256	40	baseline
0.722768	40	baseline
0.46	40	baseline
0.0264927	40	baseline
0.0224011	40	baseline
0.0206352	40	baseline
0.284041	40	baseline
0.0147374	40	baseline
0.00798502	40	baseline
0.00417955	40	baseline
0.0820315	40	baseline
0.0952748	40	baseline
0.00618922	40	baseline
0.0345163	40	baseline
0.0957232	40	baseline
0.0174703	40	baseline
0.00847305	40	baseline
0.00261898	40	baseline
0.0123979	40	baseline
0.0488074	40	baseline
0.0176754	40	baseline
0.317413	40	baseline
0.805085	40	baseline
0.0574719	40	baseline
0.367662	40	baseline
0.0246123	40	baseline
0.0324639	40	baseline
0.111749	40	baseline
0.0576958	40	baseline
0.975735	40	baseline
0.258468	40	baseline
0.0355762	40	baseline
0.149698	40	baseline
0.00420318	40	baseline
0.996052	40	baseline
0.951027	40	baseline
0.0346071	40	baseline
0.0215231	40	baseline
0.00264371	40	baseline
0.000389088	40	baseline
0.0332138	40	baseline
0.0670701	40	baseline
0.513124	40	baseline
0.582115	40	baseline
0.90397	40	baseline
0.0259046	40	baseline
0.482281	40	baseline
0.0697283	40	baseline
0.13668	40	baseline
0.988457	40	baseline
0.843462	40	baseline
0.231892	40	baseline
0.921522	40	baseline
0.926955	40	baseline
0.996251	40	baseline
0.206757	40	baseline
0.51527	40	baseline
0.66442	40	baseline
0.70134	40	baseline
0.873066	40	baseline
0.028021	40	baseline
0.0418081	40	baseline
0.259392	40	baseline
0.677789	40	baseline
0.0132198	40	baseline
0.00648552	40	baseline
0.0118577	40	baseline
0.00913775	40	baseline
0.000333938	40	baseline
0.0227748	40	baseline
0.0176972	40	baseline
0.0433912	40	baseline
0.014707	40	baseline
0.0260784	40	baseline
0.00355643	40	baseline
0.0242271	40	baseline
4.99546e-06	40	baseline
0.595946	40	baseline
0.0109931	40	baseline
0.383217	40	baseline
0.436756	40	baseline
0.0703132	40	baseline
0.978143	40	baseline
0.98387	40	baseline
0.607583	40	baseline
0.990417	40	baseline
0.671984	40	baseline
0.266152	40	baseline
0.0523454	40	baseline
0.954049	40	baseline
0.96055	40	baseline
0.898039	40	baseline
0.998046	40	baseline
0.865969	40	baseline
0.311638	40	baseline
0.95608	40	baseline
0.00541931	40	baseline
0.0384814	40	baseline
0.0108244	40	baseline
0.00151439	40	baseline
0.527474	40	baseline
0.0610961	40	baseline
0.00366842	40	baseline
0.645652	40	baseline
0.0213584	40	baseline
0.00270742	40	baseline
0.0463419	40	baseline
0.0409348	40	baseline
0.572559	45	baseline
0.973001	45	baseline
0.966492	45	baseline
0.947089	45	baseline
0.903232	45	baseline
0.979545	45	baseline
0.178689	45	baseline
0.932822	45	baseline
0.977853	45	baseline
0.990843	45	baseline
0.981443	45	baseline
0.922328	45	baseline
0.517157	45	baseline
0.768608	45	baseline
0.845758	45	baseline
0.936937	45	baseline
0.967482	45	baseline
0.729289	45	baseline
0.936861	45	baseline
0.00615269	45	baseline
0.0103491	45	baseline
0.864235	45	baseline
0.878602	45	baseline
0.224502	45	baseline
0.864868	45	baseline
0.0172216	45	baseline
0.54104	45	baseline
0.0234355	45	baseline
0.0199401	45	baseline
0.784584	45	baseline
0.867555	45	baseline
0.0301726	45	baseline
0.0681181	45	baseline
0.771864	45	baseline
0.994098	45	baseline
0.969875	45	baseline
0.995762	45	baseline
0.915903	45	baseline
0.648566	45	baseline
0.513764	45	baseline
0.963737	45	baseline
0.0193452	45	baseline
0.908845	45	baseline
0.0675524	45	baseline
0.524211	45	baseline
0.733886	45	baseline
0.157911	45	baseline
0.686072	45	baseline
0.893141	45	baseline
0.0882105	45	baseline
0.259075	45	baseline
0.954496	45	baseline
0.88999	45	baseline
0.941663	45	baseline
0.407705	45	baseline
0.98508	45	baseline
0.983944	45	baseline
0.577084	45	baseline
0.850469	45	baseline
0.803412	45	baseline
0.789238	45	baseline
0.9132	45	baseline
0.589783	45	baseline
0.751749	45	baseline
0.942186	45	baseline
0.729347	45	baseline
0.0157842	45	baseline
0.847066	45	baseline
0.0339337	45	baseline
0.915525	45	baseline
0.0172664	45	baseline
0.00573409	45	baseline
0.0589015	45	baseline
0.0299936	45	baseline
0.0130012	45	baseline
0.01129	45	baseline
0.00603776	45	baseline
0.0103899	45	baseline
0.0518314	45	baseline
0.310808	45	baseline
0.358947	45	baseline
0.00838996	45	baseline
0.0161788	45	baseline
0.0106046	45	baseline
0.0318488	45	baseline
0.348214	45	baseline
0.0490252	45	baseline
0.762072	45	baseline
0.0241858	45	baseline
0.0347364	45	baseline
0.212249	45	baseline
0.343565	45	baseline
0.0559983	45	baseline
0.718691	45	baseline
0.469133	45	baseline
0.0256272	45	baseline
0.0184215	45	baseline
0.0206895	45	baseline
0.0984937	45	baseline
0.0111544	45	baseline
0.00801044	45	baseline
0.00222512	45	baseline
0.120543	45	baseline
0.0871853	45	baseline
0.00531402	45	baseline
0.0243571	45	baseline
0.0943772	45	baseline
0.0117119	45	baseline
0.00918506	45	baseline
0.00326618	45	baseline
0.0123922	45	baseline
0.0455864	45	baseline
0.0102507	45	baseline
0.495652	45	baseline
0.792739	45	baseline
0.0455439	45	baseline
0.41378	45	baseline
0.0186387	45	baseline
0.0424985	45	baseline
0.083114	45	baseline
0.0522957	45	baseline
0.974615	45	baseline
0.136766	45	baseline
0.0575653	45	baseline
0.0214104	45	baseline
0.0043144	45	baseline
0.996371	45	baseline
0.948807	45	baseline
0.0412385	45	baseline
0.0237517	45	baseline
0.00541106	45	baseline
0.000279833	45	baseline
0.0428319	45	baseline
0.0254539	45	baseline
0.533477	45	baseline
0.578607	45	baseline
0.899552	45	baseline
0.0373195	45	baseline
0.489351	45	baseline
0.0408792	45	baseline
0.203281	45	baseline
0.985089	45	baseline
0.854472	45	baseline
0.377009	45	baseline
0.918563	45	baseline
0.905687	45	baseline
0.995839	45	baseline
0.157839	45	baseline
0.520964	45	baseline
0.628633	45	baseline
0.693316	45	baseline
0.851381	45	baseline
0.0141372	45	baseline
0.272363	45	baseline
0.28385	45	baseline
0.67257	45	baseline
0.00794663	45	baseline
0.00201092	45	baseline
0.0131071	45	baseline
0.0126025	45	baseline
0.000376039	45	baseline
0.0184614	45	baseline
0.023869	45	baseline
0.02339	45	baseline
0.0541421	45	baseline
0.0331566	45	baseline
0.00191716	45	baseline
0.0279506	45	baseline
2.66791e-06	45	baseline
0.573398	45	baseline
0.0133703	45	baseline
0.215581	45	baseline
0.477818	45	baseline
0.114214	45	baseline
0.973656	45	baseline
0.968309	45	baseline
0.608202	45	baseline
0.987032	45	baseline
0.66032	45	baseline
0.530198	45	baseline
0.0502466	45	baseline
0.949826	45	baseline
0.959482	45	baseline
0.89901	45	baseline
0.998471	45	baseline
0.878809	45	baseline
0.463557	45	baseline
0.954178	45	baseline
0.0003991	45	baseline
0.0861915	45	baseline
0.00409804	45	baseline
0.00170879	45	baseline
0.506223	45	baseline
0.0820389	45	baseline
0.00347734	45	baseline
0.641007	45	baseline
0.0182217	45	baseline
0.00127838	45	baseline
0.0522396	45	baseline
0.0462221	45	baseline
0.571562	50	baseline
0.952122	50	baseline
0.971709	50	baseline
0.923991	50	baseline
0.900831	50	baseline
0.981119	50	baseline
0.202933	50	baseline
0.913333	50	baseline
0.978795	50	baseline
0.989909	50	baseline
0.980819	50	baseline
0.89955	50	baseline
0.592745	50	baseline
0.774616	50	baseline
0.678851	50	baseline
0.913827	50	baseline
0.938413	50	baseline
0.626692	50	baseline
0.943176	50	baseline
0.0132118	50	baseline
0.00924897	50	baseline
0.694073	50	baseline
0.883829	50	baseline
0.220905	50	baseline
0.907695	50	baseline
0.0154528	50	baseline
0.540375	50	baseline
0.0253396	50	baseline
0.0138216	50	baseline
0.584516	50	baseline
0.874769	50	baseline
0.0402791	50	baseline
0.104707	50	baseline
0.772335	50	baseline
0.991191	50	baseline
0.97639	50	baseline
0.992659	50	baseline
0.915152	50	baseline
0.646744	50	baseline
0.541464	50	baseline
0.77715	50	baseline
0.0192935	50	baseline
0.911195	50	baseline
0.0255586	50	baseline
0.537312	50	baseline
0.625114	50	baseline
0.448192	50	baseline
0.680619	50	baseline
0.908698	50	baseline
0.0973314	50	baseline
0.200563	50	baseline
0.930778	50	baseline
0.884675	50	baseline
0.923128	50	baseline
0.198721	50	baseline
0.97476	50	baseline
0.982662	50	baseline
0.17173	50	baseline
0.838679	50	baseline
0.732675	50	baseline
0.759744	50	baseline
0.912906	50	baseline
0.59396	50	baseline
0.610976	50	baseline
0.964499	50	baseline
0.720654	50	baseline
0.0395428	50	baseline
0.844006	50	baseline
0.0546584	50	baseline
0.915661	50	baseline
0.0246605	50	baseline
0.0237965	50	baseline
0.0574308	50	baseline
0.0412884	50	baseline
0.0405375	50	baseline
0.0170506	50	baseline
0.0029523	50	baseline
0.00903818	50	baseline
0.0451811	50	baseline
0.218971	50	baseline
0.297293	50	baseline
0.00650364	50	baseline
0.00692708	50	baseline
0.00884712	50	baseline
0.0333888	50	baseline
0.324017	50	baseline
0.0430505	50	baseline
0.761766	50	baseline
0.020796	50	baseline
0.0262879	50	baseline
0.177705	50	baseline
0.262695	50	baseline
0.103811	50	baseline
0.675646	50	baseline
0.443958	50	baseline
0.020599	50	baseline
0.0257644	50	baseline
0.0148116	50	baseline
0.0593773	50	baseline
0.0219082	50	baseline
0.00923298	50	baseline
0.00336847	50	baseline
0.0645722	50	baseline
0.0971193	50	baseline
0.0117093	50	baseline
0.0224398	50	baseline
0.0663381	50	baseline
0.0116176	50	baseline
0.00925704	50	baseline
0.00197465	50	baseline
0.0107286	50	baseline
0.0341732	50	baseline
0.0046526	50	baseline
0.564666	50	baseline
0.688111	50	baseline
0.0521291	50	baseline
0.429526	50	baseline
0.0148042	50	baseline
0.0481231	50	baseline
0.135261	50	baseline
0.0606441	50	baseline
0.975576	50	baseline
0.119063	50	baseline
0.0786037	50	baseline
0.0128299	50	baseline
0.00364344	50	baseline
0.996829	50	baseline
0.952471	50	baseline
0.210122	50	baseline
0.0249388	50	baseline
0.00122255	50	baseline
0.00016816	50	baseline
0.0477821	50	baseline
0.226396	50	baseline
0.475814	50	baseline
0.579309	50	baseline
0.89952	50	baseline
0.0399895	50	baseline
0.486136	50	baseline
0.019887	50	baseline
0.19247	50	baseline
0.972134	50	baseline
0.856734	50	baseline
0.273259	50	baseline
0.916722	50	baseline
0.871502	50	baseline
0.993856	50	baseline
0.162276	50	baseline
0.572271	50	baseline
0.681423	50	baseline
0.58063	50	baseline
0.85459	50	baseline
0.0102652	50	baseline
0.109714	50	baseline
0.350369	50	baseline
0.679865	50	baseline
0.00706381	50	baseline
0.000535137	50	baseline
0.012592	50	baseline
0.0126569	50	baseline
0.000330842	50	baseline
0.017062	50	baseline
0.0167523	50	baseline
0.0172176	50	baseline
0.0252385	50	baseline
0.0346155	50	baseline
0.00290497	50	baseline
0.0278965	50	baseline
8.82928e-07	50	baseline
0.586085	50	baseline
0.0126959	50	baseline
0.147375	50	baseline
0.631308	50	baseline
0.267905	50	baseline
0.969931	50	baseline
0.948987	50	baseline
0.60831	50	baseline
0.984928	50	baseline
0.58913	50	baseline
0.154608	50	baseline
0.0352984	50	baseline
0.932154	50	baseline
0.942297	50	baseline
0.900923	50	baseline
0.998644	50	baseline
0.836477	50	baseline
0.505688	50	baseline
0.941723	50	baseline
0.00282222	50	baseline
0.0692485	50	baseline
0.0192812	50	baseline
0.0018154	50	baseline
0.0555723	50	baseline
0.132644	50	baseline
0.00373439	50	baseline
0.342802	50	baseline
0.0272893	50	baseline
0.000721008	50	baseline
0.0556678	50	baseline
[truncated: 5,601 more rows]
