# Supplementary material for: Dermatologist-like explainable AI enhances trust and confidence in diagnosing melanoma
Source: Nat Commun. 2024 Jan 15;15:524. doi: 10.1038/s41467-023-43095-4 (PMC10789736; doi:10.1038/s41467-023-43095-4)
Supplement: Supplementary file 6 — Source Data [file 41467_2023_43095_MOESM6_ESM.zip › Source Data/Fig5c.xlsx]

## Sheet: Fig5c
overlap	trust
0	7
0	7
0	9
0	8
0.666667	8
0.666667	8
0	9
1	8
0	8
0	8
0	8
0	10
0.666667	7
0	8
0	10
1	5
0	7
1	6
1	5
0.666667	6
0.666667	8
0	8
0	8
0	7
0.666667	10
0	8
0	9
0	10
0	9
0	7
0	9
0	9
0	9
0.666667	8
0	7
0.666667	7
0	10
0	4
0	5
0	7
0	9
0.666667	9
0	9
0	9
0.666667	8
0	9
0	8
0	7
0	7
0	6
0	6
0	6
0	7
0	7
0.666667	6
0	5
0	6
0.666667	7
0	8
0.5	7
0	7
0.666667	8
0.666667	8
0	8
0	9
0	7
0	8
0	10
0	10
0	8
0	10
0.666667	10
0.5	7
0	9
0	10
0	8
0.5	4
0.666667	9
0	9
0.666667	8
0	9
0	7
0	6
0	7
1	5
0	6
0	5
0	7
0	8
0	9
0	9
0	8
0.666667	7
0	7
1	5
0	6
0	6
0	8
0	8
0	7
0	3
0	10
0.666667	2
1	10
0	7
0.666667	7
0	6
0	7
0.666667	6
0	6
0	6
0.666667	6
0.666667	6
1	6
0.666667	5
0	10
0	6
0	10
0	10
0	7
0.666667	7
0	8
1	5
1	7
0	6
0	4
0	7
0	4
0	8
1	8
1	1
0	5
1	5
0	8
0	8
0.666667	6
0	7
0	7
0	7
0	7
0	8
0	8
0.5	8
0	7
0	9
0	9
0	10
0	9
0	8
0.666667	8
0.666667	8
0	7
0	7
0	7
0.666667	7
1	7
0	10
0	10
0	7
0	10
0	10
1	10
0	10
0	10
0.5	6
0	8
0.666667	7
0.666667	9
0	8
0	7
1	8
0	9
0	9
0	8
0.666667	7
0	10
0.666667	8
0	10
0	8
0.666667	9
0	5
0	7
0	7
0	8
0.666667	8
0.5	7
0.666667	9
0	8
0	8
0	8
0	7
0	5
0	5
0	5
0	7
0	8
0	7
0	7
0.5	8
0	9
0	9
0.666667	8
0	9
0	8
0	7
0	8
1	8
0.666667	7
0.666667	7
0.666667	8
0	8
0.666667	7
0	9
0.666667	7
0	9
0	9
0	9
0	9
0	9
0	9
0	9
0.666667	9
0.666667	9
0	7
0.666667	9
1	8
0.666667	9
0	9
1	9
0.666667	8
0	9
0.666667	10
0	9
0.666667	8
0	8
0.666667	8
0.666667	8
0	6
0	5
0.666667	2
0	7
0	5
0	8
0.666667	7
0	5
0.666667	8
0	7
0	7
0	7
0.666667	7
0	6
0	8
0	9
0.666667	8
0.666667	8
1	8
0	8
0	5
0	6
1	3
0.5	5
0	5
0	10
0.666667	6
0	5
0	5
0	7
0	6
0	4
0	7
0	8
0	8
0	8
0	7
0.5	6
0	7
0	7
0	6
0.666667	6
0	7
0	6
0.666667	7
0	6
0	9
0	8
0	10
0	10
0.666667	8
0	10
0	10
0	10
0.666667	7
0	8
0.666667	8
0	7
0	7
0	7
0	7
0	2
0	8
0	6
1	7
0	8
0.5	10
0.666667	7
0	9
0	7
0	8
0	10
0	9
0	9
0	9
0	8
0	10
0	10
1	10
0	9
0.666667	7
0	8
0.666667	6
1	8
0.666667	8
0	6
0	9
0	9
0	9
1	8
0	3
0	4
0.5	5
0	7
0.666667	7
0.666667	7
0.8	7
0.666667	6
0.666667	7
1	8
0	7
1	4
0	7
1	7
0	10
0	9
0.5	10
0	10
0	7
0	10
0	7
0	8
0	8
0	9
0	8
1	8
0	8
0	7
0	7
0.666667	6
0	8
0	7
0	7
0	7
0.666667	8
0.666667	5
0	7
0.666667	6
0.666667	8
0	9
1	6
0	8
0	8
0	7
0	9
0	9
0	8
0	9
0.666667	9
1	9
0	9
1	7
0	9
0	8
0	7
0	9
0	8
0	7
0.666667	9
0	5
1	8
0	8
0	10
1	7
0	7
0	7
0	8
0	6
0	8
1	5
0.666667	8
0	9
0	8
1	9
0	7
0	8
0	1
0	1
0	7
1	10
0.5	8
1	8
0	8
0.5	7
0	9
0	1
1	7
0	8
1	5
0	5
0.666667	8
0.666667	7
0	8
0	8
0.666667	8
0	8
0	9
0.666667	9
0	7
0	9
0	10
0.666667	9
0	6
0	10
0.5	10
0	10
0	10
0	7
0	8
0	7
0	7
0	4
0.666667	7
0	7
0	6
0	3
0.5	7
0	7
1	8
0.4	4
0.666667	8
0	8
0	10
0	10
0	10
0	8
0	10
0	7
0	9
0	8
0.666667	7
0	10
1	10
0	10
0	9
0	9
0.666667	8
0	6
0	10
0	9
0	9
0	9
0	7
0	9
0	7
0	6
0	2
0	1
0.666667	3
0	1
0	3
0	1
0.666667	9
0	8
0	10
0	6
0.666667	9
0	10
0.5	9
0	10
0	9
0.666667	8
0	4
0	5
0	5
0	7
0.666667	9
0.666667	3
0.666667	10
0.666667	4
0	10
0	10
0	9
0	8
0	8
0	8
0	8
0	8
