# Supplementary material for: Dermatologist-like explainable AI enhances trust and confidence in diagnosing melanoma
Source: Nat Commun. 2024 Jan 15;15:524. doi: 10.1038/s41467-023-43095-4 (PMC10789736; doi:10.1038/s41467-023-43095-4)
Supplement: Supplementary file 6 — Source Data [file 41467_2023_43095_MOESM6_ESM.zip › Source Data/Supplementary_Fig2g.xlsx]

## Sheet: Extended_Data_Fig3g
participant	mask	baseline	our XAI
g80	8903	0.567169	3.87252e-11
g80	6917	0.425789	0.442703
g80	6901	0.357348	0.281757
g80	7382	0.21108	0.620768
g80	8545	0.314005	0.4605
g80	2147	0.705477	0.478547
g80	9128	0.231958	0.493136
g80	9052	0.3318	0.187283
g80	1508	8.88652e-11	0.216298
g80	1997	0.128224	5.31067e-11
g80	2141	3.99632e-11	6.67379e-11
g80	1916	0.250984	0.339887
g50	7175	0.577294	3.27022e-11
g50	9001	0.38195	4.21763e-10
g50	1237	0.470469	0.540845
g50	8387	0.0066975	0.258662
g50	7033	0.263153	0.339643
g50	7055	0.521131	0.522162
g50	8759	3.93964e-11	0.771694
g50	8679	0.432063	0.308494
g50	8333	0.606367	0.807886
g50	7873	6.8264e-11	0.0660765
g50	2012	0.358284	0.42005
g50	1830	0.163106	0.0677757
g50	2266	0.52197	0.366333
g40	9162	0.504014	0.585292
g40	9153	0.565234	1.68862e-10
g40	8970	0.191875	0.0934006
g40	7871	0.00487493	5.19238e-11
g40	1266	0.676168	5.33618e-11
g40	1376	0.000950345	0.367151
g40	2046	0.18922	0.295044
g49	8146	0.356584	0.171474
g49	6730	0.251719	0.214363
g49	7113	0.0827149	8.53679e-11
g49	1467	0.295661	0.154467
g49	8914	0.306429	8.00769e-11
g49	7826	8.41326e-11	0.311291
g49	6921	0.0528009	7.36377e-11
g49	1633	0.542586	0.324468
g49	2004	0.279921	0.282536
g49	1696	0.749143	0.500211
g49	2205	0.232274	7.92393e-11
g55	8940	0.586298	0.680918
g55	8832	0.560541	5.76402e-11
g55	7198	0.432074	0.432553
g55	8048	0.367529	0.215971
g55	7370	0.17577	1.03413e-09
g55	1702	0.429461	0.244493
g55	9078	0.0688082	5.16929e-11
g55	8193	0.421287	0.455644
g55	8132	0.514207	0.537666
g55	1881	0.277618	0.174838
g55	1995	0.0317709	0.0317709
g55	2286	0.532522	0.431254
g55	1992	0.30012	0.255547
g77	8146	0.521933	0.436526
g77	8008	6.57808e-11	0.4085
g77	7113	0.443425	5.80518e-11
g77	1467	0.772238	0.547688
g77	8683	0.714667	0.571884
g77	7826	9.06701e-11	0.180071
g77	6780	0.583743	0.608406
g77	1633	0.39836	0.185547
g77	2205	0.066095	9.45716e-11
g3	7534	0.255064	0.0568131
g3	1547	0.51877	0.405043
g3	2202	0.0319278	0.150046
g3	8601	0.639131	0.332805
g3	1991	8.43739e-11	0.264371
g3	7169	0.313043	0.126844
g3	1839	7.90514e-11	7.11035e-11
g3	1622	0.741269	0.872104
g42	7439	6.71321e-11	5.95167e-11
g42	2317	0.606185	0.335678
g42	6838	0.555273	0.555273
g42	2218	0.575046	3.95116e-11
g42	8645	0.129918	1.70911e-10
g42	8932	0.696561	0.894402
g42	1850	0.60383	0.666854
g42	1498	0.54269	0.280184
g42	2093	0.51917	0.62086
g60	8715	0.191699	0.744121
g60	2316	0.586671	0.529089
g60	7115	0.210573	0.210554
g60	6948	0.0759202	0.0759202
g60	7099	0.618729	0.396574
g60	1291	0.133312	0.419168
g60	2065	0.534463	0.259381
g60	1464	0.6846	0.516948
g60	1998	0.76883	0.501083
g9	1227	0.513994	0.901853
g9	8383	0.0499369	0.0499369
g9	2025	0.309655	0.347848
g9	8889	0.417764	0.775264
g9	8126	0.77478	0.813231
g9	1928	0.206406	3.75023e-11
g9	6869	0.174369	8.32224e-11
g9	2117	0.202844	0.203044
g9	1307	0.314993	0.451115
g9	1784	0.298385	0.796224
g9	1263	0.000641077	0.197996
g44	2171	0.0953482	0.431981
g44	8242	0.484203	6.34639e-11
g44	9148	0.421177	6.11284e-11
g44	8398	0.292615	0.095467
g44	7121	0.51701	0.534677
g44	2315	0.554742	0.393402
g44	1437	0.309157	0.070562
g44	1766	0.369752	0.0963654
g31	9061	0.452001	0.813063
g31	7534	0.647548	0.189017
g31	8123	0.409488	0.449081
g31	1547	0.406525	0.510232
g31	8601	0.722678	0.488829
g31	1991	4.7152e-11	0.841579
g31	7169	0.635362	0.461501
g31	2121	0.722396	0.865381
g31	1839	0.0906087	3.38329e-11
g31	1622	0.758881	0.892547
g31	1802	0.509013	0.52314
g31	1946	0.618859	3.61363e-11
g43	7251	0.0792344	0.0792269
g43	8439	0.329759	0.284904
g43	1296	0.547465	0.5514
g43	7268	0.151409	0.151409
g43	8446	0.30296	0.247769
g43	6711	0.130463	0.258156
g43	8667	0.24332	0.0868206
g43	1962	0.515194	0.263808
g43	1742	0.639044	4.95761e-11
g43	1558	0.343166	0.10374
g53	7739	0.170117	0.636936
g53	8532	0.00225416	0.114774
g53	7124	0.292002	0.369608
g53	2211	0.0280094	3.73972e-10
g53	2153	0.220616	0.136038
g53	8418	0.157572	0.312285
g53	2247	0.163937	0.0467144
g53	1295	0.141999	0.140879
g53	1834	0.161913	0.276918
g6	9203	8.84173e-11	0.0987037
g6	8078	0.366005	0.177399
g6	6851	0.154469	5.6699e-11
g6	2221	0.514986	0.161614
g6	2250	0.262547	0.826932
g6	8615	8.80669e-11	8.63856e-11
g6	8590	0.675146	0.703783
g6	1763	0.16409	0.16409
g6	1328	9.46342e-11	0.0909169
g6	1427	0.0480753	8.0032e-11
g22	8387	0.403194	0.49734
g22	7033	0.495838	0.755262
g22	7055	0.532319	0.532319
g22	8679	0.496844	0.753995
g22	8333	0.679279	0.930293
g22	7873	0.338848	0.644672
g22	1830	0.530767	0.680256
g22	2266	0.494092	0.436756
g39	1875	0.769635	0.89291
g39	7739	0.0234565	0.190301
g39	8532	0.078534	0.357984
g39	7124	0.483139	0.414305
g39	2211	0.0291748	5.69801e-10
g39	2153	0.677796	0.191041
g39	8418	0.454531	0.881566
g39	2247	0.650123	0.466644
g39	1487	0.253035	0.257941
g39	1295	0.418966	0.635191
g39	1834	0.507244	0.627464
g39	1409	0.568011	3.42877e-11
g69	8940	0.524184	0.63576
g69	8832	0.642709	5.85789e-11
g69	7198	0.370892	0.349179
g69	8048	0.36351	0.422855
g69	7370	0.185008	9.77517e-10
g69	1702	0.224862	0.130145
g69	9078	0.0247237	5.24521e-11
g69	8193	0.349074	0.362138
g69	1995	0.176433	0.176433
g69	2286	0.183365	0.0919154
g69	1992	0.428593	0.78691
g61	9102	0.166155	0.896694
g61	1482	0.751981	0.333217
g61	8120	9.49577e-11	0.0940082
g61	8330	0.330255	0.330255
g61	8110	7.38116e-11	2.86615e-10
g61	7278	0.700528	0.490561
g61	8176	0.627306	0.443006
g61	1529	0.569958	0.613693
g61	1563	0.566161	0.70226
g61	1541	0.321929	4.43636e-11
g61	2070	0.722839	0.484047
g51	1227	0.316634	0.339729
g51	8383	0.404292	0.416285
g51	2025	0.270782	0.288686
g51	8889	0.0982346	0.226035
g51	1928	0.0647791	5.02462e-11
g51	8480	0.302092	0.505769
g51	2117	0.182032	0.182213
g51	1307	0.295214	0.38805
g51	1784	0.299138	0.629598
g51	1263	0.0665415	0.283786
g26	9162	0.510518	0.592218
g26	2253	0.159374	5.22739e-11
g26	9153	0.520507	1.84434e-10
g26	8873	0.355337	0.378282
g26	9156	0.565175	0.618582
g26	8920	0.478855	0.58383
g26	7871	5.56328e-11	4.99925e-11
g26	1266	0.683296	5.3285e-11
g26	7564	0.460232	0.766001
g26	2123	0.381548	0.459814
g26	1376	0.191492	0.698034
g26	2046	0.521175	0.724117
g26	2148	0.377542	0.924474
g28	8829	0.0942716	0.0374995
g28	7439	8.20951e-11	7.09874e-11
g28	2317	0.712465	0.319126
g28	6838	0.524278	0.524278
g28	7722	0.681151	0.204184
g28	2218	0.412759	6.36416e-11
g28	8645	0.25769	6.92377e-11
g28	1498	0.359351	0.181405
g28	2093	0.141871	0.199982
g79	8383	0.373872	0.383376
g79	2025	0.279632	0.3043
g79	8889	0.451581	0.803241
g79	8126	0.779052	0.863714
g79	8480	0.290823	0.472683
g79	6869	0.312434	6.59674e-11
g79	2117	0.169779	0.169949
g79	1233	0.0277095	0.00560447
g79	1307	0.265556	0.360934
g79	1784	0.260001	0.880873
g79	1263	0.600843	0.420195
g15	7251	0.0142461	0.0142447
g15	8439	8.42602e-11	0.0704507
g15	1296	0.486995	0.490608
g15	7268	0.0203176	0.0203176
g15	1962	0.0920472	0.0468535
g15	2226	0.608225	0.736624
g15	7624	0.395395	0.756016
g15	1558	0.756951	0.492647
g15	1855	0.644923	0.75837
g78	7175	0.530444	2.89134e-11
g78	9001	0.470571	3.06373e-10
g78	1237	0.574122	0.761755
g78	8387	0.336347	0.4693
g78	7033	0.508783	0.739154
g78	8759	3.49235e-11	0.707986
g78	8679	0.559176	0.393854
g78	8333	0.614985	0.883749
g78	7873	0.302863	0.625983
g78	2012	0.445781	0.562263
g78	1615	0.413215	0.586081
g78	1830	0.505728	0.288793
g78	2266	0.601258	0.467691
g24	8903	0.610415	3.79535e-11
g24	6917	0.308017	0.308017
g24	6901	0.259901	0.266358
g24	7382	0.133029	0.694286
g24	8545	0.277963	0.364807
g24	2147	0.72792	0.367809
g24	9052	0.734844	0.425728
g24	1508	9.21659e-11	0.150046
g24	1997	0.464907	4.23137e-11
g24	2141	4.66766e-11	8.78349e-11
g24	1916	0.372283	0.294571
g5	1482	0.651044	0.404198
g5	8330	0.455683	0.459673
g5	8110	7.20202e-11	2.6137e-10
g5	7211	0.425842	6.41396e-11
g5	7278	0.184595	0.190552
g5	8176	0.483376	0.332865
g5	6978	0.459464	0.567533
g5	1529	0.468386	0.592163
g5	1563	0.536786	0.656334
g5	1541	0.225052	5.18753e-11
g5	2070	0.734892	0.417642
g35	8146	0.542676	0.458144
g35	6730	0.295443	0.290971
g35	8008	6.78426e-11	0.378806
g35	7113	0.421172	6.77599e-11
g35	8683	0.722867	0.545362
g35	7826	8.00705e-11	0.392826
g35	1633	8.05477e-11	0.114817
g35	2004	0.260186	0.266966
g35	2205	0.554909	3.7733e-11
g11	7739	0.0753067	0.283902
g11	8532	0.100344	0.315966
g11	7124	0.195846	0.289418
g11	2211	0.0718054	5.49239e-11
g11	2153	0.233128	0.116623
g11	1213	0.0664548	0.0664676
g11	2247	0.162225	0.0797183
g11	8160	8.44951e-11	0.121941
g11	1834	0.145505	0.150026
g11	1409	0.570383	3.35188e-11
g29	7251	0.146459	0.146445
g29	8439	0.432919	0.309519
g29	1296	0.327827	0.223389
g29	7268	0.210095	0.210095
g29	8446	0.304693	0.119798
g29	6711	0.608385	0.829812
g29	8667	0.187682	0.0510012
g29	1962	0.656429	0.384444
g29	2226	0.566167	0.70564
g29	7624	0.286768	0.603751
g29	1742	0.607403	5.19642e-11
g29	1558	0.0849645	0.0641602
g29	1855	0.603297	0.708742
g48	9203	6.95217e-11	0.296177
g48	8078	0.467527	0.19997
g48	2221	0.704692	0.231465
g48	8031	0.78035	0.496978
g48	8615	0.478888	5.16609e-11
g48	1763	0.286272	0.296962
g48	1427	0.120605	7.95545e-11
g19	9102	0.158059	0.87319
g19	1482	0.753312	0.469707
g19	8120	0.0831731	0.391667
g19	8330	0.366271	0.366271
g19	8110	7.4129e-11	2.9146e-10
g19	7211	0.561167	4.99301e-11
g19	8176	0.389316	0.166377
g19	6978	0.0547902	0.224331
g19	7770	0.402133	0.506604
g19	1529	0.761323	0.35739
g19	1563	0.627125	0.422085
g19	1541	0.0686682	6.80318e-11
g19	2070	0.490047	0.289632
g10	8903	0.575323	4.26221e-11
g10	8545	0.270619	0.360934
g10	1997	0.0743415	5.75738e-11
g10	1916	0.094094	0.186299
g30	2171	0.0622339	0.608639
g30	8242	0.45767	5.7107e-11
g30	9148	0.468213	7.18081e-11
g30	7121	0.490873	0.504433
g30	2019	8.28912e-11	0.311275
g30	2315	0.605182	0.446829
g30	1649	0.327621	5.07872e-10
g30	1437	0.53924	0.273722
g30	1766	0.653474	0.540143
g30	1477	0.173789	0.385801
g32	2128	9.11993e-11	7.67224e-11
g32	8715	0.262328	0.645341
g32	2316	0.365239	0.30213
g32	7115	0.177592	0.177576
g32	6948	0.088745	0.088745
g32	7099	0.713778	0.28232
g32	8472	0.429178	0.559876
g32	2065	0.158532	0.0679646
g32	1464	0.201612	0.179666
g32	1998	0.576333	0.324459
g36	1237	0.223088	0.219054
g36	7033	0.409883	0.173891
g36	7055	0.558973	0.560837
g36	8759	8.2021e-11	0.348924
g36	8679	0.649146	0.564267
g36	8333	0.610024	0.835234
g36	7873	9.16338e-11	0.0684219
g36	1615	0.438243	0.613429
g36	1830	0.27617	0.423848
g36	2266	0.516141	0.469361
g14	8829	0.288757	0.201369
g14	7439	5.04108e-11	4.59918e-11
g14	2317	0.615034	0.309571
g14	6838	0.570729	0.571071
g14	7722	0.591933	0.155125
g14	2218	0.594804	4.14766e-11
g14	8645	0.344991	4.52407e-11
g14	8932	0.611593	0.843705
g14	1418	0.455634	5.73132e-11
g14	1498	0.516305	0.455028
g14	2093	0.490235	0.558874
g85	7251	0.201505	0.202382
g85	8439	0.451372	0.559196
g85	1296	0.0196653	0.0506697
g85	7268	0.255519	0.255519
g85	8446	0.465013	0.174555
g85	6711	0.588315	0.826014
g85	1962	0.849482	0.554412
g85	1742	0.665273	4.8033e-11
g85	1558	0.227804	0.181634
g85	1855	0.244749	0.387174
g76	1306	0.0827204	0.0171116
g76	9203	6.83247e-11	0.336551
g76	8078	0.569	0.402934
g76	6851	0.756089	0.007868
g76	2221	0.668332	0.274405
g76	8031	0.58596	0.313824
g76	8615	0.156471	6.12033e-11
g76	1763	0.17095	0.17095
g76	1328	0.490521	0.691587
g76	1427	0.511087	7.05617e-11
g82	9162	0.506227	0.585727
g82	2253	0.0989295	8.38012e-11
g82	9153	0.577839	1.66389e-10
g82	8873	0.0979816	0.0979816
g82	8970	0.297182	0.179931
g82	8920	0.466092	0.548937
g82	1266	0.00928028	9.86777e-11
g82	7564	0.0883019	0.099322
g82	2123	0.426113	0.514649
g82	1376	0.159218	0.263679
g82	2046	0.634941	0.189148
g82	2148	0.630269	0.262062
g16	2171	0.201603	0.60031
g16	8242	0.634169	4.30533e-11
g16	9148	0.495619	6.91754e-11
g16	8598	0.514496	0.594485
g16	8398	0.466125	0.31352
g16	7121	0.623584	0.670092
g16	2019	6.49984e-11	0.42481
g16	2315	0.649796	0.46726
g16	8109	0.125864	0.125864
g16	1649	0.322768	4.9975e-10
g16	1437	0.516104	0.265876
g16	1766	0.466984	0.155498
g16	1477	0.00221587	0.331465
g23	8383	0.403565	0.430772
g23	2025	0.291642	0.313986
g23	8889	0.248443	0.388169
g23	8126	0.756289	0.809282
g23	2044	0.317801	0.317774
g23	8480	0.41884	0.644027
g23	2117	0.186135	0.18632
g23	1233	0.418499	0.132673
g23	1263	0.542751	0.451713
g34	1306	0.528327	0.676619
g34	9203	7.48615e-11	0.238871
g34	2221	0.367807	0.103453
g34	8615	0.575624	5.89102e-11
g34	8590	0.565881	0.619355
g34	1763	0.164594	0.164594
g34	1792	0.456356	0.47428
g73	9061	0.45431	0.736885
g73	7534	0.305302	0.0695599
g73	8123	0.393272	0.414784
g73	1547	0.509741	0.616078
g73	2202	0.0287965	0.136131
g73	8601	0.673493	0.508136
g73	1991	5.428e-11	0.861114
g73	7169	0.255149	0.114607
g73	2121	0.6139	0.617387
g73	1839	0.000374158	5.73066e-11
g73	1622	0.722412	0.86743
g27	8940	0.5373	0.603696
g27	8832	0.667753	3.36146e-11
g27	7198	0.522461	0.580395
g27	8048	0.474745	0.489355
g27	7370	0.288394	5.91366e-10
g27	9078	0.209893	0.0205039
g27	8193	0.565389	0.612758
g27	8132	0.588077	0.652524
g27	1881	0.523892	0.331495
g27	1995	0.323421	0.323421
g27	1992	0.406505	0.696782
g65	1227	0.532375	0.90998
g65	8383	0.392371	0.411523
g65	8889	0.452636	0.818906
g65	2044	0.291017	0.290993
g65	8480	0.362913	0.573925
g65	6869	0.323689	6.38407e-11
g65	2117	0.198332	0.198528
g65	1233	0.57483	0.235042
g65	1784	0.174775	0.146949
g65	1263	0.476277	0.257754
g84	7439	8.7974e-11	7.53409e-11
g84	2317	0.212639	0.138081
g84	6838	0.133922	0.139645
g84	7722	0.181225	0.0390808
g84	2218	0.462193	6.52358e-11
g84	8645	8.66401e-11	6.64011e-10
g84	8932	0.626789	0.863598
g84	2182	0.311666	0.177192
g84	1418	0.464015	5.33903e-11
g84	1850	0.607735	0.672122
g84	1498	0.176926	0.115744
g84	2093	0.182591	0.185664
g38	8903	0.584995	3.80257e-11
g38	6901	0.120539	0.100525
g38	7382	0.153681	0.654505
g38	8545	0.131099	0.131099
g38	9128	0.245067	0.564729
g38	9052	0.612217	0.35167
g38	1997	0.13236	5.53833e-11
g38	1907	0.513677	2.21631e-10
g38	2141	4.10998e-11	6.99692e-11
g38	1916	0.436451	0.347955
g37	1227	0.28808	0.337385
g37	8383	0.396652	0.4
g37	2025	0.299718	0.332613
g37	8889	0.366859	0.612379
g37	8126	0.774208	0.827014
g37	1928	0.098604	4.363e-11
g37	2044	0.262014	0.261991
g37	8480	0.310227	0.543079
g37	6869	0.351679	4.03372e-11
g37	2117	0.166271	0.166438
g37	1784	0.203377	0.4802
g37	1263	0.468663	0.434595
g57	7251	0.129706	0.129693
g57	8439	0.369845	0.288034
g57	1296	0.444717	0.414912
g57	7268	0.195613	0.195613
g57	8446	0.08029	0.0494859
g57	8667	0.718397	0.525969
g57	1962	0.857586	0.54695
g57	7624	0.415503	0.856162
g57	1558	0.789107	0.442054
g57	1593	0.701917	5.23999e-11
g21	8008	0.0484054	0.553282
g21	7113	0.112292	8.85191e-11
g21	7826	7.76036e-11	0.442341
g21	6780	0.248677	0.112868
g21	2004	0.307253	0.362138
g21	1696	0.774527	0.527755
g66	8903	0.215029	7.28651e-11
g66	6917	0.110515	0.110515
g66	6901	0.476984	0.218069
g66	7382	0.185037	0.63921
g66	8545	0.344083	0.440283
g66	2147	0.420388	0.111128
g66	9128	0.236435	0.547783
g66	9052	0.639204	0.369612
g66	1508	9.53289e-11	0.0865586
g66	1997	0.0945227	5.56731e-11
g66	2141	7.49738e-11	3.03122e-10
g66	1916	0.166748	0.283253
g33	1482	0.683	0.556668
g33	8330	0.0649764	0.0649764
g33	7211	0.689403	4.66418e-11
g33	8176	0.646372	0.506907
g33	6978	0.57208	0.366281
g33	1529	0.473765	0.780908
g33	1541	0.0550053	6.97642e-11
g33	2070	0.737462	0.499452
g25	1875	0.760071	0.889884
g25	7739	0.173506	0.670214
g25	8532	0.372908	0.687762
g25	7124	0.369485	0.393185
g25	2211	0.0231529	5.84112e-10
g25	2153	0.533177	0.135553
g25	1213	0.0823383	0.0823541
g25	1487	0.21076	0.219462
g25	1834	0.156164	0.147775
g25	1409	0.554791	3.68026e-11
g75	1482	0.663663	0.511915
g75	8110	7.34376e-11	2.81057e-10
g75	7211	0.609613	5.71135e-11
g75	7278	0.469839	0.480689
g75	8176	0.626237	0.493232
g75	6978	0.490833	0.515524
g75	7770	0.596622	0.706349
g75	1529	0.529933	0.695982
g75	1563	0.576319	0.727616
g75	1541	0.336146	4.33802e-11
g75	2070	0.59962	0.419577
e79	8146	8.87784e-11	0.108693
e79	8008	0.0241111	0.558033
e79	7113	0.0856462	8.96941e-11
e79	8683	0.241036	0.115347
e79	7826	7.36594e-11	0.521509
e79	6780	0.483691	0.768203
e79	1633	0.434471	0.232079
e79	2004	0.267687	0.274267
e10	9001	0.447502	3.36587e-10
e10	1237	0.508346	0.612394
e10	8387	0.54906	0.460346
e10	7033	0.516534	0.729705
e10	7055	0.561787	0.567922
e10	8759	3.33122e-11	0.675965
e10	8679	0.471351	0.786906
e10	7873	0.435526	0.676688
e10	2012	0.410153	0.501418
e10	1830	0.494524	0.741983
e10	2266	0.444898	0.439533
e66	7175	0.549279	3.20585e-11
e66	9001	0.380806	4.23549e-10
e66	8387	0.487609	0.424791
e66	7033	0.300336	0.346128
e66	7055	0.503317	0.503764
e66	8759	8.33056e-11	0.280197
e66	8679	0.668139	0.488902
e66	8333	0.618344	0.80424
e66	7873	0.00741447	0.203896
e66	1615	0.398612	0.518344
e66	1830	0.651519	0.297185
e66	2266	0.7224	0.464459
e77	9102	0.181281	0.884644
e77	1482	0.765978	0.448701
e77	8120	0.0282471	0.260809
e77	8330	0.377964	0.381029
e77	8110	7.33138e-11	2.79252e-10
e77	7211	0.720276	4.61659e-11
e77	7278	0.457044	0.806143
e77	8176	0.635952	0.471781
e77	6978	0.468522	0.482681
e77	7770	0.605501	0.743193
e77	1529	0.542338	0.692891
e77	1563	0.580735	0.683186
e77	1541	0.321789	4.43734e-11
e77	2070	0.744757	0.508858
e19	7534	0.622725	0.375918
e19	1547	0.604414	0.477715
e19	2202	0.0347029	0.162241
e19	8601	0.648862	0.452467
e19	1991	5.13294e-11	0.851158
e19	7169	0.608648	0.445525
e19	1839	0.0761771	3.69126e-11
e19	1622	0.756368	0.879996
e19	1802	0.485276	0.51109
e19	1946	0.654515	3.46572e-11
e76	8715	0.240306	0.651877
e76	2316	0.589729	0.474809
e76	2267	0.123121	0.395267
e76	7115	0.312426	0.3124
e76	6948	0.0701856	0.0701856
e76	7099	0.48804	0.328581
e76	8472	0.431972	0.563461
e76	8421	0.533765	0.617536
e76	1291	0.433888	0.656287
e76	2124	0.515693	0.505703
e76	1464	0.496808	0.27998
e76	2128	5.58067e-11	5.003e-11
e76	1998	0.787035	0.550906
e9	8146	0.312025	0.317239
e9	8008	6.43874e-11	0.428991
e9	7113	0.394687	7.26586e-11
e9	1467	0.15345	0.0770973
e9	8683	0.407016	0.213864
e9	7826	7.96305e-11	0.401656
e9	6780	0.350941	0.0817005
e9	6921	0.213042	7.00869e-11
e9	2004	0.313531	0.336621
e47	9061	0.429863	0.844324
e47	7534	0.65146	0.283554
e47	1547	0.562525	0.485482
e47	8601	0.735564	0.506013
e47	1991	5.05638e-11	0.89652
e47	7169	0.588708	0.435066
e47	1839	0.0586503	3.67269e-11
e47	1802	0.482283	0.527474
e14	9162	0.422177	0.491989
e14	2253	0.18157	4.61872e-11
e14	9153	0.566766	1.10828e-10
e14	8970	0.788062	0.607896
e14	9156	0.694525	0.868373
e14	8920	0.41552	0.482861
e14	1266	0.356475	6.67334e-11
e14	7564	0.457975	0.796177
e14	2123	0.359379	0.411122
e14	1376	0.218021	0.68422
e14	2046	0.468119	0.791202
e14	2148	0.443261	0.814269
e59	7251	0.197757	0.198995
e59	8439	9.73805e-11	0.00924438
e59	1296	0.556415	0.569994
e59	7268	0.160557	0.160557
e59	8446	0.375991	0.319034
e59	6711	9.53834e-11	0.0359147
e59	8667	0.572211	0.665851
e59	1962	0.845181	0.537722
e59	1742	0.235749	7.65169e-11
e59	1558	0.183027	0.151216
e59	1855	0.211851	0.353739
e35	1482	0.659245	0.41283
e35	8120	0.0128833	0.178915
e35	8330	0.426959	0.426959
e35	8110	7.06764e-11	2.44499e-10
e35	7211	0.462505	6.29882e-11
e35	7278	0.519293	0.51348
e35	8176	0.306849	0.154868
e35	6978	0.535033	0.566413
e35	7770	0.677215	0.807344
e35	1563	0.533138	0.668487
e35	2070	0.477974	0.224933
e80	7175	0.574571	3.34415e-11
e80	1237	0.670467	0.896192
e80	8387	0.52129	0.514384
e80	7033	0.498782	0.751561
e80	7055	0.482268	0.482268
e80	8759	3.86444e-11	0.766425
e80	8679	0.506997	0.741352
e80	8333	0.59149	0.785014
e80	7873	0.335036	0.655262
e80	2012	0.356024	0.420299
e80	1615	0.357278	0.48066
e80	1830	0.540102	0.666649
e80	2266	0.527503	0.421589
e83	1875	0.785903	0.925344
e83	8532	0.431017	0.755358
e83	7124	0.381363	0.198568
e83	2211	0.0465692	4.81928e-10
e83	2153	0.687615	0.407667
e83	1213	0.23399	0.234031
e83	2247	0.681576	0.546171
e83	1487	0.242035	0.255974
e83	1834	0.546202	0.675313
e83	1409	0.562393	3.49235e-11
e65	8146	9.25155e-11	0.0697611
e65	6730	0.13692	0.141121
e65	8008	6.61376e-11	0.403309
e65	7113	0.0550388	9.10415e-11
e65	1467	0.498768	0.271794
e65	7826	8.84956e-11	0.223717
e65	6780	0.15897	0.0566626
e65	6921	0.547989	4.87424e-11
e65	2004	0.124965	0.124988
e65	1696	0.759012	0.492365
e65	2205	0.559354	3.77915e-11
e71	8940	0.671388	0.706117
e71	8832	0.680383	3.98121e-11
e71	7198	0.369432	0.374785
e71	8048	0.385047	0.420344
e71	7370	0.226855	7.78816e-10
e71	1702	0.646654	0.504098
e71	9078	0.409551	0.265282
e71	8193	0.378512	0.397061
e71	8132	0.46301	0.464387
e71	1881	0.588413	0.4295
e71	1995	0.232632	0.232632
e71	2286	0.526574	0.44093
e71	1992	0.423637	0.775482
e54	8903	0.563307	3.52014e-11
e54	6901	0.428362	0.261639
e54	8545	0.352174	0.513075
e54	2147	0.742774	0.468703
e54	9128	0.326704	0.655328
e54	9052	0.505572	0.583199
e54	1508	8.31532e-11	0.33095
e54	1997	0.463559	3.67782e-11
e54	2141	0.00463403	6.13949e-11
e54	1916	0.492525	0.459348
e33	7534	0.137515	0.0291062
e33	8123	0.0540907	0.054096
e33	1547	0.58905	0.506333
e33	2202	0.0173075	0.0836357
e33	8601	0.477021	0.265909
e33	1991	8.41822e-11	0.309584
e33	7169	0.0985743	0.0449429
e33	1839	8.80204e-11	7.82779e-11
e33	1622	0.03364	0.109841
e33	1802	0.226072	0.226072
e33	1946	0.573455	3.82526e-11
e49	9102	8.87784e-11	0.158026
e49	1482	0.110403	0.0312715
e49	8120	0.00257708	0.1526
e49	8330	0.382725	0.382725
e49	8110	7.52389e-11	3.09406e-10
e49	7278	0.0625137	0.134756
e49	8176	0.375248	0.209905
e49	6978	0.594415	0.795821
e49	7770	0.366182	0.36933
e49	1529	0.352254	0.263055
e49	1563	0.401038	0.483883
e49	1541	0.0552692	6.97301e-11
e49	2070	0.204972	0.088059
e8	1306	0.412904	0.0989259
e8	9203	7.80457e-11	0.221196
e8	8078	0.275474	0.188833
e8	6851	0.689905	4.19129e-11
e8	2221	0.699251	0.399668
e8	8031	0.275418	0.133092
e8	8615	0.445396	5.64048e-11
e8	1763	0.158363	0.158363
e8	1328	0.167294	0.182263
e8	1427	0.549832	6.85213e-11
e51	8146	0.348523	0.558127
e51	8008	6.35082e-11	0.442099
e51	7113	0.233579	8.20412e-11
e51	1467	0.631153	0.449284
e51	8914	0.244874	5.6443e-11
e51	8683	0.671519	0.522304
e51	7826	7.27379e-11	0.540006
e51	6780	0.423326	0.85384
e51	1633	0.61609	0.552877
e51	2004	0.303055	0.377627
e51	1696	0.650394	0.493059
e51	2205	0.533576	3.68949e-11
e26	7382	0.15593	0.635697
e26	2147	0.705909	0.490698
e26	9128	0.188086	0.482576
e26	1997	0.482337	3.97788e-11
e26	1907	0.529261	2.07125e-10
e26	2141	4.06256e-11	6.86059e-11
e26	1916	0.528847	0.466399
e84	9162	0.503889	0.589125
e84	9153	0.603922	1.7319e-10
e84	8873	0.330764	0.354214
e84	8970	0.197689	0.124613
e84	9156	0.575119	0.649532
e84	8920	0.468806	0.567559
e84	7871	0.00159314	5.45019e-11
e84	1266	0.00792323	8.79972e-11
e84	7564	0.515697	0.774647
e84	2123	0.416904	0.50358
e84	1376	7.33245e-11	0.0801785
e84	2046	0.53808	0.704182
e84	2148	9.11079e-11	0.0367791
e62	2128	5.48336e-11	4.92465e-11
e62	2316	0.378619	0.355962
e62	2267	0.134208	0.413531
e62	7115	0.351708	0.355938
e62	6948	0.1082	0.1082
e62	7099	0.421746	0.215489
e62	2065	0.626827	0.315836
e62	1464	0.540267	0.425632
e62	1998	0.731609	0.51273
e86	7439	7.12301e-11	6.27156e-11
e86	2317	0.411412	0.237027
e86	6838	0.485014	0.56812
e86	7722	0.606404	0.162018
e86	2218	0.510716	5.89588e-11
e86	8645	0.279112	1.16063e-10
e86	8932	0.246291	0.488691
e86	2182	0.407942	0.249033
e86	1418	9.68711e-11	8.76655e-11
e86	1850	0.647452	0.726342
e86	1498	0.280412	0.14311
e86	2093	0.25907	0.290581
e68	8903	0.461232	6.43874e-11
e68	6917	0.0543363	0.0593638
e68	6901	0.510146	0.173565
e68	7382	8.05997e-11	0.306811
e68	8545	0.320554	0.419901
e68	2147	0.19479	0.0601562
e68	9128	0.151053	0.387242
e68	9052	0.279124	0.10252
e68	1508	9.70968e-11	0.0510729
e68	1997	0.0485867	6.24688e-11
e68	2141	8.95977e-11	8.91266e-10
e68	1916	0.266154	0.291414
e25	1227	0.373637	0.372361
e25	8383	0.255367	0.255367
e25	1928	0.0288105	5.48516e-11
e25	6869	0.354648	4.34273e-11
e25	1784	0.159021	0.385168
e25	1263	0.596854	0.295529
e3	8439	0.180703	0.0595936
e3	8446	0.102118	0.0212951
e3	6711	0.189755	0.160881
e3	8667	0.466379	0.189507
e3	1962	0.837627	0.55325
e3	2226	0.663504	0.770216
e3	7624	0.39821	0.769982
e3	1742	0.281632	7.47775e-11
e3	1558	0.159146	0.115809
e3	1855	0.0810707	0.0810707
e5	9061	0.315647	0.241998
e5	7534	0.245692	0.113578
e5	8123	0.369488	0.384807
e5	1547	0.650282	0.39179
e5	2202	0.0280218	0.132664
e5	8601	0.0578044	0.130173
e5	7169	0.24799	0.156287
e5	1839	7.55801e-11	6.82827e-11
e5	1622	0.243612	0.243612
e5	1946	8.72676e-11	7.04275e-11
e13	1875	0.788694	0.907466
e13	7739	0.171806	0.620656
e13	8532	0.0685787	0.184022
e13	7124	0.279542	0.323765
e13	2211	0.0202969	5.29942e-10
e13	2153	0.103796	0.0531942
e13	8418	0.0271262	0.381682
e13	2247	0.135964	0.0645335
e13	1487	0.273279	0.305588
e13	1834	0.172314	0.18098
e4	2171	0.191915	0.58183
e4	8242	0.631614	3.96841e-11
e4	8598	0.454733	0.583905
e4	8398	0.601138	0.583433
e4	7121	0.567402	0.608098
e4	2019	0.0281277	0.726539
e4	2315	0.698229	0.545931
e4	1433	0.632332	0.873346
e4	1649	0.602818	1.844e-10
e4	1437	0.700897	0.314488
e4	1766	0.540375	0.670975
e4	1477	0.14919	0.521305
e6	2128	8.34028e-11	7.11288e-11
e6	8715	0.201157	0.715755
e6	2316	0.450554	0.344283
e6	7115	0.0903815	0.0903729
e6	6948	0.107843	0.107843
e6	7099	0.305552	0.176015
e6	8472	0.0542254	0.0111446
e6	8421	0.403687	0.403944
e6	1291	0.181107	0.614313
e6	2065	0.257899	0.139252
e6	1464	0.74554	0.500749
e6	2124	0.402498	0.397386
e6	1998	0.545572	0.306108
e34	2128	9.06372e-11	7.63242e-11
e34	8715	0.230962	0.674596
e34	2316	8.67077e-11	0.0868565
e34	6948	0.0738893	0.0738893
e34	7099	0.0696325	0.032198
e34	1291	0.172074	0.528516
e34	2065	0.139242	0.0593394
e34	1464	0.508162	0.356765
e34	1998	0.0103093	0.00485233
e46	2171	7.20357e-11	0.427312
e46	8242	0.639127	4.45038e-11
e46	9148	0.471509	4.2673e-11
e46	8398	0.394559	0.218546
e46	7121	0.572159	0.604905
e46	2019	0.0253761	0.765947
e46	2315	0.650825	0.466694
e46	1649	0.394903	3.27225e-10
e46	1437	0.667581	0.258866
e46	1766	0.76461	0.461071
e46	1477	0.0620142	0.484591
e73	7251	0.0336991	0.0336958
e73	8439	0.122464	0.0335861
e73	6711	0.100677	0.249767
e73	8667	0.191712	0.0415301
e73	1962	0.266558	0.150029
e73	1742	0.623022	5.24466e-11
e73	1558	0.0699301	0.0326223
e73	1855	0.599987	0.70664
e2	8829	0.318693	0.224876
e2	7439	9.02446e-11	7.70001e-11
e2	2317	0.436703	0.178272
e2	6838	0.578786	0.579479
e2	1252	0.146972	0.146931
e2	7722	0.545191	0.139459
e2	2218	0.416949	6.23169e-11
e2	8645	0.226883	7.66754e-11
e2	8932	0.682488	0.935736
e2	2182	0.447401	0.227438
e2	1850	0.673102	0.740623
e2	1498	0.316803	0.178745
e2	2093	0.497567	0.563413
e94	7175	0.579918	3.46909e-11
e94	9001	0.381586	4.11523e-10
e94	1237	0.561971	0.749223
e94	8387	0.444339	0.567489
e94	7033	0.680104	0.297474
e94	7055	0.207217	0.207217
e94	8759	3.47754e-11	0.705484
e94	8679	0.553512	0.686544
e94	8333	0.604391	0.881665
e94	7873	0.319577	0.619217
e94	2012	0.378328	0.450772
e94	1615	0.392475	0.530815
e94	1830	0.623351	0.224361
e94	2266	0.376639	0.350216
e23	6730	0.371788	0.371777
e23	7113	0.317674	7.62369e-11
e23	1467	0.521379	0.333013
e23	8914	0.273708	7.50075e-11
e23	8683	0.233067	0.162359
e23	7826	6.91659e-11	0.611703
e23	6780	0.567956	0.221655
e23	6921	0.56644	4.61191e-11
e23	1633	0.00339468	0.0207484
e23	1696	0.0684173	0.0525677
e23	2205	9.56114e-11	9.38615e-11
e50	9203	5.66316e-11	0.473059
e50	8078	0.588051	0.374036
e50	6851	0.761884	4.03388e-11
e50	2221	0.715699	0.44918
e50	8031	0.611701	0.32818
e50	2250	0.266473	0.777621
e50	8615	0.513236	2.7958e-11
e50	7561	0.496727	0.556283
e50	8590	0.54053	0.596768
e50	1763	0.176267	0.176267
e50	1328	0.501942	0.675062
e50	1792	0.445748	0.466119
e50	1427	0.54289	6.89988e-11
e32	8242	0.357399	6.84978e-11
e32	9148	0.489565	6.92569e-11
e32	8598	0.528049	0.588684
e32	8398	0.372091	0.310337
e32	7121	0.536023	0.563926
e32	2019	8.04959e-11	0.356619
e32	2315	9.62186e-11	0.0210566
e32	8109	0.281948	0.281948
e32	1433	0.305877	0.365063
e32	1649	0.0900713	2.1097e-09
e32	1437	0.768364	0.439073
e32	1766	0.490309	0.124367
e32	1477	0.125657	0.517435
e7	9102	0.181538	0.898921
e7	8120	9.41442e-11	0.110337
e7	8330	0.144917	0.144917
e7	8110	8.61252e-11	6.4433e-10
e7	7211	0.447521	6.34921e-11
e7	8176	0.47647	0.258684
e7	7770	0.730192	0.855833
e7	1529	0.651657	0.352914
e7	1563	0.531361	0.637125
e7	2070	0.437728	0.310703
e52	1237	0.00298478	0.00292426
e52	8387	0.293913	0.144449
e52	7033	0.175271	0.155803
e52	7055	0.532087	0.53457
e52	8759	8.72524e-11	8.60067e-11
e52	8679	0.170599	0.0875498
e52	8333	0.621526	0.866614
e52	7873	0.322594	0.41337
e52	2012	0.279002	0.27893
e52	2266	0.448483	0.460149
e30	7439	9.23702e-11	7.85423e-11
e30	2317	0.25238	0.087519
e30	6838	0.21804	0.21804
e30	7722	0.694687	0.199124
e30	2218	0.431719	6.68003e-11
e30	8645	0.273552	5.53679e-11
e30	8932	0.180639	0.328919
e30	2182	0.457331	0.313001
e30	1850	0.607661	0.671277
e30	1498	0.748121	0.490777
e67	1227	0.535653	0.918607
e67	8383	0.384265	0.395139
e67	8126	0.826693	0.882043
e67	2044	0.302723	0.302697
e67	8480	0.310052	0.519655
e67	6869	0.343684	5.85652e-11
e67	2117	0.210686	0.210892
e67	1307	0.291092	0.425972
e67	1784	0.270267	0.607834
e67	1263	0.617987	0.309647
e12	8903	0.514707	6.23286e-11
e12	6917	0.206724	0.209935
e12	6901	0.39932	0.219915
e12	7382	0.194905	0.57856
e12	8545	0.262974	0.289561
e12	2147	0.242893	0.257415
e12	9128	0.134913	0.382303
e12	9052	0.599387	0.262544
e12	1508	8.80359e-11	0.232943
e12	1997	0.327084	4.9975e-11
e12	2141	7.38771e-11	2.85959e-10
e12	1916	0.29438	0.383853
e20	2128	0.0791718	0.0812121
e20	8715	0.469889	0.568117
e20	2316	0.693788	0.496695
e20	2267	0.11271	0.367732
e20	7115	0.288102	0.288078
e20	6948	0.0520186	0.0520186
e20	7099	0.64771	0.357578
e20	8472	0.451395	0.588369
e20	8421	0.509913	0.656314
e20	1291	0.403981	0.73939
e20	2065	0.592776	0.294561
e20	1464	0.705672	0.441436
e20	2124	0.696996	0.735166
e20	1998	0.727544	0.517936
e48	2128	5.98229e-11	5.3234e-11
e48	8715	0.172644	0.767438
e48	2316	0.56127	0.507593
e48	2267	0.0791533	0.21487
e48	7115	0.0499369	0.049932
e48	6948	0.079602	0.079602
e48	7099	0.435261	0.171295
e48	8472	0.547746	0.850389
e48	8421	0.388448	0.388697
e48	1464	0.4701	0.453688
e48	2124	0.473612	0.45593
e48	1998	0.787368	0.554339
e72	7439	0.129046	0.0146922
e72	2317	0.538556	0.331012
e72	6838	0.515566	0.515566
e72	1252	0.16761	0.167564
e72	7722	0.645388	0.174057
e72	2218	0.458451	0.029468
e72	8645	0.3877	3.8133e-11
e72	8932	0.627303	0.862159
e72	2182	0.68804	0.513312
e72	1498	0.749612	0.511538
e72	2093	0.507977	0.58936
e56	9153	0.570806	1.79986e-10
e56	8970	0.807245	0.542102
e56	9156	0.520017	0.554724
e56	7871	6.23869e-11	5.53802e-11
e56	1266	0.602261	5.70809e-11
e56	7564	0.225781	0.400445
e56	2123	7.35456e-11	0.0946857
e56	1376	0.186601	0.67486
e56	2046	0.307111	0.304722
e56	2148	0.393461	0.899094
e31	7251	0.189428	0.189411
e31	8439	0.405546	0.465214
e31	8446	0.429109	0.845414
e31	6711	0.594428	0.833767
e31	8667	0.596012	0.638242
e31	1962	0.741379	0.466524
e31	2226	0.591972	0.724709
e31	7624	0.398495	0.779282
e31	1742	0.630555	4.9776e-11
e31	1558	0.185589	0.144173
e31	1855	0.664401	0.791749
e24	7175	0.564646	3.18735e-11
e24	9001	0.408922	3.84025e-10
e24	1237	0.628876	0.887092
e24	8387	0.3124	0.469612
e24	7033	0.520377	0.725074
e24	7055	0.539827	0.545191
e24	8759	3.65297e-11	0.740133
e24	8679	0.515407	0.731071
e24	8333	0.595355	0.798468
e24	7873	7.0917e-11	0.0506002
e24	2012	0.390148	0.478709
e24	1830	0.525052	0.693061
e24	2266	0.476023	0.433542
e81	2025	0.264229	0.276934
e81	8889	0.418815	0.788766
e81	8126	0.840517	0.858248
e81	1928	0.0162513	4.27223e-11
e81	2044	0.256277	0.256254
e81	8480	0.343923	0.628681
e81	1233	0.450143	0.812641
e81	1263	0.575063	0.435883
