# Supplementary material for: Dermatologist-like explainable AI enhances trust and confidence in diagnosing melanoma
Source: Nat Commun. 2024 Jan 15;15:524. doi: 10.1038/s41467-023-43095-4 (PMC10789736; doi:10.1038/s41467-023-43095-4)
Supplement: Supplementary file 6 — Source Data [file 41467_2023_43095_MOESM6_ESM.zip › Source Data/Supplementary_Table2.xlsx]

## Sheet: Sheet1
participant	phase1 (specificity)	phase2 (specificity)	phase3 (specificity)					participant	phase1 (sensitivity)	phase2 (sensitivity)	phase3 (sensitivity)
e10	14.2857	71.4286	71.4286					e10	75	75	75
e12	42.8571	87.5	75					e12	75	71.4286	85.7143
e13	100	75	75					e13	75	85.7143	85.7143
e14	57.1429	100	100					e14	57.1429	50	50
e19	66.6667	87.5	75					e19	100	71.4286	85.7143
e2	42.8571	42.8571	28.5714					e2	62.5	62.5	87.5
e20	57.1429	100	100					e20	37.5	62.5	62.5
e23	85.7143	87.5	87.5					e23	62.5	57.1429	28.5714
e24	71.4286	100	100					e24	75	75	75
e25	85.7143	71.4286	57.1429					e25	37.5	25	37.5
e26	80	62.5	87.5					e26	42.8571	71.4286	71.4286
e3	85.7143	87.5	87.5					e3	37.5	71.4286	71.4286
e30	42.8571	57.1429	57.1429					e30	37.5	87.5	75
e31	100	75	50					e31	50	85.7143	85.7143
e32	85.7143	62.5	62.5					e32	100	85.7143	100
e33	71.4286	62.5	62.5					e33	75	85.7143	71.4286
e34	83.3333	85.7143	100					e34	100	87.5	87.5
e35	71.4286	100	87.5					e35	50	57.1429	42.8571
e4	71.4286	75	75					e4	87.5	100	100
e41	100	87.5	87.5					e41	0	28.5714	42.8571
e46	57.1429	75	62.5					e46	100	100	100
e47	71.4286	75	100					e47	62.5	42.8571	42.8571
e48	85.7143	100	100					e48	25	37.5	25
e49	85.7143	62.5	37.5					e49	87.5	100	100
e5	85.7143	87.5	87.5					e5	62.5	42.8571	57.1429
e50	85.7143	100	85.7143					e50	62.5	75	50
e51	71.4286	75	75					e51	87.5	28.5714	85.7143
e52	57.1429	100	100					e52	75	75	75
e54	71.4286	62.5	50					e54	50	57.1429	71.4286
e56	85.7143	100	100					e56	75	50	62.5
e59	71.4286	100	87.5					e59	62.5	42.8571	57.1429
e6	100	85.7143	100					e6	87.5	75	75
e62	100	100	100					e62	50	75	75
e65	71.4286	87.5	87.5					e65	62.5	42.8571	71.4286
e66	71.4286	100	100					e66	75	75	75
e67	28.5714	14.2857	28.5714					e67	100	87.5	87.5
e68	42.8571	50	50					e68	100	100	100
e7	71.4286	75	75					e7	62.5	71.4286	57.1429
e70	85.7143	100	85.7143					e70	57.1429	62.5	62.5
e71	42.8571	37.5	12.5					e71	75	71.4286	100
e72	42.8571	57.1429	42.8571					e72	75	75	87.5
e73	85.7143	62.5	75					e73	75	100	100
e76	85.7143	100	100					e76	42.8571	87.5	37.5
e77	57.1429	87.5	62.5					e77	75	85.7143	85.7143
e79	85.7143	87.5	37.5					e79	50	85.7143	71.4286
e8	100	85.7143	71.4286					e8	62.5	50	75
e80	85.7143	100	100					e80	50	62.5	75
e81	85.7143	85.7143	42.8571					e81	37.5	62.5	50
e83	57.1429	62.5	75					e83	75	100	100
e84	71.4286	85.7143	85.7143					e84	75	62.5	62.5
e86	28.5714	28.5714	42.8571					e86	75	87.5	75
e9	85.7143	87.5	87.5					e9	75	71.4286	71.4286
e94	42.8571	85.7143	71.4286					e94	50	75	75
g10	85.7143	87.5	62.5					g10	37.5	57.1429	85.7143
g101		62.5	62.5					g101		100	100
g102		100	100					g102		42.8571	57.1429
g103		66.6667	50					g103		50	75
g104		57.1429	100					g104		37.5	50
g105		100	100					g105		37.5	37.5
g106		100	100					g106		62.5	75
g107		71.4286	100					g107		62.5	75
g11	85.7143	100	75					g11	62.5	42.8571	57.1429
g14	50	57.1429	42.8571					g14	62.5	75	62.5
g15	57.1429	50	62.5					g15	14.2857	16.6667	33.3333
g16	57.1429	62.5	75					g16	87.5	85.7143	100
g19	71.4286	75	75					g19	50	57.1429	42.8571
g21	85.7143	87.5	75					g21	62.5	28.5714	100
g22	100	85.7143	85.7143					g22	25	62.5	62.5
g23	85.7143	100	85.7143					g23	12.5	25	25
g24	57.1429	87.5	100					g24	75	57.1429	42.8571
g25	85.7143	87.5	87.5					g25	25	57.1429	57.1429
g26	100	100	100					g26	12.5	40	40
g27	100	100	100					g27	42.8571	57.1429	85.7143
g28	85.7143	57.1429	71.4286					g28	75	62.5	75
g29	85.7143	87.5	87.5					g29	50	57.1429	57.1429
g3	71.4286	100	100					g3	50	42.8571	42.8571
g30	71.4286	62.5	62.5					g30	87.5	100	100
g31	85.7143	100	100					g31	37.5	71.4286	57.1429
g32	71.4286	100	100					g32	75	62.5	87.5
g33	57.1429	100	57.1429					g33	37.5	66.6667	66.6667
g34	85.7143	71.4286	85.7143					g34	87.5	75	87.5
g35	85.7143	87.5	87.5					g35	75	71.4286	85.7143
g36	100	100	85.7143					g36	75	75	75
g37	57.1429	42.8571	71.4286					g37	37.5	50	37.5
g38	57.1429	100	62.5					g38	37.5	71.4286	71.4286
g39	66.6667	87.5	87.5					g39	37.5	57.1429	57.1429
g40	85.7143	100	85.7143					g40	62.5	62.5	62.5
g42	50	42.8571	42.8571					g42	37.5	50	50
g43	71.4286	100	100					g43	50	57.1429	85.7143
g44	85.7143	85.7143	85.7143					g44	75	100	100
g48	85.7143	71.4286	71.4286					g48	87.5	37.5	75
g49	57.1429	75	87.5					g49	57.1429	57.1429	71.4286
g5	57.1429	75	62.5					g5	75	85.7143	71.4286
g50	100	100	100					g50	37.5	37.5	37.5
g51	71.4286	85.7143	71.4286					g51	57.1429	50	50
g53	100	87.5	100					g53	50	42.8571	28.5714
g55	28.5714	87.5	100					g55	87.5	100	100
g57	85.7143	75	50					g57	37.5	50	50
g6	71.4286	83.3333	83.3333					g6	100	75	87.5
g60	85.7143	100	100					g60	50	50	62.5
g61	85.7143	75	100					g61	37.5	57.1429	42.8571
g65	57.1429	50	50					g65	62.5	57.1429	57.1429
g66	42.8571	75	87.5					g66	75	71.4286	85.7143
g69	57.1429	100	100					g69	62.5	42.8571	57.1429
g71	57.1429	75	87.5					g71	25	57.1429	57.1429
g73	71.4286	87.5	87.5					g73	50	42.8571	42.8571
g75	100	87.5	87.5					g75	12.5	42.8571	57.1429
g76	71.4286	83.3333	83.3333					g76	50	87.5	100
g77	100	100	87.5					g77	25	57.1429	71.4286
g78	100	100	85.7143					g78	50	50	75
g79	57.1429	75	100					g79	50	50	33.3333
g80	57.1429	62.5	62.5					g80	37.5	66.6667	66.6667
g82	85.7143	100	100					g82	37.5	42.8571	42.8571
g84	42.8571	50	50					g84	75	71.4286	57.1429
g85	71.4286	75	75					g85	50	85.7143	85.7143
g9	71.4286	85.7143	85.7143					g9	28.5714	37.5	25
