# Supplementary material for: Dermatologist-like explainable AI enhances trust and confidence in diagnosing melanoma
Source: Nat Commun. 2024 Jan 15;15:524. doi: 10.1038/s41467-023-43095-4 (PMC10789736; doi:10.1038/s41467-023-43095-4)
Supplement: Supplementary file 6 — Source Data [file 41467_2023_43095_MOESM6_ESM.zip › Source Data/Supplementary_Fig1a.xlsx]

## Sheet: Extended_Data_Fig_1a
baseline	our XAI
2.15007e-05	0.000626751
0.0222704	0.00099416
3.8739e-05	0.000939012
0.00217646	0.000361109
0.01186	0.000542964
0.0497889	5.02358e-05
0.00279123	0.0148604
0.00757497	0.00032308
0.0111206	0.000674791
0.000732183	0.000758205
0.00513226	0.014859
0.0272021	0.00531108
0.0328324	0.000385183
0	1.00191e-06
0.000169992	0.00052318
0.000369816	0.00018772
0.00010854	0.00016376
5.51138e-05	0.000910299
0.00398099	0.00264326
0.00453621	0.000390732
0.000871495	0.00287699
0.0163565	0.0014847
1.19209e-07	0.000679406
0.00122705	0.00264314
0.0280188	0.0112149
0.000335753	0.000488911
1.66893e-06	0.000470406
4.25542e-05	0.000103028
4.92303e-05	0.000321067
0.00074942	0.000554171
1.57711e-05	0.000713944
0.0120687	0.00482047
0.000405617	0.000566313
0.0010692	0.00064652
0.000324463	0.000343355
0.00148328	0.000400471
3.57628e-06	0.00312656
8.70228e-06	0.000995292
3.08608e-05	0.00159543
0.00129384	0.00299133
9.95093e-05	0.000786977
0.000916222	0.00307019
0.000486374	0.00110719
0.000966668	0.0084609
0.00652778	0.00126946
2.25902e-05	0.000458479
1.24123e-06	0.000200727
0.0104616	0.0041533
0.00334521	0.000663557
3.69688e-05	0.00180964
7.25884e-06	2.88494e-05
0.00011771	0.000674341
0.0073936	0.00110707
4.69326e-05	0.000682561
0.00243236	0.0117298
0.00316781	0.00190077
0.00130504	0.000598825
0.00411236	0.000876218
7.28152e-05	0.000121514
0.00198749	4.20587e-05
0.0173909	0.0022425
0.000382066	0.00279017
0.021488	0.00644558
0.0227525	0.0029981
0.0119281	0.000347167
0.000173229	0.00070916
0.0274835	0.000999304
0.000167369	0.000465146
0.00349224	0.00213646
0.000375509	0.00196971
0.00892061	0.00296424
0.00785667	0.000225948
0.000617233	0.000933057
0.0037908	0.000248251
0.0386703	0.000538684
0.000138903	0.000282381
0.00186338	0.000442329
0.000913501	0.00182482
2.49014e-05	0.00435977
0	6.77213e-05
0.0109771	5.77368e-05
0.000141076	7.20629e-05
0.00641695	0.00646284
2.21422e-08	9.27749e-05
9.16282e-06	0.000204054
0.00766069	0.00185327
0.000609815	0.00171874
9.03624e-06	0.000718294
0.000403345	0.0102811
0.0163309	0.000608219
0.0133917	0.00025305
2.4586e-06	0.000445808
0.00071162	0.00173244
0.000471532	0.00311255
0.00285127	0.000942466
0.0115167	0.000670296
0.0129126	0.0158378
2.13473e-05	0.00113716
0.00327277	0.00072418
0.0113363	0.000525247
3.43919e-05	0.000615206
0.000188708	0.0100167
1.16858e-06	0.000534267
0.000637949	0.000393204
4.26769e-05	0.000842696
0.0008533	0.00109061
0.00497067	0.000520468
6.54571e-05	0.000583844
0.000409424	0.00594639
7.68387e-06	0.0001671
0.000394464	0.000473543
2.86698e-05	0.000518194
0.000533462	0.00432696
5.75185e-05	0.00473757
0.0120412	0.00745124
0.0190253	0.00117672
0.0555533	0.00151765
0.0297849	0.00188352
0.000334139	0.00134223
1.85437e-05	0.000948897
5.51939e-05	0.000411848
0.0134774	0.00023292
0.00949258	0.00211944
0.0156391	0.000715727
0.000984371	8.0692e-05
0.00157054	0.00173006
0.000127539	0.000422422
0.0114182	0.00267794
1.07411e-06	0.000357529
2.38419e-07	0.000702105
0.00198179	0.00545965
0.00820319	0.00238153
0.00411089	0.000121999
0.00611854	0.00156747
0.00260282	0.000345913
0.000456491	0.00217443
0.000672196	0.0149997
0.00207237	0.000383634
0.0155111	0.000555434
0.000360489	0.00182686
0.000187525	0.000296754
1.24201e-05	0.00205411
0.00252988	0.000297456
0.00599498	0.00092106
0.0078491	0.00628829
0.00861585	0.000430457
2.29478e-05	0.00122468
0.00283748	0.00165386
3.85505e-05	0.000252074
0.00193202	0.00992233
0.0565104	0.00695806
0.0142477	0.000479708
1.04612e-05	0.00131091
0.024973	0.000297683
0.00941127	0.0010812
0.00079906	0.000365512
0.000354417	0.000428259
0.000859274	0.000436356
1.98095e-07	0.000624838
0.0008176	0.000100237
0.0113859	0.00166963
0.000329792	0.00122271
1.34317e-05	0.000446329
0.0319856	0.000836868
0.0313689	0.0013988
0.000236347	0.000284533
0.021512	0.000766451
0.0219735	0.00132092
0.00853738	0.000266575
0.00097245	0.00353284
3.45707e-05	0.000798472
0.000149794	0.000927459
0.00175893	0.0073602
0.000726283	0.000904939
1.00458e-06	0.000461188
3.1352e-05	0.00260876
0.0238982	0.000309329
0.00177154	0.000146948
0.00179001	0.000306611
0.00058865	0.000146533
0.0470678	0.000143995
1.99926e-05	0.000444422
0.00224262	0.000906126
0.000105321	0.000862492
2.40803e-05	0.000165573
0.0144382	0.000569004
0.00135005	0.00042696
0.00459945	0.00249695
0.00696111	0.000770066
0.000108517	0.000231336
0.00344509	0.0039739
0.000265896	0.00288156
0.0234851	0.000830006
4.10914e-06	0.000297569
0.000101571	0.00131233
0.000406772	0.000958128
