# Supplementary material for: Dermatologist-like explainable AI enhances trust and confidence in diagnosing melanoma
Source: Nat Commun. 2024 Jan 15;15:524. doi: 10.1038/s41467-023-43095-4 (PMC10789736; doi:10.1038/s41467-023-43095-4)
Supplement: Supplementary file 6 — Source Data [file 41467_2023_43095_MOESM6_ESM.zip › Source Data/Fig4b.xlsx]

## Sheet: Fig4b
Accuracy	experience_in_dermoscopy	phase
81.25	Basic education, rare use	AI Support
87.5	Basic education, rare use	XAI Support
54.4643	Basic education, rare use	XAI Support
65.1786	Basic education, rare use	XAI Support
72.3214	Basic education, rare use	XAI Support
52.6786	Basic education, rare use	XAI Support
87.5	Basic education, rare use	XAI Support
68.75	Basic education, rare use	XAI Support
86.6071	Basic education, rare use	AI Support
93.75	Basic education, rare use	AI Support
78.5714	Basic education, rare use	AI Support
66.0714	Basic education, rare use	AI Support
66.0714	Basic education, rare use	AI Support
58.0357	Basic education, rare use	AI Support
66.6667	Occasional use	XAI Support
73.2143	Occasional use	XAI Support
70	Occasional use	XAI Support
87.5	Occasional use	XAI Support
68.75	Occasional use	XAI Support
80.3571	Occasional use	XAI Support
78.5714	Occasional use	XAI Support
87.5	Occasional use	XAI Support
50	Occasional use	XAI Support
64.2857	Occasional use	XAI Support
72.3214	Occasional use	XAI Support
80.3571	Occasional use	AI Support
70	Occasional use	AI Support
81.25	Occasional use	AI Support
81.25	Occasional use	AI Support
80.3571	Occasional use	AI Support
71.4286	Occasional use	AI Support
72.3214	Occasional use	AI Support
87.5	Occasional use	AI Support
62.5	Occasional use	AI Support
65.1786	Occasional use	AI Support
62.5	Occasional use	AI Support
66.0714	Regular use	XAI Support
79.4643	Regular use	XAI Support
87.5	Regular use	XAI Support
87.5	Regular use	XAI Support
65.1786	Regular use	XAI Support
81.25	Regular use	XAI Support
100	Regular use	XAI Support
60.7143	Regular use	XAI Support
66.9643	Regular use	XAI Support
65.1786	Regular use	XAI Support
47.9167	Regular use	XAI Support
87.5	Regular use	XAI Support
53.5714	Regular use	XAI Support
80.3571	Regular use	XAI Support
75	Regular use	XAI Support
71.4286	Regular use	XAI Support
53.5714	Regular use	XAI Support
68.75	Regular use	XAI Support
74.1071	Regular use	XAI Support
78.5714	Regular use	XAI Support
71.4286	Regular use	XAI Support
58.9286	Regular use	XAI Support
79.4643	Regular use	XAI Support
61.9048	Regular use	XAI Support
65.1786	Regular use	XAI Support
80.3571	Regular use	XAI Support
62.5	Regular use	XAI Support
86.6071	Regular use	XAI Support
71.4286	Regular use	XAI Support
79.4643	Regular use	XAI Support
55.3571	Regular use	XAI Support
74.1071	Regular use	AI Support
58.0357	Regular use	AI Support
80.3571	Regular use	AI Support
67.8571	Regular use	AI Support
93.75	Regular use	AI Support
87.5	Regular use	AI Support
58.0357	Regular use	AI Support
81.25	Regular use	AI Support
66.9643	Regular use	AI Support
71.4286	Regular use	AI Support
53.5714	Regular use	AI Support
65.1786	Regular use	AI Support
33.3333	Regular use	AI Support
78.5714	Regular use	AI Support
75	Regular use	AI Support
72.3214	Regular use	AI Support
79.4643	Regular use	AI Support
60.7143	Regular use	AI Support
68.75	Regular use	AI Support
58.3333	Regular use	AI Support
62.5	Regular use	AI Support
66.0714	Regular use	AI Support
71.4286	Regular use	AI Support
71.4286	Regular use	AI Support
71.4286	Regular use	AI Support
83.3333	Regular use	AI Support
66.0714	Regular use	AI Support
87.5	Regular use	AI Support
72.3214	Regular use	AI Support
75	Regular use	AI Support
79.4643	Regular use	AI Support
73.2143	Regular use and education	XAI Support
47.3214	Regular use and education	XAI Support
81.25	Regular use and education	XAI Support
80.3571	Regular use and education	XAI Support
56.25	Regular use and education	XAI Support
58.0357	Regular use and education	XAI Support
58.0357	Regular use and education	XAI Support
74.1071	Regular use and education	XAI Support
46.4286	Regular use and education	XAI Support
75	Regular use and education	XAI Support
72.3214	Regular use and education	XAI Support
66.9643	Regular use and education	XAI Support
54.4643	Regular use and education	XAI Support
93.75	Regular use and education	XAI Support
92.8571	Regular use and education	XAI Support
74.1071	Regular use and education	XAI Support
55.3571	Regular use and education	XAI Support
46.4286	Regular use and education	XAI Support
58.9286	Regular use and education	XAI Support
66.9643	Regular use and education	XAI Support
93.75	Regular use and education	XAI Support
79.4643	Regular use and education	XAI Support
71.4286	Regular use and education	XAI Support
62.5	Regular use and education	XAI Support
72.3214	Regular use and education	XAI Support
67.8571	Regular use and education	XAI Support
81.25	Regular use and education	XAI Support
74.1071	Regular use and education	XAI Support
92.8571	Regular use and education	XAI Support
72.3214	Regular use and education	XAI Support
80.3571	Regular use and education	XAI Support
87.5	Regular use and education	XAI Support
79.4643	Regular use and education	XAI Support
67.8571	Regular use and education	XAI Support
87.5	Regular use and education	XAI Support
87.5	Regular use and education	XAI Support
72.3214	Regular use and education	XAI Support
85.4167	Regular use and education	XAI Support
92.8571	Regular use and education	XAI Support
78.5714	Regular use and education	XAI Support
64.5833	Regular use and education	XAI Support
91.6667	Regular use and education	XAI Support
72.3214	Regular use and education	XAI Support
86.6071	Regular use and education	XAI Support
71.4286	Regular use and education	XAI Support
81.25	Regular use and education	XAI Support
73.2143	Regular use and education	XAI Support
87.5	Regular use and education	XAI Support
66.0714	Regular use and education	XAI Support
66.0714	Regular use and education	XAI Support
51.7857	Regular use and education	AI Support
87.5	Regular use and education	AI Support
65.1786	Regular use and education	AI Support
68.75	Regular use and education	AI Support
58.9286	Regular use and education	AI Support
87.5	Regular use and education	AI Support
86.6071	Regular use and education	AI Support
74.1071	Regular use and education	AI Support
74.1071	Regular use and education	AI Support
66.0714	Regular use and education	AI Support
61.6071	Regular use and education	AI Support
81.25	Regular use and education	AI Support
92.8571	Regular use and education	AI Support
81.25	Regular use and education	AI Support
74.1071	Regular use and education	AI Support
46.4286	Regular use and education	AI Support
72.3214	Regular use and education	AI Support
46.4286	Regular use and education	AI Support
78.5714	Regular use and education	AI Support
79.1667	Regular use and education	AI Support
72.3214	Regular use and education	AI Support
75	Regular use and education	AI Support
66.0714	Regular use and education	AI Support
73.2143	Regular use and education	AI Support
65.1786	Regular use and education	AI Support
85.4167	Regular use and education	AI Support
64.5833	Regular use and education	AI Support
85.7143	Regular use and education	AI Support
73.2143	Regular use and education	AI Support
78.5714	Regular use and education	AI Support
85.7143	Regular use and education	AI Support
66.9643	Regular use and education	AI Support
71.4286	Regular use and education	AI Support
80.3571	Regular use and education	AI Support
74.1071	Regular use and education	XAI Support
72.3214	Regular use and education	AI Support
86.6071	Regular use and education	AI Support
74.1071	Regular use and education	XAI Support
81.25	Regular use and education	AI Support
54.4643	Regular use and education	AI Support
72.3214	Regular use and education	AI Support
81.25	Regular use and education	AI Support
67.8571	Regular use and education	AI Support
73.2143	Regular use and education	AI Support
52.6786	Regular use and education	AI Support
74.1071	Regular use and education	AI Support
74.1071	Regular use and education	AI Support
75	Regular use and education	AI Support
80.3571	Regular use and education	AI Support
87.5	Regular use and education	AI Support
65.1786	Regular use and education	AI Support
80.3571	Regular use and education	AI Support
48.2143	Regular use and education	AI Support
87.5	Regular use and education	AI Support
79.4643	Regular scientific discussion	XAI Support
80.3571	Regular scientific discussion	XAI Support
80.3571	Regular scientific discussion	XAI Support
60.7143	Regular scientific discussion	XAI Support
73.2143	Regular scientific discussion	XAI Support
81.25	Regular scientific discussion	XAI Support
86.6071	Regular scientific discussion	XAI Support
87.5	Regular scientific discussion	XAI Support
73.2143	Regular scientific discussion	XAI Support
81.25	Regular scientific discussion	XAI Support
68.75	Regular scientific discussion	XAI Support
87.5	Regular scientific discussion	XAI Support
58.0357	Regular scientific discussion	XAI Support
47.3214	Regular scientific discussion	AI Support
75	Regular scientific discussion	AI Support
68.75	Regular scientific discussion	AI Support
81.25	Regular scientific discussion	AI Support
59.8214	Regular scientific discussion	AI Support
81.25	Regular scientific discussion	AI Support
81.25	Regular scientific discussion	AI Support
73.2143	Regular scientific discussion	AI Support
50.8929	Regular scientific discussion	AI Support
87.5	Regular scientific discussion	AI Support
54.4643	Regular scientific discussion	AI Support
59.8214	Regular scientific discussion	AI Support
79.4643	Regular scientific discussion	AI Support
79.4643	Regular scientific discussion	AI Support
79.4643	Regular scientific discussion	AI Support
81.25	Regular scientific discussion	XAI Support
75	Regular scientific discussion	XAI Support
