# Supplementary material for: Dermatologist-like explainable AI enhances trust and confidence in diagnosing melanoma
Source: Nat Commun. 2024 Jan 15;15:524. doi: 10.1038/s41467-023-43095-4 (PMC10789736; doi:10.1038/s41467-023-43095-4)
Supplement: Supplementary file 6 — Source Data [file 41467_2023_43095_MOESM6_ESM.zip › Source Data/Fig4c.xlsx]

## Sheet: Fig4c
participant	phase1	phase2	phase3
e10	7.46667	7.66667	7.8
e12	7	6.73333	7.46667
e13	7.07692	9.26667	9.06667
e14	7.14286	7.06667	8
e19	8	8	8
e2	8.07143	9.46667	10
e20	7.53333	7.73333	7.66667
e23	5.26667	7.33333	6.53333
e24	8.2	8.66667	9.06667
e25		8.06667	7.73333
e26		8.26667	7.46667
e3	7.78571	7.4	7.26667
e30	6.5	7.06667	8.06667
e31	7.13333	6.8	7.06667
e32	6.33333	8.93333	9.73333
e33	5	7	8.26667
e34	6.09091	8.8	8.06667
e35	6.2	6.6	7.2
e4	6	8.4	9
e41	5	8.2	8.26667
e46	8.06667	9	9.4
e47	6.53333	8.26667	8.2
e48	8.07143	8.73333	9.6
e49	5	7.4	7.4
e5	7.13333	7.73333	8.13333
e50	6.21429	6.86667	7.13333
e51	7.53333	8	8.2
e52	5.08333	7.53333	8.86667
e54	7.86667	8	8.33333
e56	5.92308	9	8.93333
e59	8.93333	8.46667	7.86667
e6	5.13333	6.4	6.73333
e62	7.66667	8.53333	8.46667
e65	7.73333	9.6	9.53333
e66	7.33333	9.13333	9.46667
e67	8.6	8	8.53333
e68	6.86667	7.86667	8.13333
e7	7.13333	7.26667	7.53333
e70	6.46154	8.13333	7.33333
e71	7	6.73333	7.8
e72	8.61538	8.33333	8.93333
e73	8	9	9
e76	5.57143	6.53333	7.26667
e77	6.06667	6.26667	6.53333
e79	5.8	7.33333	7.13333
e8	4.21429	6.93333	7.46667
e80	6.4	7.06667	7.6
e81	8.21429	8	8.2
e83	5.21429	5.86667	5.73333
e84	6.66667	8.8	8.33333
e86	7.5	7.86667	8.2
e9	7.35714	8.53333	8.13333
e94	3.73333	5.66667	7.26667
g10	7.2	6.2	6
g101		8.4	7.6
g102		7.66667	7.6
g103		4.92857	6.85714
g104		7.33333	6.53333
g105		7.46667	7.13333
g106		8.93333	9.26667
g107		7.46667	8.66667
g11	5.33333	6.13333	7
g14	7.69231	6.86667	7.46667
g15	5.33333	7.5	5.78571
g16	3.78571	7.26667	7.53333
g19	4.69231	7.26667	7.33333
g21	4.33333	7.53333	7.53333
g22	7.4	6.93333	8
g23	6.21429	6.86667	7.93333
g24	6.85714	7.06667	6.73333
g25	7.53333	7.46667	6.73333
g26	6	7	6.33333
g27	5.71429	9	8.66667
g28	8.42857	8.6	8.73333
g29	7.14286	6.86667	7.73333
g3	6.35714	7.46667	8.06667
g30	8.06667	8.2	8.53333
g31	5.73333	7.06667	7.13333
g32	5.86667	8.46667	7.86667
g33	7.53333	7.30769	8.15385
g34	6.46667	4.6	6.2
g35	8.06667	8.26667	8.93333
g36	5.71429	7.26667	7.86667
g37	7.06667	8.06667	8.13333
g38	7.33333	7.33333	7.13333
g39	7.69231	8.26667	7.73333
g40	6.46154	7.46667	7.73333
g42	6.64286	7.6	7.73333
g43	7.33333	7.33333	8.06667
g44	5.46667	7	6.35714
g48	9.85714	9.06667	9.66667
g49	3.91667	6.13333	6.73333
g5	5.15385	7.4	8
g50	7.33333	8.2	7.86667
g51	7.64286	8.92308	9
g53	9.14286	7	8.53333
g55	6.13333	8.73333	7.8
g57	6.57143	7	5.91667
g6	4.2	1.64286	8.78571
g60	7.92857	8.8	8.73333
g61	7.2	7.06667	7.06667
g65	5.46667	6.76923	7.46154
g66	4.16667	8.2	7.6
g69	4.38462	6	6.93333
g71	5.76923	5.66667	6.06667
g73	5.57143	8	7.6
g75	7.33333	6.6	7
g76	6.2	6.71429	7.64286
g77	7.28571	8.33333	9.46667
g78	6.5	6.66667	7.6
g79	6.46667	7.1	7.1
g80	6.5	7.14286	6.64286
g82	7	7.57143	7.5
g84	6.86667	7.46154	7.53846
g85	4.8	5.26667	5.26667
g9	6.5	7	6.46667
