# Supplementary material for: Dermatologist-like explainable AI enhances trust and confidence in diagnosing melanoma
Source: Nat Commun. 2024 Jan 15;15:524. doi: 10.1038/s41467-023-43095-4 (PMC10789736; doi:10.1038/s41467-023-43095-4)
Supplement: Supplementary file 6 — Source Data [file 41467_2023_43095_MOESM6_ESM.zip › Source Data/Supplementary_Table3.xlsx]

## Sheet: Supplementary_Tab3_Confidence
phase	confidence			phase	trust
Phase 1	3			Phase 2	7
Phase 1	8			Phase 2	10
Phase 1	5			Phase 2	5
Phase 1	4			Phase 2	8
Phase 1	7			Phase 2	10
Phase 1	6			Phase 2	7
Phase 1	6			Phase 2	4
Phase 1	2			Phase 2	7
Phase 1	4			Phase 2	4
Phase 1	7			Phase 2	8
Phase 1	9			Phase 2	10
Phase 1	7			Phase 2	8
Phase 1				Phase 2	5
Phase 1	4			Phase 2	8
Phase 1	1			Phase 2	7
Phase 1	5			Phase 2	8
Phase 1	8			Phase 2	8
Phase 1	6			Phase 2	5
Phase 1	6			Phase 2	4
Phase 1	6			Phase 2	10
Phase 1	8			Phase 2	8
Phase 1	3			Phase 2	8
Phase 1	6			Phase 2	3
Phase 1	6			Phase 2	7
Phase 1	7			Phase 2	10
Phase 1	8			Phase 2	8
Phase 1	5			Phase 2	6
Phase 1				Phase 2	7
Phase 1	7			Phase 2	5
Phase 1	8			Phase 2	8
Phase 1	6			Phase 2	6
Phase 1	7			Phase 2	9
Phase 1	6			Phase 2	7
Phase 1	9			Phase 2	7
Phase 1	8			Phase 2	7
Phase 1	6			Phase 2	7
Phase 1	8			Phase 2	3
Phase 1	7			Phase 2	4
Phase 1	7			Phase 2	9
Phase 1	8			Phase 2	7
Phase 1	10			Phase 2	10
Phase 1	7			Phase 2	3
Phase 1				Phase 2	6
Phase 1	5			Phase 2	8
Phase 1	6			Phase 2	7
Phase 1	6			Phase 2	7
Phase 1	10			Phase 2	10
Phase 1	2			Phase 2	5
Phase 1	5			Phase 2	8
Phase 1	9			Phase 2	7
Phase 1	6			Phase 2	6
Phase 1	7			Phase 2	5
Phase 1	6			Phase 2	4
Phase 1	7			Phase 2	8
Phase 1	7			Phase 2	8
Phase 1	7			Phase 2	9
Phase 1	8			Phase 2	4
Phase 1				Phase 2	6
Phase 1	3			Phase 2	7
Phase 1	5			Phase 2	7
Phase 1	9			Phase 2	10
Phase 1	7			Phase 2	10
Phase 1	6			Phase 2	5
Phase 1	7			Phase 2	7
Phase 1	9			Phase 2	8
Phase 1	7			Phase 2	5
Phase 1	7			Phase 2	5
Phase 1	6			Phase 2	4
Phase 1	7			Phase 2	6
Phase 1	9			Phase 2	9
Phase 1	7			Phase 2	7
Phase 1	8			Phase 2	7
Phase 1				Phase 2	6
Phase 1	10			Phase 2	9
Phase 1	9			Phase 2	10
Phase 1	4			Phase 2	7
Phase 1	6			Phase 2	7
Phase 1	3			Phase 2	2
Phase 1				Phase 2	8
Phase 1	2			Phase 2	8
Phase 1	7			Phase 2	1
Phase 1	6			Phase 2	8
Phase 1	4			Phase 2	7
Phase 1	6			Phase 2	8
Phase 1	10			Phase 2	10
Phase 1	3			Phase 2	1
Phase 1	5			Phase 2	6
Phase 1				Phase 2	7
Phase 1	7			Phase 2	6
Phase 1	7			Phase 2	5
Phase 1	3			Phase 2	7
Phase 1	6			Phase 2	9
Phase 1	5			Phase 2	6
Phase 1	4			Phase 2	5
Phase 1	7			Phase 2	7
Phase 1	3			Phase 2	7
Phase 1	8			Phase 2	1
Phase 1	4			Phase 2	8
Phase 1	6			Phase 2	5
Phase 1	8			Phase 2	9
Phase 1	4			Phase 2	6
Phase 1	4			Phase 2	7
Phase 1				Phase 2	7
Phase 1	5			Phase 2	6
Phase 1	6			Phase 2	6
Phase 1	8			Phase 2	8
Phase 1	8			Phase 2	8
Phase 1	8			Phase 2	9
Phase 1	6			Phase 2	7
Phase 1	8			Phase 2	8
Phase 1	8			Phase 2	7
Phase 1	7			Phase 2	7
Phase 1	8			Phase 2	5
Phase 1	7			Phase 2	8
Phase 1	9			Phase 2	8
Phase 1	7			Phase 2	4
Phase 1	8			Phase 2	7
Phase 1				Phase 2	7
Phase 1	6			Phase 2	6
Phase 1	7			Phase 2	8
Phase 1	7			Phase 2	1
Phase 1	8			Phase 2	10
Phase 1	7			Phase 2	10
Phase 1	6			Phase 2	7
Phase 1	9			Phase 2	8
Phase 1				Phase 2	8
Phase 1	7			Phase 2	8
Phase 1	1			Phase 2	10
Phase 1				Phase 2	10
Phase 1	2			Phase 2	10
Phase 1				Phase 2	8
Phase 1				Phase 2	10
Phase 1				Phase 2	10
Phase 1	7			Phase 2	7
Phase 1	7			Phase 2	9
Phase 1	10			Phase 2	3
Phase 1	8			Phase 2	1
Phase 1	8			Phase 2	1
Phase 1	8			Phase 2	1
Phase 1				Phase 2	1
Phase 1	8			Phase 2	1
Phase 1	9			Phase 2	1
Phase 1	8			Phase 2	1
Phase 1	8			Phase 2	1
Phase 1	10			Phase 2	1
Phase 1	8			Phase 2	1
Phase 1	8			Phase 2	1
Phase 1				Phase 2	1
Phase 1	4			Phase 2	1
Phase 1	8			Phase 2	1
Phase 1	6			Phase 2	6
Phase 1	4			Phase 2	8
Phase 1	6			Phase 2	7
Phase 1	7			Phase 2	7
Phase 1	4			Phase 2	5
Phase 1	7			Phase 2	7
Phase 1	8			Phase 2	7
Phase 1	6			Phase 2	8
Phase 1	6			Phase 2	4
Phase 1	8			Phase 2	4
Phase 1	4			Phase 2	4
Phase 1	2			Phase 2	8
Phase 1				Phase 2	8
Phase 1	5			Phase 2	7
Phase 1	7			Phase 2	7
Phase 1	8			Phase 2	7
Phase 1	1			Phase 2	7
Phase 1	4			Phase 2	8
Phase 1	5			Phase 2	9
Phase 1	1			Phase 2	4
Phase 1	5			Phase 2	8
Phase 1	9			Phase 2	8
Phase 1	6			Phase 2	5
Phase 1	8			Phase 2	7
Phase 1	6			Phase 2	7
Phase 1	4			Phase 2	9
Phase 1	4			Phase 2	8
Phase 1				Phase 2	6
Phase 1	6			Phase 2	6
Phase 1	5			Phase 2	7
Phase 1	6			Phase 2	8
Phase 1	7			Phase 2	10
Phase 1	5			Phase 2	10
Phase 1	8			Phase 2	7
Phase 1	10			Phase 2	10
Phase 1	8			Phase 2	6
Phase 1	7			Phase 2	6
Phase 1	7			Phase 2	10
Phase 1	10			Phase 2	3
Phase 1	7			Phase 2	8
Phase 1	8			Phase 2	9
Phase 1	8			Phase 2	8
Phase 1				Phase 2	10
Phase 1	7			Phase 2	6
Phase 1	5			Phase 2	7
Phase 1	8			Phase 2	8
Phase 1	4			Phase 2	10
Phase 1	9			Phase 2	9
Phase 1	6			Phase 2	10
Phase 1	9			Phase 2	1
Phase 1	9			Phase 2	10
Phase 1	2			Phase 2	10
Phase 1	8			Phase 2	10
Phase 1	4			Phase 2	8
Phase 1	8			Phase 2	9
Phase 1	10			Phase 2	10
Phase 1	10			Phase 2	9
Phase 1				Phase 2	10
Phase 1	10			Phase 2	2
Phase 1	10			Phase 2	8
Phase 1	4			Phase 2	10
Phase 1	8			Phase 2	9
Phase 1	7			Phase 2	10
Phase 1	8			Phase 2	9
Phase 1	8			Phase 2	2
Phase 1	6			Phase 2	8
Phase 1	7			Phase 2	8
Phase 1				Phase 2	8
Phase 1	7			Phase 2	4
Phase 1	4			Phase 2	7
Phase 1	10			Phase 2	10
Phase 1	10			Phase 2	8
Phase 1				Phase 2	9
Phase 1	6			Phase 2	9
Phase 1	9			Phase 2	9
Phase 1				Phase 2	9
Phase 1				Phase 2	4
Phase 1				Phase 2	8
Phase 1				Phase 2	4
Phase 1				Phase 2	9
Phase 1				Phase 2	9
Phase 1				Phase 2	2
Phase 1				Phase 2	9
Phase 1				Phase 2	9
Phase 1				Phase 2	5
Phase 1				Phase 2	6
Phase 1				Phase 2	8
Phase 1				Phase 2	8
Phase 1				Phase 2	9
Phase 1				Phase 2	9
Phase 1	7			Phase 2	7
Phase 1	3			Phase 2	7
Phase 1	5			Phase 2	3
Phase 1	7			Phase 2	6
Phase 1	7			Phase 2	6
Phase 1	2			Phase 2	4
Phase 1	7			Phase 2	5
Phase 1	6			Phase 2	7
Phase 1	7			Phase 2	7
Phase 1	6			Phase 2	7
Phase 1	6			Phase 2	5
Phase 1	6			Phase 2	5
Phase 1				Phase 2	5
Phase 1	7			Phase 2	5
Phase 1	6			Phase 2	5
Phase 1	7			Phase 2	8
Phase 1	7			Phase 2	9
Phase 1	7			Phase 2	2
Phase 1	9			Phase 2	2
Phase 1	9			Phase 2	9
Phase 1	8			Phase 2	9
Phase 1				Phase 2	9
Phase 1	7			Phase 2	9
Phase 1	9			Phase 2	9
Phase 1	9			Phase 2	9
Phase 1	6			Phase 2	9
Phase 1	6			Phase 2	8
Phase 1				Phase 2	2
Phase 1	10			Phase 2	9
Phase 1	9			Phase 2	9
Phase 1				Phase 2	7
Phase 1				Phase 2	7
Phase 1				Phase 2	7
Phase 1				Phase 2	7
Phase 1				Phase 2	7
Phase 1				Phase 2	7
Phase 1				Phase 2	7
Phase 1				Phase 2	7
Phase 1				Phase 2	7
Phase 1				Phase 2	7
Phase 1				Phase 2	7
Phase 1				Phase 2	7
Phase 1				Phase 2	7
Phase 1				Phase 2	7
Phase 1				Phase 2	7
Phase 1				Phase 2	8
Phase 1				Phase 2	9
Phase 1				Phase 2	4
Phase 1				Phase 2	7
Phase 1				Phase 2	8
Phase 1				Phase 2	6
Phase 1				Phase 2	5
Phase 1				Phase 2	5
Phase 1				Phase 2	6
Phase 1				Phase 2	10
Phase 1				Phase 2	4
Phase 1				Phase 2	6
Phase 1				Phase 2	5
Phase 1				Phase 2	5
Phase 1				Phase 2	9
Phase 1	4			Phase 2	4
Phase 1	5			Phase 2	6
Phase 1				Phase 2	3
Phase 1				Phase 2	8
Phase 1				Phase 2	6
Phase 1				Phase 2	10
Phase 1	5			Phase 2	7
Phase 1	6			Phase 2	7
Phase 1	2			Phase 2	8
Phase 1				Phase 2	4
Phase 1	10			Phase 2	9
Phase 1				Phase 2	2
Phase 1				Phase 2	3
Phase 1				Phase 2	3
Phase 1	6			Phase 2	4
Phase 1	7			Phase 2	4
Phase 1	6			Phase 2	4
Phase 1	6			Phase 2	10
Phase 1	8			Phase 2	6
Phase 1	6			Phase 2	4
Phase 1	5			Phase 2	2
Phase 1	9			Phase 2	3
Phase 1				Phase 2	6
Phase 1	5			Phase 2	5
Phase 1				Phase 2	6
Phase 1	5			Phase 2	5
Phase 1	7			Phase 2	6
Phase 1	7			Phase 2	6
Phase 1	10			Phase 2	10
Phase 1	9			Phase 2	4
Phase 1	7			Phase 2	6
Phase 1	10			Phase 2	10
Phase 1	9			Phase 2	8
Phase 1	3			Phase 2	3
Phase 1	8			Phase 2	6
Phase 1	7			Phase 2	5
Phase 1	2			Phase 2	5
Phase 1				Phase 2	4
Phase 1				Phase 2	10
Phase 1	5			Phase 2	7
Phase 1	6			Phase 2	4
Phase 1	5			Phase 2	5
Phase 1	6			Phase 2	5
Phase 1	9			Phase 2	9
Phase 1	6			Phase 2	8
Phase 1				Phase 2	3
Phase 1	9			Phase 2	10
Phase 1	8			Phase 2	5
Phase 1	5			Phase 2	3
Phase 1	2			Phase 2	3
Phase 1				Phase 2	2
Phase 1	2			Phase 2	7
Phase 1	2			Phase 2	3
Phase 1				Phase 2	9
Phase 1	5			Phase 2	9
Phase 1	8			Phase 2	1
Phase 1	2			Phase 2	4
Phase 1	5			Phase 2	4
Phase 1	3			Phase 2	6
Phase 1	7			Phase 2	4
Phase 1	5			Phase 2	5
Phase 1	4			Phase 2	10
Phase 1	7			Phase 2	6
Phase 1	6			Phase 2	6
Phase 1	5			Phase 2	7
Phase 1	3			Phase 2	4
Phase 1	7			Phase 2	7
Phase 1	5			Phase 2	8
Phase 1				Phase 2	5
Phase 1	5			Phase 2	6
Phase 1	5			Phase 2	4
Phase 1	6			Phase 2	6
Phase 1	7			Phase 2	8
Phase 1	8			Phase 2	9
Phase 1	7			Phase 2	5
Phase 1	7			Phase 2	8
Phase 1	8			Phase 2	9
Phase 1	9			Phase 2	9
Phase 1	7			Phase 2	9
Phase 1	7			Phase 2	6
Phase 1	6			Phase 2	8
Phase 1	8			Phase 2	9
Phase 1	7			Phase 2	9
Phase 1				Phase 2	10
Phase 1	8			Phase 2	8
Phase 1	6			Phase 2	5
Phase 1	2			Phase 2	2
Phase 1	3			Phase 2	1
Phase 1	9			Phase 2	1
Phase 1	7			Phase 2	2
Phase 1	2			Phase 2	3
Phase 1	9			Phase 2	1
Phase 1	3			Phase 2	3
Phase 1	8			Phase 2	1
Phase 1	4			Phase 2	1
Phase 1	2			Phase 2	1
Phase 1	2			Phase 2	3
Phase 1				Phase 2	1
Phase 1	1			Phase 2	2
Phase 1	4			Phase 2	1
Phase 1	6			Phase 2	5
Phase 1	8			Phase 2	8
Phase 1	7			Phase 2	7
Phase 1	7			Phase 2	8
Phase 1	8			Phase 2	8
Phase 1	7			Phase 2	8
Phase 1	5			Phase 2	4
Phase 1	8			Phase 2	8
Phase 1	4			Phase 2	7
Phase 1	5			Phase 2	5
Phase 1	7			Phase 2	7
Phase 1				Phase 2	7
Phase 1	6			Phase 2	4
Phase 1	5			Phase 2	9
Phase 1	9			Phase 2	7
Phase 1	10			Phase 2	10
Phase 1	10			Phase 2	10
Phase 1	10			Phase 2	10
Phase 1	10			Phase 2	10
Phase 1	10			Phase 2	10
Phase 1	10			Phase 2	10
Phase 1				Phase 2	5
Phase 1	10			Phase 2	10
Phase 1	10			Phase 2	5
Phase 1	10			Phase 2	7
Phase 1	10			Phase 2	10
Phase 1				Phase 2	10
Phase 1	10			Phase 2	7
Phase 1	9			Phase 2	10
Phase 1	5			Phase 2	3
Phase 1	7			Phase 2	5
Phase 1	4			Phase 2	5
Phase 1	9			Phase 2	3
Phase 1	7			Phase 2	4
Phase 1	9			Phase 2	10
Phase 1	7			Phase 2	4
Phase 1	3			Phase 2	5
Phase 1	9			Phase 2	3
Phase 1	9			Phase 2	8
Phase 1	6			Phase 2	7
Phase 1	3			Phase 2	8
Phase 1				Phase 2	4
Phase 1	5			Phase 2	9
Phase 1	7			Phase 2	9
Phase 1	7			Phase 2	8
Phase 1	9			Phase 2	10
Phase 1	6			Phase 2	6
Phase 1	8			Phase 2	8
Phase 1	6			Phase 2	7
Phase 1	7			Phase 2	4
Phase 1	8			Phase 2	9
Phase 1	8			Phase 2	2
Phase 1	6			Phase 2	8
Phase 1	7			Phase 2	7
Phase 1	6			Phase 2	6
Phase 1	8			Phase 2	8
Phase 1				Phase 2	5
Phase 1	8			Phase 2	8
Phase 1	9			Phase 2	9
Phase 1	6			Phase 2	5
Phase 1	8			Phase 2	8
Phase 1	2			Phase 2	9
Phase 1	9			Phase 2	8
Phase 1	4			Phase 2	3
Phase 1	1			Phase 2	7
Phase 1	7			Phase 2	7
Phase 1	8			Phase 2	5
Phase 1	7			Phase 2	8
Phase 1	9			Phase 2	8
Phase 1				Phase 2	8
Phase 1	6			Phase 2	8
Phase 1				Phase 2	8
Phase 1	3			Phase 2	8
Phase 1	9			Phase 2	8
Phase 1	7			Phase 2	5
Phase 1	6			Phase 2	5
Phase 1	4			Phase 2	6
Phase 1	9			Phase 2	8
Phase 1	6			Phase 2	3
Phase 1	3			Phase 2	4
Phase 1	9			Phase 2	8
Phase 1	7			Phase 2	6
Phase 1	5			Phase 2	4
Phase 1	8			Phase 2	1
Phase 1	4			Phase 2	4
Phase 1	10			Phase 2	8
Phase 1				Phase 2	7
Phase 1	5			Phase 2	4
Phase 1	8			Phase 2	8
Phase 1	10			Phase 2	9
Phase 1	8			Phase 2	4
Phase 1	7			Phase 2	6
Phase 1	9			Phase 2	7
Phase 1	5			Phase 2	4
Phase 1	3			Phase 2	5
Phase 1	7			Phase 2	7
Phase 1	8			Phase 2	3
Phase 1	8			Phase 2	4
Phase 1	8			Phase 2	1
Phase 1	7			Phase 2	1
Phase 1	9			Phase 2	8
Phase 1				Phase 2	8
Phase 1	8			Phase 2	8
Phase 1	7			Phase 2	6
Phase 1	6			Phase 2	6
Phase 1				Phase 2	7
Phase 1	6			Phase 2	7
Phase 1	7			Phase 2	7
Phase 1	7			Phase 2	7
Phase 1	8			Phase 2	7
Phase 1	7			Phase 2	8
Phase 1	6			Phase 2	7
Phase 1	6			Phase 2	8
Phase 1	6			Phase 2	8
Phase 1	6			Phase 2	7
Phase 1	7			Phase 2	7
Phase 1				Phase 2	8
Phase 1	6			Phase 2	7
Phase 1	6			Phase 2	8
Phase 1	5			Phase 2	9
Phase 1	8			Phase 2	7
Phase 1	6			Phase 2	5
Phase 1	7			Phase 2	7
Phase 1	7			Phase 2	7
Phase 1	9			Phase 2	9
Phase 1	2			Phase 2	5
Phase 1				Phase 2	8
Phase 1	7			Phase 2	5
Phase 1	7			Phase 2	7
Phase 1	7			Phase 2	3
Phase 1	6			Phase 2	3
Phase 1	4			Phase 2	10
Phase 1	6			Phase 2	3
Phase 1	2			Phase 2	1
Phase 1	7			Phase 2	1
Phase 1	6			Phase 2	8
Phase 1	6			Phase 2	2
Phase 1	5			Phase 2	9
Phase 1	6			Phase 2	2
Phase 1				Phase 2	10
Phase 1	6			Phase 2	5
Phase 1	5			Phase 2	2
Phase 1	7			Phase 2	8
Phase 1	6			Phase 2	8
Phase 1	3			Phase 2	8
Phase 1	8			Phase 2	5
Phase 1	7			Phase 2	8
Phase 1	9			Phase 2	4
Phase 1	9			Phase 2	6
Phase 1	6			Phase 2	6
Phase 1	7			Phase 2	8
Phase 1	7			Phase 2	6
Phase 1	9			Phase 2	5
Phase 1	7			Phase 2	8
Phase 1				Phase 2	8
Phase 1	7			Phase 2	6
Phase 1	7			Phase 2	8
Phase 1	8			Phase 2	5
Phase 1	6			Phase 2	7
Phase 1	7			Phase 2	4
Phase 1	8			Phase 2	8
Phase 1				Phase 2	7
Phase 1	4			Phase 2	3
Phase 1	7			Phase 2	4
Phase 1	6			Phase 2	4
Phase 1	7			Phase 2	7
Phase 1	7			Phase 2	8
Phase 1	5			Phase 2	8
Phase 1	4			Phase 2	5
Phase 1				Phase 2	5
Phase 1	6			Phase 2	4
Phase 1	6			Phase 2	5
Phase 1	7			Phase 2	8
Phase 1				Phase 2	2
Phase 1	9			Phase 2	9
Phase 1	9			Phase 2	9
Phase 1	9			Phase 2	1
Phase 1	9			Phase 2	1
Phase 1	7			Phase 2	8
Phase 1	7			Phase 2	8
Phase 1	7			Phase 2	9
Phase 1	9			Phase 2	10
Phase 1	8			Phase 2	7
Phase 1				Phase 2	10
Phase 1	2			Phase 2	9
Phase 1				Phase 2	7
Phase 1				Phase 2	8
Phase 1				Phase 2	5
Phase 1				Phase 2	7
Phase 1				Phase 2	5
Phase 1				Phase 2	4
Phase 1				Phase 2	4
Phase 1				Phase 2	1
Phase 1				Phase 2	1
Phase 1				Phase 2	6
Phase 1				Phase 2	2
Phase 1				Phase 2	3
Phase 1				Phase 2	4
Phase 1				Phase 2	2
Phase 1				Phase 2	2
Phase 1				Phase 2	6
Phase 1				Phase 2	7
Phase 1				Phase 2	8
Phase 1				Phase 2	6
Phase 1				Phase 2	4
Phase 1				Phase 2	5
Phase 1				Phase 2	1
Phase 1				Phase 2	2
Phase 1				Phase 2	7
Phase 1				Phase 2	2
Phase 1				Phase 2	3
Phase 1				Phase 2	6
Phase 1				Phase 2	2
Phase 1				Phase 2	5
Phase 1				Phase 2	7
Phase 1	5			Phase 2	7
Phase 1	9			Phase 2	9
Phase 1	7			Phase 2	7
Phase 1	6			Phase 2	7
Phase 1				Phase 2	6
Phase 1	8			Phase 2	5
Phase 1	8			Phase 2	4
Phase 1	10			Phase 2	3
Phase 1	9			Phase 2	8
Phase 1	4			Phase 2	6
Phase 1	10			Phase 2	8
Phase 1				Phase 2	7
Phase 1	7			Phase 2	5
Phase 1	9			Phase 2	4
Phase 1	8			Phase 2	10
Phase 1	6			Phase 2	9
Phase 1	8			Phase 2	9
Phase 1	9			Phase 2	8
Phase 1	6			Phase 2	7
Phase 1				Phase 2	9
Phase 1	6			Phase 2	9
Phase 1	5			Phase 2	8
Phase 1	8			Phase 2	3
Phase 1	7			Phase 2	8
Phase 1	5			Phase 2	5
Phase 1	6			Phase 2	9
Phase 1				Phase 2	9
Phase 1	8			Phase 2	4
Phase 1	4			Phase 2	4
Phase 1	10			Phase 2	9
Phase 1	9			Phase 2	10
Phase 1	10			Phase 2	10
Phase 1	10			Phase 2	8
Phase 1	6			Phase 2	10
Phase 1	8			Phase 2	8
Phase 1	9			Phase 2	10
Phase 1	9			Phase 2	1
Phase 1				Phase 2	8
Phase 1	9			Phase 2	8
Phase 1	6			Phase 2	6
Phase 1	9			Phase 2	10
Phase 1				Phase 2	10
Phase 1	7			Phase 2	8
Phase 1	7			Phase 2	1
Phase 1	7			Phase 2	7
Phase 1	5			Phase 2	9
Phase 1	7			Phase 2	7
Phase 1	7			Phase 2	5
Phase 1	7			Phase 2	6
Phase 1	7			Phase 2	3
Phase 1	8			Phase 2	3
Phase 1	7			Phase 2	8
Phase 1	6			Phase 2	3
Phase 1	6			Phase 2	8
Phase 1				Phase 2	8
Phase 1	9			Phase 2	3
Phase 1	7			Phase 2	7
Phase 1				Phase 2	4
Phase 1				Phase 2	6
Phase 1				Phase 2	8
Phase 1				Phase 2	8
Phase 1				Phase 2	10
Phase 1				Phase 2	8
Phase 1				Phase 2	10
Phase 1				Phase 2	8
Phase 1				Phase 2	10
Phase 1				Phase 2	8
Phase 1				Phase 2	6
Phase 1				Phase 2	9
Phase 1				Phase 2	8
Phase 1				Phase 2	9
Phase 1				Phase 2	9
Phase 1	8			Phase 2	7
Phase 1	8			Phase 2	7
Phase 1	8			Phase 2	5
Phase 1	7			Phase 2	5
Phase 1	7			Phase 2	5
Phase 1	6			Phase 2	6
Phase 1	9			Phase 2	9
Phase 1	6			Phase 2	5
Phase 1	6			Phase 2	5
Phase 1	6			Phase 2	5
Phase 1	6			Phase 2	4
Phase 1	7			Phase 2	7
Phase 1				Phase 2	6
Phase 1	7			Phase 2	5
Phase 1	7			Phase 2	6
Phase 1	7			Phase 2	7
Phase 1	8			Phase 2	9
Phase 1	7			Phase 2	7
Phase 1	9			Phase 2	9
Phase 1	8			Phase 2	7
Phase 1	7			Phase 2	6
Phase 1	9			Phase 2	9
Phase 1	7			Phase 2	7
Phase 1	8			Phase 2	9
Phase 1	8			Phase 2	7
Phase 1	9			Phase 2	7
Phase 1	8			Phase 2	10
Phase 1				Phase 2	8
Phase 1	7			Phase 2	8
Phase 1	8			Phase 2	9
Phase 1	6			Phase 2	9
Phase 1	9			Phase 2	9
Phase 1	8			Phase 2	2
Phase 1	6			Phase 2	7
Phase 1	5			Phase 2	3
Phase 1	4			Phase 2	7
Phase 1	9			Phase 2	9
Phase 1	8			Phase 2	9
Phase 1	6			Phase 2	4
Phase 1	7			Phase 2	8
Phase 1	6			Phase 2	7
Phase 1	8			Phase 2	8
Phase 1				Phase 2	8
Phase 1	9			Phase 2	8
Phase 1	6			Phase 2	8
Phase 1	3			Phase 2	6
Phase 1	5			Phase 2	8
Phase 1	2			Phase 2	4
Phase 1	3			Phase 2	6
Phase 1	5			Phase 2	2
Phase 1	3			Phase 2	4
Phase 1	4			Phase 2	4
Phase 1	5			Phase 2	3
Phase 1	2			Phase 2	5
Phase 1	3			Phase 2	4
Phase 1	5			Phase 2	3
Phase 1	4			Phase 2	7
Phase 1				Phase 2	7
Phase 1	2			Phase 2	4
Phase 1	6			Phase 2	6
Phase 1	6			Phase 2	5
Phase 1	6			Phase 2	7
Phase 1	8			Phase 2	8
Phase 1	7			Phase 2	8
Phase 1	9			Phase 2	1
Phase 1	5			Phase 2	5
Phase 1	8			Phase 2	8
Phase 1	6			Phase 2	4
Phase 1	7			Phase 2	6
Phase 1	10			Phase 2	10
Phase 1	7			Phase 2	5
Phase 1	10			Phase 2	10
Phase 1				Phase 2	8
Phase 1	8			Phase 2	5
Phase 1	5			Phase 2	8
Phase 1				Phase 2	8
Phase 1				Phase 2	10
Phase 1	8			Phase 2	10
Phase 1				Phase 2	8
Phase 1	4			Phase 2	4
Phase 1	4			Phase 2	8
Phase 1	6			Phase 2	8
Phase 1	10			Phase 2	6
Phase 1	8			Phase 2	10
Phase 1	10			Phase 2	10
Phase 1	7			Phase 2	8
Phase 1	8			Phase 2	10
Phase 1				Phase 2	10
Phase 1	5			Phase 2	8
Phase 1	10			Phase 2	10
Phase 1	8			Phase 2	10
Phase 1	6			Phase 2	10
Phase 1	10			Phase 2	10
Phase 1	9			Phase 2	10
Phase 1	10			Phase 2	5
Phase 1	4			Phase 2	5
Phase 1	8			Phase 2	9
Phase 1	9			Phase 2	10
Phase 1	7			Phase 2	10
Phase 1	10			Phase 2	10
Phase 1	5			Phase 2	4
Phase 1	10			Phase 2	10
Phase 1				Phase 2	10
Phase 1	7			Phase 2	5
Phase 1	10			Phase 2	5
Phase 1	7			Phase 2	6
Phase 1	8			Phase 2	7
Phase 1	8			Phase 2	7
Phase 1	7			Phase 2	7
Phase 1	6			Phase 2	6
Phase 1	7			Phase 2	6
Phase 1	7			Phase 2	6
Phase 1	6			Phase 2	3
Phase 1	6			Phase 2	6
Phase 1	7			Phase 2	7
Phase 1	5			Phase 2	6
Phase 1	5			Phase 2	7
Phase 1				Phase 2	7
Phase 1	5			Phase 2	7
Phase 1	7			Phase 2	8
Phase 1	1			Phase 2	7
Phase 1	9			Phase 2	7
Phase 1				Phase 2	8
Phase 1	8			Phase 2	8
Phase 1	8			Phase 2	8
Phase 1	2			Phase 2	8
Phase 1				Phase 2	6
Phase 1	9			Phase 2	8
Phase 1	2			Phase 2	7
Phase 1	9			Phase 2	10
Phase 1	8			Phase 2	8
Phase 1	2			Phase 2	8
Phase 1				Phase 2	7
Phase 1	1			Phase 2	8
Phase 1				Phase 2	8
Phase 1				Phase 2	5
Phase 1	6			Phase 2	5
Phase 1	4			Phase 2	9
Phase 1	7			Phase 2	7
Phase 1	6			Phase 2	5
Phase 1	4			Phase 2	8
Phase 1	7			Phase 2	7
Phase 1	5			Phase 2	9
Phase 1	6			Phase 2	9
Phase 1	5			Phase 2	7
Phase 1	8			Phase 2	10
Phase 1	6			Phase 2	10
Phase 1				Phase 2	10
Phase 1	5			Phase 2	5
Phase 1	6			Phase 2	6
Phase 1				Phase 2	6
Phase 1				Phase 2	9
Phase 1				Phase 2	7
Phase 1				Phase 2	8
Phase 1				Phase 2	7
Phase 1				Phase 2	4
Phase 1				Phase 2	7
Phase 1				Phase 2	8
Phase 1				Phase 2	7
Phase 1				Phase 2	8
Phase 1				Phase 2	9
Phase 1				Phase 2	8
Phase 1				Phase 2	8
Phase 1				Phase 2	8
Phase 1				Phase 2	8
Phase 1				Phase 2	7
Phase 1				Phase 2	7
Phase 1				Phase 2	7
Phase 1				Phase 2	2
Phase 1				Phase 2	7
Phase 1				Phase 2	7
Phase 1				Phase 2	7
Phase 1				Phase 2	7
Phase 1				Phase 2	7
Phase 1				Phase 2	5
Phase 1				Phase 2	7
Phase 1				Phase 2	3
Phase 1				Phase 2	7
Phase 1				Phase 2	7
Phase 1				Phase 2	7
Phase 1	5			Phase 2	5
Phase 1	1			Phase 2	5
Phase 1	7			Phase 2	8
Phase 1				Phase 2	5
Phase 1	2			Phase 2	5
Phase 1	3			Phase 2	5
Phase 1	5			Phase 2	5
Phase 1	6			Phase 2	9
Phase 1				Phase 2	8
Phase 1	3			Phase 2	5
Phase 1	8			Phase 2	9
Phase 1	4			Phase 2	8
Phase 1				Phase 2	8
Phase 1	3			Phase 2	3
Phase 1	4			Phase 2	5
Phase 1	7			Phase 2	8
Phase 1	3			Phase 2	8
Phase 1	6			Phase 2	9
Phase 1	4			Phase 2	5
Phase 1	8			Phase 2	7
Phase 1	8			Phase 2	7
Phase 1	6			Phase 2	8
Phase 1	4			Phase 2	8
Phase 1	7			Phase 2	7
Phase 1	7			Phase 2	7
Phase 1	8			Phase 2	8
Phase 1	8			Phase 2	8
Phase 1				Phase 2	8
Phase 1	7			Phase 2	8
Phase 1	2			Phase 2	8
Phase 1	9			Phase 2	8
Phase 1	9			Phase 2	8
Phase 1	5			Phase 2	4
Phase 1	5			Phase 2	6
Phase 1	9			Phase 2	8
Phase 1	5			Phase 2	4
Phase 1	8			Phase 2	9
Phase 1	8			Phase 2	4
Phase 1	8			Phase 2	9
Phase 1	5			Phase 2	9
Phase 1	8			Phase 2	4
Phase 1	7			Phase 2	9
Phase 1				Phase 2	4
Phase 1	7			Phase 2	9
Phase 1	7			Phase 2	4
Phase 1	7			Phase 2	4
Phase 1	6			Phase 2	8
Phase 1	1			Phase 2	4
Phase 1	2			Phase 2	9
Phase 1	4			Phase 2	2
Phase 1	4			Phase 2	4
Phase 1	6			Phase 2	9
Phase 1				Phase 2	9
Phase 1	8			Phase 2	5
Phase 1				Phase 2	9
Phase 1				Phase 2	2
Phase 1	3			Phase 2	9
Phase 1				Phase 2	3
Phase 1	3			Phase 2	7
Phase 1	5			Phase 2	8
Phase 1				Phase 2	6
Phase 1	7			Phase 2	8
Phase 1	2			Phase 2	6
Phase 1	7			Phase 2	9
Phase 1	6			Phase 2	7
Phase 1	5			Phase 2	5
Phase 1	7			Phase 2	7
Phase 1	8			Phase 2	6
Phase 1	8			Phase 2	3
Phase 1	8			Phase 2	5
Phase 1	8			Phase 2	6
Phase 1	8			Phase 2	9
Phase 1				Phase 2	4
Phase 1	8			Phase 2	8
Phase 1	7			Phase 2	7
Phase 1	7			Phase 2	10
Phase 1	7			Phase 2	9
Phase 1	7			Phase 2	3
Phase 1	8			Phase 2	6
Phase 1				Phase 2	8
Phase 1	6			Phase 2	7
Phase 1	7			Phase 2	4
Phase 1	6			Phase 2	7
Phase 1	8			Phase 2	3
Phase 1	6			Phase 2	2
Phase 1	7			Phase 2	6
Phase 1				Phase 2	2
Phase 1	6			Phase 2	9
Phase 1	7			Phase 2	8
Phase 1	9			Phase 2	7
Phase 1	7			Phase 2	8
Phase 1	7			Phase 2	6
Phase 1	7			Phase 2	8
Phase 1	7			Phase 2	8
Phase 1	8			Phase 2	7
Phase 1	7			Phase 2	7
Phase 1	6			Phase 2	7
Phase 1	8			Phase 2	6
Phase 1	7			Phase 2	8
Phase 1	7			Phase 2	6
Phase 1	8			Phase 2	8
Phase 1				Phase 2	6
Phase 1	8			Phase 2	8
Phase 1	7			Phase 2	8
Phase 1	6			Phase 2	5
Phase 1	4			Phase 2	8
Phase 1	9			Phase 2	10
Phase 1	9			Phase 2	10
Phase 1	2			Phase 2	5
Phase 1				Phase 2	7
Phase 1	9			Phase 2	7
Phase 1	8			Phase 2	9
Phase 1	9			Phase 2	4
Phase 1	8			Phase 2	6
Phase 1	9			Phase 2	10
Phase 1	6			Phase 2	7
Phase 1				Phase 2	6
Phase 1	8			Phase 2	6
Phase 1	7			Phase 2	7
Phase 1	9			Phase 2	8
Phase 1	9			Phase 2	5
Phase 1	8			Phase 2	8
Phase 1	10			Phase 2	8
Phase 1	6			Phase 2	5
Phase 1	10			Phase 2	4
Phase 1	7			Phase 2	4
Phase 1	8			Phase 2	7
Phase 1	10			Phase 2	1
Phase 1	8			Phase 2	4
Phase 1	8			Phase 2	9
Phase 1	5			Phase 2	8
Phase 1				Phase 2	9
Phase 1	5			Phase 2	9
Phase 1	10			Phase 2	8
Phase 1				Phase 2	8
Phase 1				Phase 2	9
Phase 1	2			Phase 2	7
Phase 1	9			Phase 2	9
Phase 1				Phase 2	4
Phase 1				Phase 2	8
Phase 1				Phase 2	9
Phase 1				Phase 2	8
Phase 1	2			Phase 2	4
Phase 1	2			Phase 2	6
Phase 1	5			Phase 2	10
Phase 1				Phase 2	8
Phase 1				Phase 2	8
Phase 1				Phase 2	7
Phase 1	6			Phase 2	9
Phase 1	4			Phase 2	4
Phase 1	4			Phase 2	5
Phase 1	6			Phase 2	5
Phase 1	5			Phase 2	7
Phase 1	6			Phase 2	6
Phase 1	6			Phase 2	5
Phase 1				Phase 2	5
Phase 1	1			Phase 2	7
Phase 1				Phase 2	4
Phase 1	4			Phase 2	4
Phase 1	2			Phase 2	7
Phase 1	1			Phase 2	7
Phase 1				Phase 2	6
Phase 1				Phase 2	7
Phase 1	4			Phase 2	7
Phase 1	5			Phase 2	7
Phase 1	6			Phase 2	9
Phase 1	8			Phase 2	3
Phase 1	2			Phase 2	3
Phase 1	9			Phase 2	3
Phase 1	7			Phase 2	8
Phase 1	7			Phase 2	8
Phase 1	7			Phase 2	8
Phase 1	8			Phase 2	8
Phase 1	4			Phase 2	8
Phase 1				Phase 2	9
Phase 1	7			Phase 2	5
Phase 1				Phase 2	5
Phase 1	4			Phase 2	8
Phase 1	7			Phase 2	3
Phase 1	3			Phase 2	7
Phase 1	7			Phase 2	8
Phase 1	7			Phase 2	8
Phase 1	5			Phase 2	7
Phase 1	7			Phase 2	5
Phase 1	5			Phase 2	8
Phase 1	5			Phase 2	7
Phase 1	5			Phase 2	8
Phase 1	7			Phase 2	7
Phase 1	8			Phase 2	7
Phase 1	5			Phase 2	8
Phase 1	5			Phase 2	8
Phase 1				Phase 2	7
Phase 1	3			Phase 2	5
Phase 1	5			Phase 2	7
Phase 1	10			Phase 2	9
Phase 1	6			Phase 2	8
Phase 1	7			Phase 2	7
Phase 1	2			Phase 2	2
Phase 1				Phase 2	6
Phase 1	4			Phase 2	9
Phase 1	6			Phase 2	9
Phase 1	8			Phase 2	8
Phase 1	4			Phase 2	10
Phase 1	3			Phase 2	9
Phase 1	1			Phase 2	9
Phase 1	6			Phase 2	5
Phase 1				Phase 2	6
Phase 1	8			Phase 2	5
Phase 1	8			Phase 2	6
Phase 1	10			Phase 2	10
Phase 1	9			Phase 2	8
Phase 1				Phase 2	4
Phase 1	10			Phase 2	9
Phase 1	8			Phase 2	8
Phase 1	10			Phase 2	10
Phase 1	10			Phase 2	7
Phase 1	10			Phase 2	3
Phase 1	7			Phase 2	2
Phase 1	10			Phase 2	10
Phase 1	7			Phase 2	10
Phase 1	10			Phase 2	10
Phase 1				Phase 2	2
Phase 1	9			Phase 2	3
Phase 1	9			Phase 2	9
Phase 1	7			Phase 2	8
Phase 1	7			Phase 2	7
Phase 1	7			Phase 2	4
Phase 1	9			Phase 2	9
Phase 1	3			Phase 2	7
Phase 1	8			Phase 2	9
Phase 1	8			Phase 2	8
Phase 1	7			Phase 2	6
Phase 1	5			Phase 2	7
Phase 1	2			Phase 2	10
Phase 1	2			Phase 2	8
Phase 1	2			Phase 2	4
Phase 1				Phase 2	7
Phase 1	9			Phase 2	5
Phase 1	2			Phase 2	8
Phase 1	7			Phase 2	8
Phase 1	6			Phase 2	8
Phase 1	7			Phase 2	5
Phase 1	9			Phase 2	8
Phase 1	7			Phase 2	7
Phase 1	7			Phase 2	7
Phase 1	8			Phase 2	7
Phase 1	8			Phase 2	3
Phase 1	7			Phase 2	4
Phase 1	9			Phase 2	10
Phase 1	8			Phase 2	5
Phase 1	8			Phase 2	9
Phase 1				Phase 2	5
Phase 1	7			Phase 2	5
Phase 1	8			Phase 2	3
Phase 1				Phase 2	5
Phase 1	6			Phase 2	4
Phase 1	8			Phase 2	5
Phase 1	9			Phase 2	8
Phase 1	9			Phase 2	6
Phase 1	9			Phase 2	10
Phase 1	7			Phase 2	6
Phase 1	9			Phase 2	1
Phase 1	8			Phase 2	6
Phase 1				Phase 2	9
Phase 1	5			Phase 2	4
Phase 1	9			Phase 2	10
Phase 1				Phase 2	5
Phase 1	9			Phase 2	3
Phase 1	4			Phase 2	3
Phase 1	7			Phase 2	5
Phase 1	5			Phase 2	5
Phase 1				Phase 2	5
Phase 1	5			Phase 2	5
Phase 1	5			Phase 2	5
Phase 1	5			Phase 2	5
Phase 1	5			Phase 2	5
Phase 1	8			Phase 2	5
Phase 1	5			Phase 2	5
Phase 1	6			Phase 2	5
Phase 1	7			Phase 2	5
Phase 1	6			Phase 2	5
Phase 1	8			Phase 2	4
Phase 1	2			Phase 2	6
Phase 1	7			Phase 2	6
Phase 1	6			Phase 2	2
Phase 1	4			Phase 2	9
Phase 1				Phase 2	9
Phase 1	2			Phase 2	8
Phase 1	10			Phase 2	5
Phase 1	9			Phase 2	9
Phase 1	10			Phase 2	10
Phase 1	4			Phase 2	6
Phase 1	10			Phase 2	8
Phase 1				Phase 2	7
Phase 1	2			Phase 2	5
Phase 1	10			Phase 2	10
Phase 1	7			Phase 2	8
Phase 1	3			Phase 2	7
Phase 1	6			Phase 2	4
Phase 1	7			Phase 2	7
Phase 1	6			Phase 2	4
Phase 1	4			Phase 2	8
Phase 1	7			Phase 2	7
Phase 1	9			Phase 2	2
Phase 1	7			Phase 2	7
Phase 1	9			Phase 2	10
Phase 1	7			Phase 2	6
Phase 1	9			Phase 2	10
Phase 1				Phase 2	6
Phase 1	9			Phase 2	10
Phase 1				Phase 2	5
Phase 1	5			Phase 2	7
Phase 1	6			Phase 2	7
Phase 1	6			Phase 2	6
Phase 1	9			Phase 2	10
Phase 1	7			Phase 2	8
Phase 1	6			Phase 2	9
Phase 1	5			Phase 2	6
Phase 1	7			Phase 2	7
Phase 1	6			Phase 2	6
Phase 1	4			Phase 2	4
Phase 1	6			Phase 2	6
Phase 1				Phase 2	7
Phase 1	7			Phase 2	5
Phase 1	6			Phase 2	3
Phase 1	6			Phase 2	3
Phase 1	2			Phase 2	6
Phase 1	1			Phase 2	6
Phase 1	4			Phase 2	6
Phase 1	4			Phase 2	8
Phase 1	2			Phase 2	4
Phase 1	4			Phase 2	7
Phase 1	7			Phase 2	4
Phase 1	4			Phase 2	7
Phase 1	1			Phase 2	6
Phase 1	7			Phase 2	5
Phase 1	9			Phase 2	9
Phase 1				Phase 2	7
Phase 1				Phase 2	4
Phase 1	7			Phase 2	4
Phase 1				Phase 2	7
Phase 1	8			Phase 2	7
Phase 1	10			Phase 2	7
Phase 1	8			Phase 2	6
Phase 1	6			Phase 2	5
Phase 1	10			Phase 2	10
Phase 1	8			Phase 2	6
Phase 1	6			Phase 2	4
Phase 1	7			Phase 2	5
Phase 1	7			Phase 2	6
Phase 1	9			Phase 2	7
Phase 1	7			Phase 2	4
Phase 1				Phase 2	7
Phase 1	7			Phase 2	7
Phase 1	8			Phase 2	6
Phase 1	9			Phase 2	3
Phase 1	5			Phase 2	5
Phase 1	10			Phase 2	10
Phase 1	6			Phase 2	5
Phase 1	6			Phase 2	3
Phase 1	10			Phase 2	10
Phase 1	9			Phase 2	7
Phase 1	6			Phase 2	1
Phase 1	8			Phase 2	2
Phase 1	3			Phase 2	2
Phase 1	9			Phase 2	5
Phase 1	3			Phase 2	7
Phase 1				Phase 2	10
Phase 1	8			Phase 2	10
Phase 1	6			Phase 2	3
Phase 1				Phase 2	10
Phase 1	9			Phase 2	10
Phase 1	10			Phase 2	10
Phase 1	8			Phase 2	2
Phase 1	6			Phase 2	4
Phase 1				Phase 2	10
Phase 1				Phase 2	3
Phase 1	9			Phase 2	9
Phase 1	7			Phase 2	1
Phase 1				Phase 2	1
Phase 1	8			Phase 2	6
Phase 1	5			Phase 2	8
Phase 1				Phase 2	10
Phase 1				Phase 2	10
Phase 1				Phase 2	9
Phase 1	8			Phase 2	3
Phase 1	9			Phase 2	7
Phase 1	10			Phase 2	9
Phase 1	9			Phase 2	4
Phase 1	9			Phase 2	8
Phase 1	10			Phase 2	10
Phase 1	9			Phase 2	8
Phase 1	8			Phase 2	8
Phase 1	8			Phase 2	9
Phase 1	9			Phase 2	6
Phase 1	10			Phase 2	9
Phase 1	8			Phase 2	5
Phase 1				Phase 2	9
Phase 1	9			Phase 2	9
Phase 1	8			Phase 2	6
Phase 1	8			Phase 2	8
Phase 1	9			Phase 2	10
Phase 1	8			Phase 2	9
Phase 1	9			Phase 2	9
Phase 1	9			Phase 2	8
Phase 1	6			Phase 2	6
Phase 1	8			Phase 2	9
Phase 1	8			Phase 2	10
Phase 1	9			Phase 2	8
Phase 1	7			Phase 2	9
Phase 1	9			Phase 2	10
Phase 1	8			Phase 2	9
Phase 1				Phase 2	9
Phase 1	6			Phase 2	10
Phase 1	9			Phase 2	9
Phase 1	6			Phase 2	8
Phase 1	10			Phase 2	10
Phase 1	10			Phase 2	10
Phase 1	5			Phase 2	10
Phase 1	1			Phase 2	7
Phase 1	6			Phase 2	6
Phase 1	10			Phase 2	5
Phase 1	2			Phase 2	10
Phase 1	10			Phase 2	10
Phase 1	10			Phase 2	8
Phase 1	10			Phase 2	10
Phase 1	2			Phase 2	10
Phase 1				Phase 2	10
Phase 1	10			Phase 2	10
Phase 1	1			Phase 2	10
Phase 1	5			Phase 2	8
Phase 1	3			Phase 2	9
Phase 1	5			Phase 2	7
Phase 1	6			Phase 2	7
Phase 1	6			Phase 2	7
Phase 1	6			Phase 2	7
Phase 1	6			Phase 2	8
Phase 1	7			Phase 2	10
Phase 1	5			Phase 2	10
Phase 1				Phase 2	7
Phase 1	8			Phase 2	9
Phase 1	9			Phase 2	10
Phase 1				Phase 2	8
Phase 1	6			Phase 2	9
Phase 1				Phase 2	10
Phase 1	7			Phase 2	7
Phase 1	7			Phase 2	7
Phase 1	7			Phase 2	5
Phase 1	5			Phase 2	5
Phase 1	7			Phase 2	6
Phase 1	7			Phase 2	2
Phase 1	4			Phase 2	5
Phase 1	10			Phase 2	10
Phase 1	6			Phase 2	6
Phase 1	4			Phase 2	4
Phase 1	8			Phase 2	7
Phase 1	9			Phase 2	5
Phase 1				Phase 2	5
Phase 1	6			Phase 2	5
Phase 1	10			Phase 2	9
Phase 1	8			Phase 2	5
Phase 1	3			Phase 2	8
Phase 1				Phase 2	5
Phase 1	4			Phase 2	5
Phase 1	2			Phase 2	8
Phase 1	4			Phase 2	8
Phase 1	4			Phase 2	8
Phase 1	7			Phase 2	1
Phase 1	7			Phase 2	5
Phase 1	7			Phase 2	8
Phase 1				Phase 2	8
Phase 1	2			Phase 2	8
Phase 1				Phase 2	5
Phase 1	8			Phase 2	7
Phase 1	3			Phase 2	8
Phase 1	7			Phase 2	5
Phase 1	8			Phase 2	7
Phase 1	8			Phase 2	6
Phase 1	8			Phase 2	5
Phase 1	7			Phase 2	7
Phase 1	6			Phase 2	6
Phase 1	8			Phase 2	5
Phase 1	8			Phase 2	5
Phase 1	7			Phase 2	6
Phase 1	6			Phase 2	5
Phase 1	9			Phase 2	5
Phase 1	8			Phase 2	5
Phase 1				Phase 2	5
Phase 1	7			Phase 2	7
Phase 1	6			Phase 2	5
Phase 1	8			Phase 2	3
Phase 1	7			Phase 2	7
Phase 1	6			Phase 2	6
Phase 1	7			Phase 2	6
Phase 1	8			Phase 2	7
Phase 1	7			Phase 2	6
Phase 1	8			Phase 2	4
Phase 1	9			Phase 2	3
Phase 1	7			Phase 2	8
Phase 1	6			Phase 2	7
Phase 1	9			Phase 2	8
Phase 1	7			Phase 2	4
Phase 1				Phase 2	6
Phase 1	8			Phase 2	8
Phase 1	5			Phase 2	6
Phase 1	6			Phase 2	7
Phase 1	8			Phase 2	9
Phase 1	2			Phase 2	9
Phase 1	6			Phase 2	5
Phase 1	1			Phase 2	10
Phase 1				Phase 2	6
Phase 1	1			Phase 2	7
Phase 1	1			Phase 2	7
Phase 1	7			Phase 2	8
Phase 1	8			Phase 2	8
Phase 1	8			Phase 2	8
Phase 1	2			Phase 2	8
Phase 1				Phase 2	4
Phase 1	9			Phase 2	6
Phase 1	8			Phase 2	6
Phase 1	6			Phase 2	6
Phase 1	9			Phase 2	9
Phase 1	7			Phase 2	6
Phase 1	9			Phase 2	8
Phase 1	8			Phase 2	8
Phase 1	7			Phase 2	4
Phase 1	6			Phase 2	6
Phase 1	9			Phase 2	9
Phase 1	7			Phase 2	5
Phase 1	8			Phase 2	5
Phase 1				Phase 2	7
Phase 1	4			Phase 2	8
Phase 1	9			Phase 2	6
Phase 1				Phase 2	8
Phase 1	7			Phase 2	8
Phase 1	9			Phase 2	8
Phase 1	8			Phase 2	7
Phase 1	8			Phase 2	4
Phase 1	7			Phase 2	4
Phase 1	8			Phase 2	8
Phase 1	8			Phase 2	6
Phase 1	8			Phase 2	8
Phase 1	9			Phase 2	7
Phase 1	9			Phase 2	9
Phase 1	8			Phase 2	8
Phase 1				Phase 2	9
Phase 1	9			Phase 2	8
Phase 1	8			Phase 2	9
Phase 1				Phase 2	5
Phase 1				Phase 2	8
Phase 1				Phase 2	6
Phase 1				Phase 2	3
Phase 1				Phase 2	5
Phase 1				Phase 2	8
Phase 1				Phase 2	9
Phase 1				Phase 2	9
Phase 1				Phase 2	9
Phase 1				Phase 2	9
Phase 1				Phase 2	10
Phase 1				Phase 2	10
Phase 1				Phase 2	4
Phase 1				Phase 2	10
Phase 1				Phase 2	9
Phase 1	7			Phase 2	7
Phase 1	10			Phase 2	9
Phase 1	10			Phase 2	10
Phase 1	9			Phase 2	5
Phase 1	9			Phase 2	10
Phase 1	8			Phase 2	6
Phase 1	7			Phase 2	7
Phase 1	9			Phase 2	7
Phase 1	7			Phase 2	4
Phase 1	8			Phase 2	4
Phase 1	10			Phase 2	10
Phase 1	9			Phase 2	5
Phase 1				Phase 2	9
Phase 1	9			Phase 2	5
Phase 1	8			Phase 2	4
Phase 1				Phase 2	10
Phase 1	4			Phase 2	8
Phase 1	2			Phase 2	9
Phase 1				Phase 2	8
Phase 1	4			Phase 2	5
Phase 1	10			Phase 2	9
Phase 1	8			Phase 2	10
Phase 1	8			Phase 2	10
Phase 1	8			Phase 2	10
Phase 1	10			Phase 2	10
Phase 1	10			Phase 2	10
Phase 1	10			Phase 2	10
Phase 1				Phase 2	10
Phase 1	8			Phase 2	10
Phase 1	8			Phase 2	6
Phase 1				Phase 2	9
Phase 1				Phase 2	4
Phase 1	7			Phase 2	6
Phase 1	4			Phase 2	10
Phase 1	4			Phase 2	5
Phase 1				Phase 2	9
Phase 1				Phase 2	5
Phase 1				Phase 2	8
Phase 1				Phase 2	5
Phase 1				Phase 2	10
Phase 1				Phase 2	10
Phase 1				Phase 2	10
Phase 1				Phase 2	5
Phase 1				Phase 2	5
Phase 1				Phase 2	1
Phase 1	7			Phase 2	5
Phase 1	3			Phase 2	4
Phase 1	4			Phase 2	5
Phase 1	5			Phase 2	3
Phase 1	7			Phase 2	1
Phase 1	5			Phase 2	7
Phase 1	4			Phase 2	4
Phase 1	6			Phase 2	1
Phase 1	4			Phase 2	4
Phase 1	4			Phase 2	9
Phase 1	6			Phase 2	7
Phase 1	9			Phase 2	9
Phase 1				Phase 2	6
Phase 1				Phase 2	2
Phase 1	7			Phase 2	3
Phase 1	4			Phase 2	7
Phase 1	7			Phase 2	9
Phase 1	5			Phase 2	9
Phase 1	8			Phase 2	3
Phase 1	5			Phase 2	4
Phase 1	8			Phase 2	9
Phase 1	9			Phase 2	9
Phase 1	9			Phase 2	7
Phase 1	9			Phase 2	9
Phase 1	8			Phase 2	5
Phase 1	8			Phase 2	6
Phase 1	7			Phase 2	7
Phase 1				Phase 2	8
Phase 1	8			Phase 2	3
Phase 1	4			Phase 2	4
Phase 1	5			Phase 2	9
Phase 1	8			Phase 2	9
Phase 1	8			Phase 2	10
Phase 1	4			Phase 2	6
Phase 1	4			Phase 2	10
Phase 1	9			Phase 2	10
Phase 1	3			Phase 2	10
Phase 1	7			Phase 2	6
Phase 1	8			Phase 2	10
Phase 1	10			Phase 2	10
Phase 1	10			Phase 2	6
Phase 1	8			Phase 2	9
Phase 1				Phase 2	9
Phase 1	5			Phase 2	10
Phase 1	3			Phase 2	10
Phase 1	9			Phase 2	8
Phase 1	4			Phase 2	8
Phase 1	6			Phase 2	7
Phase 1	2			Phase 2	2
Phase 1	8			Phase 2	2
Phase 1	7			Phase 2	2
Phase 1	7			Phase 2	7
Phase 1	5			Phase 2	2
Phase 1	8			Phase 2	5
Phase 1	1			Phase 2	9
Phase 1	2			Phase 2	8
Phase 1	2			Phase 2	6
Phase 1				Phase 2	3
Phase 1	4			Phase 2	3
Phase 1	8			Phase 2	7
Phase 1				Phase 2	9
Phase 1				Phase 2	7
Phase 1				Phase 2	8
Phase 1	8			Phase 2	8
Phase 1	8			Phase 2	4
Phase 1	6			Phase 2	8
Phase 1	6			Phase 2	8
Phase 1	9			Phase 2	8
Phase 1	9			Phase 2	8
Phase 1	10			Phase 2	7
Phase 1	7			Phase 2	8
Phase 1				Phase 2	7
Phase 1				Phase 2	4
Phase 1	10			Phase 2	5
Phase 1				Phase 2	6
Phase 1	2			Phase 2	9
Phase 1	4			Phase 2	5
Phase 1	8			Phase 2	9
Phase 1	6			Phase 2	7
Phase 1	2			Phase 2	10
Phase 1	9			Phase 2	9
Phase 1	8			Phase 2	5
Phase 1	8			Phase 2	9
Phase 1	8			Phase 2	9
Phase 1	7			Phase 2	9
Phase 1	8			Phase 2	10
Phase 1	7			Phase 2	8
Phase 1				Phase 2	10
Phase 1	5			Phase 2	8
Phase 1	10			Phase 2	10
Phase 1	6			Phase 2	10
Phase 1				Phase 2	10
Phase 1	4			Phase 2	8
Phase 1	4			Phase 2	6
Phase 1	6			Phase 2	5
Phase 1	7			Phase 2	10
Phase 1	6			Phase 2	5
Phase 1	5			Phase 2	3
Phase 1	7			Phase 2	10
Phase 1	1			Phase 2	8
Phase 1	8			Phase 2	10
Phase 1	8			Phase 2	9
Phase 1				Phase 2	8
Phase 1	5			Phase 2	7
Phase 1	10			Phase 2	10
Phase 1	6			Phase 2	10
Phase 1	7			Phase 2	9
Phase 1	4			Phase 2	8
Phase 1				Phase 2	6
Phase 1	5			Phase 2	4
Phase 1	7			Phase 2	8
Phase 1	6			Phase 2	8
Phase 1	7			Phase 2	6
Phase 1	9			Phase 2	10
Phase 1	7			Phase 2	8
Phase 1	7			Phase 2	9
Phase 1	8			Phase 2	9
Phase 1				Phase 2	8
Phase 1	2			Phase 2	3
Phase 1	9			Phase 2	10
Phase 1	8			Phase 2	7
Phase 1	7			Phase 2	5
Phase 1	8			Phase 2	9
Phase 1	6			Phase 2	6
Phase 1	10			Phase 2	9
Phase 1	6			Phase 2	7
Phase 1	6			Phase 2	7
Phase 1	8			Phase 2	4
Phase 1	6			Phase 2	6
Phase 1	5			Phase 2	4
Phase 1	9			Phase 2	7
Phase 1	7			Phase 2	7
Phase 1				Phase 2	9
Phase 1	5			Phase 2	4
Phase 1	9			Phase 2	9
Phase 1	9			Phase 2	9
Phase 1	7			Phase 2	10
Phase 1	9			Phase 2	10
Phase 1	8			Phase 2	9
Phase 1	7			Phase 2	3
Phase 1	8			Phase 2	10
Phase 1	9			Phase 2	10
Phase 1	9			Phase 2	5
Phase 1	9			Phase 2	1
Phase 1	4			Phase 2	10
Phase 1	7			Phase 2	10
Phase 1	9			Phase 2	10
Phase 1				Phase 2	10
Phase 1				Phase 2	5
Phase 1	9			Phase 2	5
Phase 1	10			Phase 2	6
Phase 1	8			Phase 2	6
Phase 1	5			Phase 2	6
Phase 1	8			Phase 2	7
Phase 1	5			Phase 2	7
Phase 1	7			Phase 2	7
Phase 1	6			Phase 2	6
Phase 1	7			Phase 2	9
Phase 1	4			Phase 2	7
Phase 1	7			Phase 2	9
Phase 1	7			Phase 2	8
Phase 1	8			Phase 2	9
Phase 1				Phase 2	7
Phase 1				Phase 2	7
Phase 1	4			Phase 2	9
Phase 1				Phase 2	7
Phase 1	5			Phase 2	4
Phase 1	9			Phase 2	10
Phase 1	8			Phase 2	8
Phase 1	7			Phase 2	3
Phase 1	7			Phase 2	8
Phase 1	9			Phase 2	8
Phase 1	9			Phase 2	2
Phase 1	8			Phase 2	2
Phase 1	8			Phase 2	10
Phase 1	7			Phase 2	6
Phase 1	7			Phase 2	8
Phase 1				Phase 2	10
Phase 1	8			Phase 2	5
Phase 1	6			Phase 2	2
Phase 1	8			Phase 2	7
Phase 1				Phase 2	7
Phase 1	9			Phase 2	10
Phase 1				Phase 2	10
Phase 1	9			Phase 2	8
Phase 1	10			Phase 2	8
Phase 1	10			Phase 2	10
Phase 1	9			Phase 2	3
Phase 1	10			Phase 2	3
Phase 1	10			Phase 2	8
Phase 1	8			Phase 2	7
Phase 1	6			Phase 2	8
Phase 1				Phase 2	10
Phase 1	7			Phase 2	6
Phase 1	7			Phase 2	7
Phase 1	10			Phase 2	10
Phase 1	10			Phase 2	10
Phase 1	4			Phase 2	9
Phase 1	6			Phase 2	9
Phase 1	7			Phase 2	9
Phase 1	7			Phase 2	2
Phase 1	7			Phase 2	8
Phase 1	10			Phase 2	10
Phase 1	7			Phase 2	6
Phase 1	5			Phase 2	5
Phase 1	10			Phase 2	9
Phase 1	10			Phase 2	10
Phase 1				Phase 2	9
Phase 1	10			Phase 2	9
Phase 1	9			Phase 2	8
Phase 1	6			Phase 2	8
Phase 1	1			Phase 2	9
Phase 1	1			Phase 2	7
Phase 1	1			Phase 2	6
Phase 1				Phase 2	6
Phase 1	2			Phase 2	3
Phase 1	7			Phase 2	8
Phase 1	4			Phase 2	9
Phase 1	9			Phase 2	8
Phase 1	4			Phase 2	6
Phase 1	6			Phase 2	8
Phase 1	1			Phase 2	10
Phase 1				Phase 2	7
Phase 1	9			Phase 2	8
Phase 1	1			Phase 2	4
Phase 1	7			Phase 2	6
Phase 1	4			Phase 2	7
Phase 1	7			Phase 2	5
Phase 1	6			Phase 2	6
Phase 1	3			Phase 2	6
Phase 1	8			Phase 2	5
Phase 1	8			Phase 2	6
Phase 1	2			Phase 2	8
Phase 1	8			Phase 2	5
Phase 1	7			Phase 2	8
Phase 1	2			Phase 2	8
Phase 1				Phase 2	5
Phase 1	9			Phase 2	6
Phase 1	2			Phase 2	6
Phase 2	6			Phase 3	9
Phase 2	10			Phase 3	10
Phase 2	5			Phase 3	6
Phase 2	7			Phase 3	5
Phase 2	10			Phase 3	8
Phase 2	8			Phase 3	4
Phase 2	7			Phase 3	7
Phase 2	7			Phase 3	5
Phase 2	5			Phase 3	4
Phase 2	8			Phase 3	8
Phase 2	10			Phase 3	8
Phase 2	9			Phase 3	8
Phase 2	5			Phase 3	7
Phase 2	7			Phase 3	7
Phase 2	7			Phase 3	6
Phase 2	6			Phase 3	6
Phase 2	8			Phase 3	9
Phase 2	7			Phase 3	4
Phase 2	3			Phase 3	3
Phase 2	10			Phase 3	8
Phase 2	5			Phase 3	6
Phase 2	8			Phase 3	4
Phase 2	2			Phase 3	1
Phase 2	8			Phase 3	5
Phase 2	8			Phase 3	8
Phase 2	8			Phase 3	4
Phase 2	7			Phase 3	4
Phase 2	8			Phase 3	5
Phase 2	2			Phase 3	7
Phase 2	9			Phase 3	3
Phase 2	6			Phase 3	4
Phase 2	9			Phase 3	9
Phase 2	7			Phase 3	6
Phase 2	7			Phase 3	5
Phase 2	7			Phase 3	6
Phase 2	7			Phase 3	8
Phase 2	8			Phase 3	4
Phase 2	5			Phase 3	3
Phase 2	9			Phase 3	8
Phase 2	7			Phase 3	6
Phase 2	10			Phase 3	9
Phase 2	6			Phase 3	8
Phase 2	6			Phase 3	6
Phase 2	8			Phase 3	6
Phase 2	7			Phase 3	7
Phase 2	7			Phase 3	8
Phase 2	10			Phase 3	9
Phase 2	5			Phase 3	8
Phase 2	7			Phase 3	8
Phase 2	7			Phase 3	8
Phase 2	8			Phase 3	7
Phase 2	5			Phase 3	7
Phase 2	4			Phase 3	8
Phase 2	4			Phase 3	8
Phase 2	6			Phase 3	8
Phase 2	8			Phase 3	8
Phase 2	3			Phase 3	8
Phase 2	6			Phase 3	7
Phase 2	7			Phase 3	8
Phase 2	7			Phase 3	7
Phase 2	10			Phase 3	8
Phase 2	10			Phase 3	10
Phase 2	7			Phase 3	7
Phase 2	8			Phase 3	7
Phase 2	9			Phase 3	7
Phase 2	7			Phase 3	4
Phase 2	9			Phase 3	7
Phase 2	7			Phase 3	7
Phase 2	8			Phase 3	8
Phase 2	10			Phase 3	10
Phase 2	8			Phase 3	9
Phase 2	8			Phase 3	9
Phase 2	8			Phase 3	7
Phase 2	9			Phase 3	7
Phase 2	10			Phase 3	9
Phase 2	7			Phase 3	7
Phase 2	7			Phase 3	10
Phase 2	5			Phase 3	1
Phase 2	9			Phase 3	3
Phase 2	8			Phase 3	6
Phase 2	1			Phase 3	2
Phase 2	8			Phase 3	8
Phase 2	5			Phase 3	3
Phase 2	4			Phase 3	7
Phase 2	10			Phase 3	10
Phase 2	5			Phase 3	6
Phase 2	7			Phase 3	10
Phase 2	7			Phase 3	2
Phase 2	8			Phase 3	8
Phase 2	7			Phase 3	2
Phase 2	7			Phase 3	8
Phase 2	9			Phase 3	9
Phase 2	6			Phase 3	6
Phase 2	5			Phase 3	5
Phase 2	7			Phase 3	7
Phase 2	7			Phase 3	6
Phase 2	1			Phase 3	1
Phase 2	8			Phase 3	7
Phase 2	5			Phase 3	8
Phase 2	9			Phase 3	10
Phase 2	6			Phase 3	7
Phase 2	7			Phase 3	5
Phase 2	7			Phase 3	7
Phase 2	6			Phase 3	5
Phase 2	6			Phase 3	9
Phase 2	7			Phase 3	7
Phase 2	8			Phase 3	9
Phase 2	9			Phase 3	6
Phase 2	8			Phase 3	8
Phase 2	9			Phase 3	6
Phase 2	6			Phase 3	6
Phase 2	8			Phase 3	8
Phase 2	7			Phase 3	7
Phase 2	8			Phase 3	7
Phase 2	9			Phase 3	9
Phase 2	7			Phase 3	6
Phase 2	7			Phase 3	9
Phase 2	8			Phase 3	7
Phase 2	7			Phase 3	7
Phase 2	8			Phase 3	7
Phase 2	7			Phase 3	2
Phase 2	10			Phase 3	9
Phase 2	10			Phase 3	9
Phase 2	7			Phase 3	9
Phase 2	8			Phase 3	9
Phase 2	8			Phase 3	7
Phase 2	8			Phase 3	8
Phase 2	10			Phase 3	8
Phase 2	10			Phase 3	8
Phase 2	10			Phase 3	8
Phase 2	8			Phase 3	6
Phase 2	10			Phase 3	8
Phase 2	10			Phase 3	8
Phase 2	7			Phase 3	8
Phase 2	9			Phase 3	8
Phase 2	9			Phase 3	3
Phase 2	9			Phase 3	3
Phase 2	9			Phase 3	1
Phase 2	9			Phase 3	3
Phase 2	9			Phase 3	1
Phase 2	9			Phase 3	3
Phase 2	9			Phase 3	1
Phase 2	9			Phase 3	4
Phase 2	5			Phase 3	3
Phase 2	9			Phase 3	3
Phase 2	9			Phase 3	4
Phase 2	9			Phase 3	1
Phase 2	9			Phase 3	4
Phase 2	9			Phase 3	3
Phase 2	9			Phase 3	2
Phase 2	8			Phase 3	8
Phase 2	8			Phase 3	7
Phase 2	6			Phase 3	6
Phase 2	7			Phase 3	6
Phase 2	8			Phase 3	7
Phase 2	7			Phase 3	8
Phase 2	7			Phase 3	9
Phase 2	8			Phase 3	6
Phase 2	8			Phase 3	5
Phase 2	7			Phase 3	7
Phase 2	7			Phase 3	4
Phase 2	8			Phase 3	9
Phase 2	7			Phase 3	5
Phase 2	7			Phase 3	9
Phase 2	7			Phase 3	7
Phase 2	7			Phase 3	8
Phase 2	8			Phase 3	6
Phase 2	8			Phase 3	7
Phase 2	9			Phase 3	3
Phase 2	7			Phase 3	5
Phase 2	8			Phase 3	4
Phase 2	8			Phase 3	7
Phase 2	7			Phase 3	6
Phase 2	7			Phase 3	7
Phase 2	6			Phase 3	7
Phase 2	9			Phase 3	4
Phase 2	8			Phase 3	9
Phase 2	7			Phase 3	6
Phase 2	6			Phase 3	5
Phase 2	5			Phase 3	7
Phase 2	8			Phase 3	10
Phase 2	9			Phase 3	8
Phase 2	10			Phase 3	4
Phase 2	7			Phase 3	6
Phase 2	10			Phase 3	10
Phase 2	6			Phase 3	1
Phase 2	6			Phase 3	9
Phase 2	9			Phase 3	9
Phase 2	7			Phase 3	3
Phase 2	8			Phase 3	4
Phase 2	9			Phase 3	6
Phase 2	8			Phase 3	10
Phase 2	10			Phase 3	8
Phase 2	6			Phase 3	7
Phase 2	7			Phase 3	8
Phase 2	8			Phase 3	10
Phase 2	10			Phase 3	7
Phase 2	10			Phase 3	10
Phase 2	10			Phase 3	10
Phase 2	10			Phase 3	2
Phase 2	10			Phase 3	10
Phase 2	10			Phase 3	10
Phase 2	10			Phase 3	10
Phase 2	8			Phase 3	1
Phase 2	10			Phase 3	10
Phase 2	10			Phase 3	10
Phase 2	10			Phase 3	10
Phase 2	10			Phase 3	10
Phase 2	9			Phase 3	8
Phase 2	9			Phase 3	9
Phase 2	9			Phase 3	10
Phase 2	10			Phase 3	10
Phase 2	10			Phase 3	9
Phase 2	8			Phase 3	9
Phase 2	8			Phase 3	3
Phase 2	7			Phase 3	7
Phase 2	9			Phase 3	8
Phase 2	6			Phase 3	8
Phase 2	8			Phase 3	4
Phase 2	9			Phase 3	8
Phase 2	10			Phase 3	9
Phase 2	7			Phase 3	10
Phase 2	9			Phase 3	9
Phase 2	10			Phase 3	8
Phase 2	8			Phase 3	7
Phase 2	10			Phase 3	7
Phase 2	8			Phase 3	9
Phase 2	9			Phase 3	9
Phase 2	9			Phase 3	4
Phase 2	10			Phase 3	8
Phase 2	9			Phase 3	9
Phase 2	8			Phase 3	10
Phase 2	9			Phase 3	9
Phase 2	10			Phase 3	10
Phase 2	7			Phase 3	10
Phase 2	8			Phase 3	7
Phase 2	9			Phase 3	7
Phase 2	9			Phase 3	8
Phase 2	9			Phase 3	10
Phase 2	10			Phase 3	10
Phase 2	9			Phase 3	7
Phase 2	10			Phase 3	10
Phase 2	8			Phase 3	5
Phase 2	8			Phase 3	5
Phase 2	9			Phase 3	7
Phase 2	7			Phase 3	7
Phase 2	9			Phase 3	8
Phase 2	9			Phase 3	7
Phase 2	9			Phase 3	9
Phase 2	9			Phase 3	8
Phase 2	8			Phase 3	4
Phase 2	8			Phase 3	5
Phase 2	8			Phase 3	4
Phase 2	8			Phase 3	6
Phase 2	8			Phase 3	7
Phase 2	8			Phase 3	8
Phase 2	9			Phase 3	10
Phase 2	8			Phase 3	4
Phase 2	9			Phase 3	4
Phase 2	9			Phase 3	9
Phase 2	8			Phase 3	9
Phase 2	9			Phase 3	8
Phase 2	9			Phase 3	8
Phase 2	9			Phase 3	9
Phase 2	10			Phase 3	10
Phase 2	9			Phase 3	4
Phase 2	8			Phase 3	9
Phase 2	9			Phase 3	5
Phase 2	9			Phase 3	9
Phase 2	9			Phase 3	9
Phase 2	9			Phase 3	5
Phase 2	6			Phase 3	8
Phase 2	7			Phase 3	3
Phase 2	7			Phase 3	5
Phase 2	9			Phase 3	9
Phase 2	8			Phase 3	3
Phase 2	7			Phase 3	8
Phase 2	7			Phase 3	5
Phase 2	8			Phase 3	8
Phase 2	8			Phase 3	9
Phase 2	7			Phase 3	3
Phase 2	8			Phase 3	5
Phase 2	7			Phase 3	3
Phase 2	7			Phase 3	8
Phase 2	7			Phase 3	4
[truncated: 3,143 more rows]
