# Supplementary material for: Dermatologist-like explainable AI enhances trust and confidence in diagnosing melanoma
Source: Nat Commun. 2024 Jan 15;15:524. doi: 10.1038/s41467-023-43095-4 (PMC10789736; doi:10.1038/s41467-023-43095-4)
Supplement: Supplementary file 6 — Source Data [file 41467_2023_43095_MOESM6_ESM.zip › Source Data/Supplementary_Fig2f.xlsx]

## Sheet: Extended_Data_Fig3f
participant	mask	baseline	our XAI
g80	8903	0.601696	0.830885
g80	6917	0.442703	0.431945
g80	6901	0.682343	0.82527
g80	7382	0.261386	0.61831
g80	8545	0.4605	3.33111e-10
g80	2147	0.637385	0.697535
g80	9128	0.494224	0.38423
g80	9052	0.021025	0.476199
g80	1508	8.88415e-11	8.21693e-10
g80	1997	0.500586	0.501319
g80	2141	0.802078	0.840472
g80	1916	0.453897	0.0669066
g50	7175	0.670027	0.706722
g50	9001	0.382204	0.364097
g50	1237	0.258079	0.539423
g50	8387	0.642322	0.703268
g50	7033	0.279901	0.700561
g50	7055	0.406126	0.512798
g50	8759	0.263641	0.790388
g50	8679	0.389639	0.582193
g50	8333	0.803777	0.807886
g50	7873	0.000955697	0.431775
g50	2012	0.42015	0.420116
g50	1830	0.0513733	0.159084
g50	2266	0.175444	0.621979
g40	9162	0.50669	0.669592
g40	9153	0.742198	0.742198
g40	8970	0.105036	0.173807
g40	7871	0.779641	0.770772
g40	1266	0.356018	0.833522
g40	1376	0.380734	0.359184
g40	2046	0.35098	0.191362
g49	8146	0.291999	0.337815
g49	6730	0.109547	0.275224
g49	7113	0.183529	0.166845
g49	1467	0.295661	0.256425
g49	8914	0.51838	0.876567
g49	7826	0.311291	0.311291
g49	6921	0.100681	0.100681
g49	1633	0.111894	0.392432
g49	2004	0.282536	0.282488
g49	1696	0.606537	0.859891
g49	2205	8.04699e-11	0.366946
g55	8940	0.594457	0.720192
g55	8832	0.406806	0.659774
g55	7198	0.50421	0.126328
g55	8048	0.349201	5.37895e-11
g55	7370	0.17577	0.155142
g55	1702	0.496074	0.40036
g55	9078	0.00237313	0.0433004
g55	8193	0.420097	0.455644
g55	8132	0.537666	0.137007
g55	1881	0.539904	0.106692
g55	1995	0.0317709	0.00643649
g55	2286	0.482008	0.731788
g55	1992	0.36878	0.397982
g77	8146	0.546236	0.589459
g77	8008	0.535423	0.637269
g77	7113	0.724188	0.738779
g77	1467	0.719382	0.842525
g77	8683	0.743026	0.874636
g77	7826	0.180071	0.180071
g77	6780	0.47684	0.813735
g77	1633	0.0667028	0.372179
g77	2205	9.63298e-11	0.0625057
g3	7534	0.255064	0.183766
g3	1547	0.615501	0.677823
g3	2202	0.0917972	1.2285e-09
g3	8601	0.625123	0.63964
g3	1991	0.206128	0.294567
g3	7169	0.160331	0.167401
g3	1839	0.327273	0.327853
g3	1622	0.675948	0.915073
g42	7439	0.0581013	0.604365
g42	2317	0.606185	0.621464
g42	6838	0.555273	0.693943
g42	2218	0.356729	0.870987
g42	8645	0.500031	0.659067
g42	8932	0.128869	0.8934
g42	1850	0.518816	0.659908
g42	1498	0.553786	0.520133
g42	2093	0.62086	0.620818
g60	8715	0.320738	0.769503
g60	2316	0.409866	0.828851
g60	7115	0.210573	0.200919
g60	6948	0.0759202	2.52525e-09
g60	7099	0.715049	0.877405
g60	1291	0.422365	0.418619
g60	2065	0.534463	0.427595
g60	1464	0.435693	0.772021
g60	1998	0.738957	0.792859
g9	1227	0.719806	0.914201
g9	8383	0.0499369	0.0101917
g9	2025	0.347848	0.0808201
g9	8889	0.547327	0.784554
g9	8126	0.590836	0.834617
g9	1928	0.297727	0.796455
g9	6869	0.0321426	0.296982
g9	2117	0.203044	0.0442019
g9	1307	0.451115	0.431917
g9	1784	0.682375	0.796224
g9	1263	0.280631	0.169208
g44	2171	0.256479	0.624637
g44	8242	0.458208	0.593708
g44	9148	0.407973	0.476432
g44	8398	0.275374	0.196929
g44	7121	0.534677	0.520688
g44	2315	0.655355	0.660965
g44	1437	0.217336	0.210762
g44	1766	0.324905	0.34443
g31	9061	0.452001	0.487625
g31	7534	0.680024	0.530705
g31	8123	0.449081	0.440336
g31	1547	0.383885	0.486841
g31	8601	0.669928	0.754969
g31	1991	0.787719	0.886477
g31	7169	0.55405	0.708353
g31	2121	0.849959	0.87205
g31	1839	0.659418	0.779194
g31	1622	0.689108	0.936058
g31	1802	0.52314	0.503862
g31	1946	0.587093	0.751374
g43	7251	0.0792344	2.41546e-09
g43	8439	0.468129	0.649393
g43	1296	0.163458	0.749252
g43	7268	0.151409	1.21655e-09
g43	8446	0.25089	0.541329
g43	6711	0.0537255	0.3448
g43	8667	0.369853	0.193454
g43	1962	0.489427	0.520323
g43	1742	0.65119	0.852
g43	1558	0.022064	0.214261
g53	7739	0.482083	0.722563
g53	8532	0.106885	0.0921708
g53	7124	0.732781	0.74195
g53	2211	0.0833989	0.352154
g53	2153	0.388962	0.123606
g53	8418	0.309426	0.19052
g53	2247	0.175685	0.213599
g53	1295	0.14217	0.139751
g53	1834	0.263758	0.296919
g6	9203	0.0472149	0.207391
g6	8078	0.35184	0.264876
g6	6851	0.154469	0.114731
g6	2221	0.610646	0.371625
g6	2250	0.149416	0.795088
g6	8615	0.138089	0.112902
g6	8590	0.325845	0.74388
g6	1763	0.16409	0.0351262
g6	1328	0.00132488	0.0931906
g6	1427	8.40477e-11	0.278826
g22	8387	0.697412	0.739984
g22	7033	0.495838	0.638355
g22	7055	0.418543	0.522838
g22	8679	0.496844	0.791366
g22	8333	0.890329	0.909873
g22	7873	0.551929	0.677168
g22	1830	0.559068	0.786516
g22	2266	0.394397	0.565953
g39	1875	0.832511	0.851941
g39	7739	0.31766	0.174181
g39	8532	0.16214	0.294978
g39	7124	0.473126	0.460707
g39	2211	8.48104e-11	0.253064
g39	2153	0.392305	0.460653
g39	8418	0.770006	0.674694
g39	2247	0.591717	0.769541
g39	1487	8.67679e-11	6.72948e-10
g39	1295	0.546533	0.653558
g39	1834	0.648913	0.628948
g39	1409	0.382935	0.742347
g69	8940	0.552266	0.662978
g69	8832	0.388677	0.636996
g69	7198	0.410642	0.0982774
g69	8048	0.356492	0.607319
g69	7370	0.185008	0.163392
g69	1702	0.24276	0.229982
g69	9078	0.119895	0.082004
g69	8193	0.334557	0.362138
g69	1995	0.176433	0.037969
g69	2286	0.0284189	0.114892
g69	1992	0.734445	0.763117
g61	9102	0.78267	0.91501
g61	1482	0.628196	0.582556
g61	8120	0.0940082	2.0202e-09
g61	8330	0.330255	0.0761105
g61	8110	0.105434	0.515933
g61	7278	0.660593	0.707209
g61	8176	0.31453	0.843515
g61	1529	0.548499	0.745611
g61	1563	0.641873	0.745509
g61	1541	0.493337	0.87433
g61	2070	0.770454	0.869091
g51	1227	0.355428	0.34563
g51	8383	0.416285	0.0998978
g51	2025	0.288686	0.0652798
g51	8889	0.149275	0.235176
g51	1928	0.210967	0.837998
g51	8480	0.505769	0.126818
g51	2117	0.182213	0.0393107
g51	1307	0.38805	0.370893
g51	1784	0.448904	0.613411
g51	1263	0.312316	0.244544
g26	9162	0.513022	0.680199
g26	2253	0.827039	1.25047e-10
g26	9153	0.701514	0.701514
g26	8873	0.378282	0.0891521
g26	9156	0.618582	0.618582
g26	8920	0.551201	0.711397
g26	7871	0.774854	0.773285
g26	1266	0.322354	0.865079
g26	7564	0.759153	0.792639
g26	2123	0.425286	0.589821
g26	1376	0.678728	0.754079
g26	2046	0.444473	0.760855
g26	2148	0.377542	0.509227
g28	8829	9.49397e-11	0.08495
g28	7439	0.0283839	0.320916
g28	2317	0.60985	0.765501
g28	6838	0.524278	0.658738
g28	7722	0.381551	0.67312
g28	2218	0.255797	0.388155
g28	8645	0.627803	0.797608
g28	1498	0.379853	0.354181
g28	2093	0.199982	0.199964
g79	8383	0.383376	0.0905701
g79	2025	0.3043	0.0692999
g79	8889	0.590045	0.823704
g79	8126	0.602932	0.901636
g79	8480	0.472683	0.116587
g79	6869	0.173046	0.622763
g79	2117	0.169949	0.0364718
g79	1233	0.0277095	0.0219883
g79	1307	0.360934	0.34472
g79	1784	0.725191	0.879017
g79	1263	0.42639	0.406276
g15	7251	0.0142461	1.38889e-08
g15	8439	8.42602e-11	0.214189
g15	1296	0.129992	0.68435
g15	7268	0.0203176	9.70874e-09
g15	1962	0.1922	0.132753
g15	2226	0.737769	0.718166
g15	7624	0.676468	0.734472
g15	1558	0.426934	0.638742
g15	1855	0.489796	0.732757
g78	7175	0.590979	0.625381
g78	9001	0.490827	0.469067
g78	1237	0.355613	0.760055
g78	8387	0.734619	0.771139
g78	7033	0.491192	0.660606
g78	8759	0.278201	0.716051
g78	8679	0.736347	0.600061
g78	8333	0.872953	0.883417
g78	7873	0.593729	0.666821
g78	2012	0.562384	0.562343
g78	1615	0.586081	0.569746
g78	1830	0.451578	0.523489
g78	2266	0.13549	0.704481
g24	8903	0.615107	0.842259
g24	6917	0.308017	0.299902
g24	6901	0.719042	0.804226
g24	7382	0.280195	0.660346
g24	8545	0.364807	4.46628e-10
g24	2147	0.737103	0.725865
g24	9052	0.365855	0.730982
g24	1508	9.21404e-11	1.2285e-09
g24	1997	0.766788	0.899247
g24	2141	0.870174	0.934101
g24	1916	0.209872	0.299793
g5	1482	0.556782	0.467851
g5	8330	0.459673	0.112655
g5	8110	0.111961	0.552013
g5	7211	0.399843	0.410418
g5	7278	0.617755	0.355352
g5	8176	0.414375	0.722898
g5	6978	0.189617	0.607641
g5	1529	0.465175	0.666886
g5	1563	0.610424	0.698659
g5	1541	0.19295	0.711647
g5	2070	0.671293	0.811638
g35	8146	0.582151	0.626991
g35	6730	0.116552	0.369087
g35	8008	0.533342	0.597186
g35	7113	0.575564	0.533588
g35	8683	0.743036	0.835983
g35	7826	0.392666	0.392826
g35	1633	0.265163	0.140077
g35	2004	0.266966	0.26692
g35	2205	0.0874226	0.790395
g11	7739	0.460028	0.260432
g11	8532	0.118299	0.259188
g11	7124	0.622205	0.819509
g11	2211	0.352016	0.798694
g11	2153	0.347866	0.158371
g11	1213	0.0664676	0.0136577
g11	2247	0.172622	0.233683
g11	8160	0.228895	0.23022
g11	1834	0.158532	0.150588
g11	1409	0.398828	0.725439
g29	7251	0.146459	1.26103e-09
g29	8439	0.489726	0.643812
g29	1296	0.016913	0.336982
g29	7268	0.210095	8.48896e-10
g29	8446	0.15809	0.356908
g29	6711	0.244086	0.913475
g29	8667	0.231386	0.131642
g29	1962	0.503493	0.688366
g29	2226	0.707451	0.687414
g29	7624	0.535419	0.628868
g29	1742	0.65983	0.791324
g29	1558	0.246175	0.150976
g29	1855	0.46591	0.683776
g48	9203	0.235539	0.562891
g48	8078	0.349633	0.365957
g48	2221	0.750949	0.507202
g48	8031	0.43113	0.799663
g48	8615	5.22575e-11	0.340719
g48	1763	0.295775	0.0674036
g48	1427	0.00200451	0.288437
g19	9102	0.75397	0.896288
g19	1482	0.701105	0.658129
g19	8120	0.378686	4.09165e-10
g19	8330	0.366271	0.0858353
g19	8110	0.113314	0.509542
g19	7211	0.399837	0.565991
g19	8176	0.128615	0.342939
g19	6978	0.0576571	0.164228
g19	7770	0.455509	0.493692
g19	1529	0.611559	0.705146
g19	1563	0.14121	0.303203
g19	1541	0.301861	0.246582
g19	2070	0.626992	0.536676
g10	8903	0.555783	0.83694
g10	8545	0.360934	4.52489e-10
g10	1997	0.342332	0.34266
g10	1916	7.18804e-11	0.107474
g30	2171	0.378938	0.770074
g30	8242	0.411556	0.720784
g30	9148	0.330642	0.365732
g30	7121	0.504433	0.490971
g30	2019	0.0238786	0.23891
g30	2315	0.800299	0.744348
g30	1649	8.32986e-11	0.293006
g30	1437	0.684193	0.674428
g30	1766	0.65676	0.73978
g30	1477	0.567706	0.671928
g32	2128	0.169114	0.169114
g32	8715	0.373085	0.66915
g32	2316	0.171711	0.573924
g32	7115	0.177592	0.169307
g32	6948	0.088745	2.14592e-09
g32	7099	0.755018	0.815016
g32	8472	0.524783	0.633454
g32	2065	0.158532	0.120645
g32	1464	0.427516	0.479501
g32	1998	0.545926	0.563581
g36	1237	0.221671	0.218352
g36	7033	0.236938	0.206737
g36	7055	0.435362	0.551039
g36	8759	0.123031	0.344189
g36	8679	0.558274	0.867758
g36	8333	0.83042	0.834886
g36	7873	9.16338e-11	0.0995064
g36	1615	0.613429	0.596654
g36	1830	0.344681	0.558336
g36	2266	0.185494	0.708098
g14	8829	7.7232e-11	0.412581
g14	7439	0.11952	0.886416
g14	2317	0.599901	0.679224
g14	6838	0.571071	0.711743
g14	7722	0.262364	0.545937
g14	2218	0.328365	0.894439
g14	8645	0.564841	0.649973
g14	8932	0.379388	0.842867
g14	1418	0.000977696	0.773405
g14	1498	0.56916	0.60469
g14	2093	0.558874	0.558834
g85	7251	0.2024	8.84956e-10
g85	8439	0.511488	0.679295
g85	1296	9.45448e-11	0.0804102
g85	7268	0.255519	6.80272e-10
g85	8446	0.191182	0.491699
g85	6711	0.315177	0.855553
g85	1962	0.717695	0.927886
g85	1742	0.646069	0.867835
g85	1558	0.442318	0.382994
g85	1855	0.250477	0.382911
g76	1306	0.0827204	0.0733568
g76	9203	0.220825	0.58929
g76	8078	0.704765	0.584447
g76	6851	0.660007	0.744696
g76	2221	0.731613	0.584319
g76	8031	0.328533	0.52165
g76	8615	6.20424e-11	6.20424e-11
g76	1763	0.17095	0.0367023
g76	1328	0.484737	0.680104
g76	1427	0.5214	0.347901
g82	9162	0.507086	0.67298
g82	2253	0.147656	1.25e-09
g82	9153	0.749096	0.749096
g82	8873	0.0979816	0.0203973
g82	8970	0.0544295	0.346753
g82	8920	0.517546	0.672501
g82	1266	9.87264e-11	0.0172095
g82	7564	0.106415	0.101787
g82	2123	0.483282	0.653581
g82	1376	0.238985	0.279593
g82	2046	0.307914	0.427749
g82	2148	0.796728	0.659927
g16	2171	0.406197	0.736809
g16	8242	0.568459	0.892701
g16	9148	0.205907	0.408342
g16	8598	0.712303	0.798862
g16	8398	0.454858	0.660909
g16	7121	0.670092	0.661693
g16	2019	0.0683916	0.334336
g16	2315	0.728613	0.844146
g16	8109	0.125864	1.48368e-09
g16	1649	8.30772e-11	0.297061
g16	1437	0.719499	0.661166
g16	1766	0.402636	0.477645
g16	1477	0.470815	0.591609
g23	8383	0.430772	0.104098
g23	2025	0.313986	0.0718225
g23	8889	0.367936	0.401606
g23	8126	0.557372	0.861271
g23	2044	0.296849	5.27426e-10
g23	8480	0.64753	0.174788
g23	2117	0.18632	0.0402679
g23	1233	0.106316	0.438796
g23	1263	0.454167	0.659115
g34	1306	0.562398	0.59138
g34	9203	0.203923	0.458769
g34	2221	0.377828	0.243462
g34	8615	0.00167124	0.414588
g34	8590	0.57588	0.629682
g34	1763	0.164594	0.0352416
g34	1792	0.56773	0.644759
g73	9061	0.510634	0.549239
g73	7534	0.305302	0.221745
g73	8123	0.414784	0.406533
g73	1547	0.494196	0.671756
g73	2202	0.0843161	1.36426e-09
g73	8601	0.59139	0.908812
g73	1991	0.823868	0.876981
g73	7169	0.114213	0.15269
g73	2121	0.63307	0.617757
g73	1839	0.318533	0.504414
g73	1622	0.672519	0.915538
g27	8940	0.491982	0.594592
g27	8832	0.563195	0.747016
g27	7198	0.666135	0.181634
g27	8048	0.530146	0.468495
g27	7370	0.288394	0.256406
g27	9078	0.34109	0.261743
g27	8193	0.548068	0.612758
g27	8132	0.652256	0.176612
g27	1881	0.624164	0.363396
g27	1995	0.323421	0.0743015
g27	1992	0.609036	0.638249
g65	1227	0.723125	0.914842
g65	8383	0.411523	0.0985296
g65	8889	0.564776	0.832814
g65	2044	0.272797	5.85138e-10
g65	8480	0.573925	0.148999
g65	6869	0.212557	0.663832
g65	2117	0.198528	0.043134
g65	1233	0.306017	0.667149
g65	1784	9.09339e-11	0.155861
g65	1263	0.313672	0.200815
g84	7439	0.0966948	0.180182
g84	2317	0.143234	0.230452
g84	6838	0.12084	0.14836
g84	7722	0.123596	0.163439
g84	2218	0.311294	0.415655
g84	8645	0.26096	0.247942
g84	8932	0.342451	0.855147
g84	2182	0.280174	0.343924
g84	1418	0.0145067	0.859572
g84	1850	0.500578	0.665085
g84	1498	0.24815	0.234031
g84	2093	0.185664	0.185647
g38	8903	0.611025	0.838462
g38	6901	0.375081	0.370111
g38	7382	0.293624	0.658533
g38	8545	0.131099	1.42045e-09
g38	9128	0.565056	0.443945
g38	9052	0.42187	0.728431
g38	1997	0.418984	0.431101
g38	1907	0.620291	0.59988
g38	2141	0.824811	0.863595
g38	1916	0.32226	0.422198
g37	1227	0.336588	0.343254
g37	8383	0.4	0.0952453
g37	2025	0.332613	0.0767373
g37	8889	0.522895	0.628853
g37	8126	0.568	0.877312
g37	1928	0.309912	0.85186
g37	2044	0.248333	6.60939e-10
g37	8480	0.543079	0.138769
g37	6869	0.443028	0.866165
g37	2117	0.166438	0.0356647
g37	1784	0.367381	0.4802
g37	1263	0.524952	0.343426
g57	7251	0.129706	1.43678e-09
g57	8439	0.459141	0.614893
g57	1296	0.0905451	0.593367
g57	7268	0.195613	9.19118e-10
g57	8446	0.139535	0.151835
g57	8667	0.527344	0.718397
g57	1962	0.684014	0.926614
g57	7624	0.691175	0.841618
g57	1558	0.424834	0.619061
g57	1593	0.827822	0.678776
g21	8008	0.518094	0.554691
g21	7113	0.112292	0.101721
g21	7826	0.442341	0.442341
g21	6780	0.187773	0.171052
g21	2004	0.362138	0.362079
g21	1696	0.517407	0.85748
g66	8903	0.215029	0.190739
g66	6917	0.110515	0.107273
g66	6901	0.655953	0.436433
g66	7382	0.25298	0.633893
g66	8545	0.440283	3.52983e-10
g66	2147	0.454573	0.421523
g66	9128	0.54652	0.4293
g66	9052	0.416515	0.756197
g66	1508	9.53016e-11	2.20264e-09
g66	1997	0.429421	0.356964
g66	2141	0.394451	0.465537
g66	1916	0.237375	0.125152
g33	1482	0.633184	0.597798
g33	8330	0.0649764	0.0133431
g33	7211	0.516354	0.689547
g33	8176	0.336432	0.874233
g33	6978	0.385453	0.153273
g33	1529	0.471489	0.648857
g33	1541	8.72981e-11	0.220479
g33	2070	0.751876	0.884176
g25	1875	0.827989	0.841047
g25	7739	0.519099	0.729972
g25	8532	0.225549	0.58748
g25	7124	0.683675	0.69592
g25	2211	8.51209e-11	0.247631
g25	2153	0.291728	0.362128
g25	1213	0.0823541	0.0170332
g25	1487	8.86839e-11	8.08407e-10
g25	1834	0.156164	0.148329
g25	1409	0.355306	0.79287
g75	1482	0.677437	0.635891
g75	8110	0.107106	0.523466
g75	7211	0.491285	0.610459
g75	7278	0.65339	0.610397
g75	8176	0.378511	0.858485
g75	6978	0.287581	0.563535
g75	7770	0.675055	0.716549
g75	1529	0.528629	0.708042
g75	1563	0.627017	0.753015
g75	1541	0.535666	0.87031
g75	2070	0.804089	0.736176
e79	8146	0.217723	0.0623184
e79	8008	0.575873	0.624051
e79	7113	0.0856462	0.0774806
e79	8683	0.244534	0.213696
e79	7826	0.520477	0.521509
e79	6780	0.469319	0.667064
e79	1633	0.147905	0.463378
e79	2004	0.274267	0.27422
e10	9001	0.456831	0.436142
e10	1237	0.291269	0.610863
e10	8387	0.570312	0.616978
e10	7033	0.513806	0.664583
e10	7055	0.452197	0.558048
e10	8759	0.294014	0.68338
e10	8679	0.471351	0.773103
e10	7873	0.562045	0.60207
e10	2012	0.50153	0.501493
e10	1830	0.506485	0.744525
e10	2266	0.375787	0.51257
e66	7175	0.65657	0.692912
e66	9001	0.380899	0.36284
e66	8387	0.553458	0.549571
e66	7033	0.365097	0.489026
e66	7055	0.366306	0.494621
e66	8759	8.33056e-11	0.216207
e66	8679	0.687628	0.762889
e66	8333	0.786897	0.804479
e66	7873	0.124563	0.4589
e66	1615	0.518344	0.503225
e66	1830	0.591178	0.589929
e66	2266	0.224982	0.580911
e77	9102	0.782827	0.90099
e77	1482	0.758483	0.693126
e77	8120	0.260809	6.64452e-10
e77	8330	0.381029	0.0899159
e77	8110	0.104575	0.52596
e77	7211	0.552866	0.720363
e77	7278	0.457044	0.457044
e77	8176	0.339825	0.896321
e77	6978	0.30895	0.528816
e77	7770	0.68587	0.731354
e77	1529	0.530545	0.726049
e77	1563	0.626549	0.722657
e77	1541	0.523478	0.856316
e77	2070	0.776528	0.904915
e19	7534	0.754088	0.792555
e19	1547	0.592791	0.786811
e19	2202	0.094122	1.12867e-09
e19	8601	0.628596	0.677092
e19	1991	0.831031	0.895614
e19	7169	0.547335	0.688672
e19	1839	0.697044	0.836459
e19	1622	0.658797	0.913597
e19	1802	0.51109	0.492108
e19	1946	0.654285	0.740139
e76	8715	0.3603	0.675806
e76	2316	0.39551	0.706323
e76	2267	0.00351578	0.395204
e76	7115	0.312426	0.298882
e76	6948	0.0701856	2.73973e-09
e76	7099	0.598995	0.77243
e76	8472	0.534707	0.637301
e76	8421	0.616985	0.59658
e76	1291	0.5734	0.657018
e76	2124	0.52466	0.523736
e76	1464	0.626389	0.521871
e76	2128	0.567952	0.854272
e76	1998	0.728781	0.825587
e9	8146	0.472147	0.398345
e9	8008	0.574853	0.664444
e9	7113	0.467669	0.431005
e9	1467	0.15345	0.131629
e9	8683	0.427531	0.379308
e9	7826	0.391782	0.401656
e9	6780	0.194036	0.23622
e9	6921	0.216773	0.216773
e9	2004	0.336621	0.336565
e47	9061	0.429863	0.464265
e47	7534	0.784502	0.725031
e47	1547	0.554677	0.74025
e47	8601	0.625318	0.796231
e47	1991	0.845539	0.925474
e47	7169	0.573281	0.667327
e47	1839	0.626172	0.820194
e47	1802	0.527474	0.508091
e14	9162	0.422177	0.583303
e14	2253	0.909215	9.50751e-11
e14	9153	0.89459	0.880424
e14	8970	0.62132	0.827309
e14	9156	0.900227	0.859086
e14	8920	0.454066	0.597677
e14	1266	0.0831776	0.59544
e14	7564	0.802107	0.806704
e14	2123	0.366115	0.532118
e14	1376	0.611177	0.701586
e14	2046	0.446709	0.694354
e14	2148	0.43481	0.589803
e59	7251	0.199013	9.01713e-10
e59	8439	0.0188918	0.0453793
e59	1296	0.17246	0.759543
e59	7268	0.160557	1.14155e-09
e59	8446	0.343985	0.685863
e59	6711	0.0247973	0.0838099
e59	8667	0.446377	0.572211
e59	1962	0.693775	0.900238
e59	1742	0.178414	0.215548
e59	1558	0.426733	0.3346
e59	1855	0.201716	0.341142
e35	1482	0.784164	0.742074
e35	8120	0.178915	1.0142e-09
e35	8330	0.426959	0.102987
e35	8110	0.114257	0.579074
e35	7211	0.413635	0.44371
e35	7278	0.571178	0.699503
e35	8176	8.43526e-11	0.256957
e35	6978	0.293684	0.597532
e35	7770	0.689169	0.811228
e35	1563	0.612003	0.710845
e35	2070	0.478126	0.429447
e80	7175	0.683173	0.722578
e80	1237	0.430308	0.888382
e80	8387	0.654515	0.7195
e80	7033	0.498782	0.639392
e80	7055	0.384423	0.473391
e80	8759	0.278471	0.782207
e80	8679	0.506997	0.802187
e80	8333	0.783125	0.785014
e80	7873	0.526153	0.589644
e80	2012	0.420398	0.420365
e80	1615	0.48066	0.466295
e80	1830	0.571307	0.802925
e80	2266	0.389425	0.60196
e83	1875	0.857485	0.88437
e83	8532	0.266199	0.657824
e83	7124	0.00692547	3.73037e-11
e83	2211	8.25696e-11	0.290909
e83	2153	0.770125	0.42921
e83	1213	0.234031	0.0516445
e83	2247	0.615454	0.672575
e83	1487	8.68659e-11	6.78887e-10
e83	1834	0.683105	0.684419
e83	1409	0.368936	0.75647
e65	8146	0.142685	0.0517892
e65	6730	0.00775996	0.183323
e65	8008	0.512909	0.630323
e65	7113	0.0550388	0.0497155
e65	1467	0.476816	0.422639
e65	7826	0.220885	0.223717
e65	6780	0.254457	0.170881
e65	6921	0.827125	0.843007
e65	2004	0.124988	0.124965
e65	1696	0.606294	0.863979
e65	2205	0.0963149	0.791602
e71	8940	0.574113	0.827576
e71	8832	0.552153	0.867651
e71	7198	0.439555	0.106673
e71	8048	0.478762	0.625441
e71	7370	0.226855	0.200892
e71	1702	0.559377	0.828914
e71	9078	0.499486	0.635445
e71	8193	0.368791	0.397061
e71	8132	0.464387	0.114074
e71	1881	0.593618	0.525412
e71	1995	0.232632	0.051304
e71	2286	0.479569	0.753773
e71	1992	0.714863	0.743434
e54	8903	0.605808	0.785863
e54	6901	0.701832	0.824959
e54	8545	0.513075	2.88767e-10
e54	2147	0.707254	0.760716
e54	9128	0.661913	0.549681
e54	9052	0.522385	0.679477
e54	1508	8.31324e-11	5.02513e-10
e54	1997	0.734097	0.903035
e54	2141	0.762498	0.800103
e54	1916	0.341941	0.494844
e33	7534	0.137515	0.0972441
e33	8123	0.054096	0.0527809
e33	1547	0.629986	0.817933
e33	2202	0.0368532	2.28311e-09
e33	8601	0.499054	0.560435
e33	1991	0.309584	0.298304
e33	7169	0.0081201	0.0864477
e33	1839	0.0269342	0.167986
e33	1622	0.134746	0.134746
e33	1802	0.226072	0.216139
e33	1946	0.541919	0.721049
e49	9102	0.197621	0.197443
e49	1482	0.147143	0.128424
e49	8120	0.1526	1.20627e-09
e49	8330	0.382725	0.0903884
e49	8110	0.109587	0.487187
e49	7278	0.419735	0.337311
e49	8176	0.000476645	0.305957
e49	6978	0.201856	0.660717
e49	7770	0.52767	0.38821
e49	1529	0.60516	0.460276
e49	1563	0.478069	0.331017
e49	1541	0.00191939	0.221446
e49	2070	0.204972	0.1808
e8	1306	0.375109	0.191233
e8	9203	0.132209	0.402785
e8	8078	0.355995	0.281079
e8	6851	0.580419	0.63561
e8	2221	0.785217	0.778493
e8	8031	0.0734449	0.232782
e8	8615	5.71167e-11	0.308773
e8	1763	0.158363	0.0338173
e8	1328	0.138964	0.186598
e8	1427	0.565978	0.366742
e51	8146	0.789314	0.582323
e51	8008	0.58416	0.681505
e51	7113	0.258395	0.235788
e51	1467	0.615644	0.678232
e51	8914	0.630418	0.742665
e51	8683	0.666265	0.79762
e51	7826	0.540006	0.540006
e51	6780	0.419783	0.590509
e51	1633	0.529556	0.761516
e51	2004	0.377627	0.377566
e51	1696	0.494019	0.710264
e51	2205	0.0771432	0.773096
e26	7382	0.25581	0.686606
e26	2147	0.618771	0.696566
e26	9128	0.482613	0.37456
e26	1997	0.738287	0.942727
e26	1907	0.649354	0.628687
e26	2141	0.814481	0.853638
e26	1916	0.345842	0.540018
e84	9162	0.510193	0.672895
e84	9153	0.730424	0.730424
e84	8873	0.354214	0.0825436
e84	8970	0.00354221	0.279917
e84	9156	0.649532	0.649532
e84	8920	0.535496	0.693311
e84	7871	0.736152	0.710193
e84	1266	0.00299322	0.211829
e84	7564	0.72835	0.788182
e84	2123	0.462006	0.640814
e84	1376	0.156667	0.123514
e84	2046	0.446506	0.704348
e84	2148	0.00182216	0.0632357
e62	2128	0.585248	0.876556
e62	2316	0.544992	0.632556
e62	2267	7.89952e-11	0.413466
e62	7115	0.355967	0.340916
e62	6948	0.1082	1.74216e-09
e62	7099	0.492575	0.655574
e62	2065	0.625871	0.509936
e62	1464	0.539998	0.780614
e62	1998	0.812933	0.833723
e86	7439	0.00384396	0.522002
e86	2317	0.413678	0.217841
e86	6838	0.594395	0.60943
e86	7722	0.335985	0.564879
e86	2218	0.433807	0.499041
e86	8645	0.444885	0.585315
e86	8932	0.182967	0.516346
e86	2182	0.289102	0.380852
e86	1418	9.68617e-11	0.055604
e86	1850	0.561538	0.73144
e86	1498	0.306732	0.285132
e86	2093	0.290581	0.290556
e68	8903	0.462151	0.41646
e68	6917	0.0593638	0.0575769
e68	6901	0.539144	0.351385
e68	7382	0.0201727	0.361544
e68	8545	0.419901	3.74953e-10
e68	2147	0.267771	0.227783
e68	9128	0.387273	0.296397
e68	9052	0.380325	0.287003
e68	1508	9.70685e-11	3.80228e-09
e68	1997	0.145945	0.145945
e68	2141	0.148593	0.187265
e68	1916	0.182162	0.118425
e25	1227	0.389214	0.378699
e25	8383	0.255367	0.0568884
e25	1928	0.231919	0.643036
e25	6869	0.323458	0.840645
e25	1784	0.367737	0.357492
e25	1263	0.319609	0.211633
e3	8439	0.245487	0.265354
e3	8446	9.45537e-11	0.0707825
e3	6711	0.00468933	0.161121
e3	8667	0.622187	0.490842
e3	1962	0.710393	0.917134
e3	2226	0.772606	0.750955
e3	7624	0.657446	0.74228
e3	1742	0.175997	0.258075
e3	1558	0.28186	0.260799
e3	1855	0.0810707	0.0762796
e5	9061	0.276692	0.269832
e5	7534	0.238952	0.225342
e5	8123	0.384807	0.37701
e5	1547	0.576603	0.689216
e5	2202	0.0811238	1.40252e-09
e5	8601	0.0121521	0.317909
e5	7169	0.304051	0.271151
e5	1839	0.392109	0.392354
e5	1622	0.153833	0.243612
e5	1946	8.72676e-11	0.202985
e13	1875	0.86255	0.882545
e13	7739	0.480628	0.719713
e13	8532	0.094454	0.148858
e13	7124	0.560373	0.61847
e13	2211	8.38715e-11	0.266962
e13	2153	0.232489	0.0672307
e13	8418	0.271741	0.248125
e13	2247	0.186694	0.284738
e13	1487	8.43953e-11	5.52486e-10
e13	1834	0.19106	0.181647
e4	2171	0.379353	0.671825
e4	8242	0.594476	0.83365
e4	8598	0.674711	0.708014
e4	8398	0.606705	0.845838
e4	7121	0.620197	0.604894
e4	2019	0.229687	0.848433
e4	2315	0.741727	0.850271
e4	1433	0.848601	0.921969
e4	1649	0.0760722	0.642003
e4	1437	0.76544	0.682197
e4	1766	0.56226	0.620282
e4	1477	0.705593	0.792099
e6	2128	0.154321	0.325659
e6	8715	0.324812	0.740741
e6	2316	0.131215	0.585805
e6	7115	0.0903815	0.0859729
e6	6948	0.107843	1.74825e-09
e6	7099	0.433392	0.560281
e6	8472	0.122633	0.162649
e6	8421	0.403944	0.388201
e6	1291	0.566097	0.61158
e6	2065	0.211096	0.295669
e6	1464	0.49519	0.840235
e6	2124	0.413406	0.412623
e6	1998	0.508597	0.527141
e34	2128	0.178406	0.180401
e34	8715	0.363961	0.694371
e34	2316	0.0557672	0.167821
e34	6948	0.0738893	2.5974e-09
e34	7099	0.0639219	0.115541
e34	1291	0.486475	0.527871
e34	2065	0.139242	0.1057
e34	1464	0.35361	0.52723
e34	1998	0.00733545	0.00958437
e46	2171	0.518225	0.393529
e46	8242	0.44239	0.868388
e46	9148	0.252745	0.517755
e46	8398	0.257233	0.324605
e46	7121	0.613333	0.598127
e46	2019	0.223697	0.852154
e46	2315	0.77745	0.709338
e46	1649	7.63825e-11	0.420734
e46	1437	0.709648	0.645629
e46	1766	0.768519	0.860216
e46	1477	0.690612	0.785816
e73	7251	0.0336991	5.81395e-09
e73	8439	0.157349	0.152208
e73	6711	0.0466555	0.316752
e73	8667	0.181982	0.191712
e73	1962	0.269494	0.289422
e73	1742	0.627302	0.79458
e73	1558	0.15311	0.0784943
e73	1855	0.47543	0.678571
e2	8829	7.50131e-11	0.454514
e2	7439	0.0171326	0.170362
e2	2317	0.433835	0.41559
e2	6838	0.579479	0.721177
e2	1252	0.146972	1.25628e-09
e2	7722	0.237878	0.501534
e2	2218	0.158403	0.521196
e2	8645	0.622498	0.812025
e2	8932	0.223391	0.932879
e2	2182	0.145111	0.294504
e2	1850	0.576782	0.733187
e2	1498	0.3579	0.350705
e2	2093	0.563413	0.563372
e94	7175	0.711672	0.749363
e94	9001	0.38986	0.371474
e94	1237	0.403261	0.741696
e94	8387	0.78883	0.688134
e94	7033	0.385683	0.300985
e94	7055	0.169882	0.202726
e94	8759	0.327097	0.707686
e94	8679	0.553512	0.847902
e94	8333	0.85138	0.900396
e94	7873	0.614393	0.58467
e94	2012	0.450876	0.450841
e94	1615	0.530815	0.51546
e94	1830	0.559722	0.504781
e94	2266	0.0209244	0.474573
e23	6730	0.198269	0.469774
e23	7113	0.38818	0.356542
e23	1467	0.491891	0.5244
e23	8914	0.524307	0.844208
e23	8683	0.348119	0.30592
e23	7826	0.602711	0.611703
e23	6780	0.204297	0.444647
e23	6921	0.856301	0.903219
e23	1633	8.93336e-11	8.4538e-11
e23	1696	8.93176e-11	0.131643
e23	2205	9.55932e-11	0.0682044
e50	9203	0.419527	0.807019
e50	8078	0.665451	0.530266
e50	6851	0.629874	0.701413
e50	2221	0.781228	0.840022
e50	8031	0.382641	0.53233
e50	2250	0.179235	0.746393
e50	8615	0.112415	0.539624
e50	7561	0.556283	0.143108
e50	8590	0.556927	0.606883
e50	1763	0.176267	0.0379306
e50	1328	0.491855	0.663532
e50	1792	0.566642	0.629769
e50	1427	0.555556	0.367592
e32	8242	0.374838	0.469539
e32	9148	0.222144	0.401431
e32	8598	0.742805	0.821323
e32	8398	0.508257	0.661189
e32	7121	0.563926	0.54946
e32	2019	0.00885668	0.275432
e32	2315	0.0336765	0.0517027
e32	8109	0.281948	6.07165e-10
e32	1433	0.388568	0.388568
e32	1649	0.0169363	0.0793638
e32	1437	0.758923	0.825408
e32	1766	0.474893	0.428296
e32	1477	0.698278	0.805502
e7	9102	0.785797	0.904895
e7	8120	0.110337	1.70648e-09
e7	8330	0.144917	0.0307692
e7	8110	0.040214	0.267863
e7	7211	0.411323	0.429165
e7	8176	0.0736446	0.416351
e7	7770	0.74339	0.884294
e7	1529	0.494444	0.671046
e7	1563	0.599987	0.678798
e7	2070	0.642867	0.57292
e52	1237	0.00298478	0.00291375
e52	8387	0.175739	0.201133
e52	7033	0.00196147	0.0173224
e52	7055	0.414689	0.525063
e52	8759	0.0134369	8.47673e-11
e52	8679	0.0562718	0.199453
e52	8333	0.848058	0.866389
e52	7873	0.469618	0.190854
e52	2012	0.279002	0.278978
e52	2266	0.000177723	0.803338
e30	7439	0.0118136	0.131524
e30	2317	0.270821	0.321679
e30	6838	0.21804	0.162627
e30	7722	0.395919	0.661066
e30	2218	0.18689	0.400205
e30	8645	0.638146	0.739505
e30	8932	0.323854	0.328569
e30	2182	0.434806	0.511956
e30	1850	0.526691	0.664307
e30	1498	0.859961	0.867782
e67	1227	0.7375	0.902488
e67	8383	0.395139	0.0938705
e67	8126	0.575636	0.910135
e67	2044	0.278201	5.58659e-10
e67	8480	0.519655	0.131213
e67	6869	0.22756	0.761801
e67	2117	0.210892	0.0460679
e67	1307	0.425972	0.407563
e67	1784	0.509555	0.621484
e67	1263	0.312184	0.3007
e12	8903	0.52031	0.46636
e12	6917	0.209935	0.204092
e12	6901	0.574416	0.506306
e12	7382	0.212659	0.631729
e12	8545	0.289561	5.88582e-10
e12	2147	0.250229	0.225278
e12	9128	0.382334	0.292406
e12	9052	0.330457	0.624594
e12	1508	8.80127e-11	7.55858e-10
e12	1997	0.377124	0.543971
e12	2141	0.411734	0.450759
e12	1916	0.427035	0.111686
e20	2128	0.59252	0.687154
e20	8715	0.597113	0.571924
e20	2316	0.261668	0.752952
e20	2267	0.000487646	0.367672
e20	7115	0.288102	0.27544
e20	6948	0.0520186	3.73134e-09
e20	7099	0.732156	0.903778
e20	8472	0.552399	0.663965
e20	8421	0.637649	0.720492
e20	1291	0.598279	0.740454
e20	2065	0.592914	0.487759
e20	1464	0.697142	0.796585
e20	2124	0.685987	0.666812
e20	1998	0.591134	0.708849
e48	2128	0.55295	0.793826
e48	8715	0.298978	0.791781
e48	2316	0.37962	0.832179
e48	2267	8.8881e-11	0.214832
e48	7115	0.0499369	0.047452
e48	6948	0.079602	2.40385e-09
e48	7099	0.450461	0.563853
e48	8472	0.688817	0.808797
e48	8421	0.388697	0.373409
e48	1464	0.377056	0.583578
e48	2124	0.473612	0.472749
e48	1998	0.730672	0.822336
e72	7439	0.393364	0.559486
e72	2317	0.538556	0.552807
e72	6838	0.515566	0.648773
e72	1252	0.16761	1.08932e-09
e72	7722	0.283015	0.597129
e72	2218	0.381267	0.719636
e72	8645	0.504413	0.577334
e72	8932	0.344931	0.857571
e72	2182	0.401939	0.842237
e72	1498	0.885487	0.895581
e72	2093	0.58936	0.589318
e56	9153	0.712673	0.712673
e56	8970	0.477018	0.853673
e56	9156	0.554724	0.554724
e56	7871	0.706969	0.687777
e56	1266	0.284001	0.78063
e56	7564	0.422044	0.408775
e56	2123	7.35456e-11	0.127515
e56	1376	0.661951	0.730025
e56	2046	0.43831	0.317152
e56	2148	0.393461	0.525994
e31	7251	0.189428	9.52381e-10
e31	8439	0.563042	0.750168
e31	8446	0.406961	0.572039
e31	6711	0.236958	0.913104
e31	8667	0.471135	0.587906
e31	1962	0.558908	0.832766
e31	2226	0.725102	0.706742
e31	7624	0.682371	0.755296
e31	1742	0.651883	0.837878
e31	1558	0.407062	0.320379
e31	1855	0.498301	0.773035
e24	7175	0.652706	0.688944
e24	9001	0.412025	0.392849
e24	1237	0.45438	0.871435
e24	8387	0.761763	0.824375
e24	7033	0.514363	0.678063
e24	7055	0.433717	0.535564
e24	8759	0.296913	0.748584
e24	8679	0.515407	0.803199
e24	8333	0.793847	0.798468
e24	7873	7.0917e-11	0.390584
e24	2012	0.478818	0.478781
e24	1830	0.547757	0.781237
e24	2266	0.385666	0.546762
e81	2025	0.276934	0.0622912
e81	8889	0.509206	0.884126
e81	8126	0.597472	0.875696
e81	1928	0.421072	0.823245
e81	2044	0.242203	6.77966e-10
e81	8480	0.628681	0.16799
e81	1233	0.402551	0.531079
e81	1263	0.441439	0.642605
